# Supplementary material for: PML mutants from arsenic-resistant patients reveal SUMO1-TOPORS and SUMO2/3-RNF4 degradation pathways
Source: J Cell Biol. 2025 Apr 16;224(6):e202407133. doi: 10.1083/jcb.202407133 (PMC12002637; doi:10.1083/jcb.202407133)
Supplement: Data S1 — shows a summary of the proteomics data for posttranslational modifications and proteins associated with purified YFP-PML bodies as described in Fig. S1. [file jcb_202407133_datas1.xlsx]

## Sheet: Sheet Info
Sheet name	Details	Notes
Normalization	Values used to normalize peptide intensity and LFQ protein intensity data	Based on YFP and PML signal intensities in each sample, or the lane from the gel (see manuscript text for details)
YFP_PML_SUMO_Ub	Summary of data for all modified and unmodified peptides from PML, SUMO1, SUMO2, SUMO3 and ubiquitin identified in this study	Each row represents either 1) the aggreagted data for a post-translational modification at a specific site (sum of all evidences for that modification), or 2) an unmodified peptide.
Proteins	Protein-level analysis using the human proteome as search space to moitor co-purified proteins from YFP-PML purifications	Note use "YFP_PML_SUMO_Ub" sheet for PML, Ubiquitin and SUMO data
Chart Plotter	Automatically plots a bar chart and calculates pairwise t-test stats among conditions for the protein from the "Proteins" sheet in the row number entered into cell B1

## Sheet: Normalization
	Relative Intensity Mut216_01	Relative Intensity Mut216_02	Relative Intensity Mut216_03	Relative Intensity Mut216_04	Relative Intensity Mut216+As_01	Relative Intensity Mut216+As_02	Relative Intensity Mut216+As_03	Relative Intensity Mut216+As_04	Relative Intensity Mut217_01	Relative Intensity Mut217_02	Relative Intensity Mut217_03	Relative Intensity Mut217_04	Relative Intensity Mut217+As_01	Relative Intensity Mut217+As_02	Relative Intensity Mut217+As_03	Relative Intensity Mut217+As_04	Relative Intensity WT_01	Relative Intensity WT_02	Relative Intensity WT_03	Relative Intensity WT_04	Relative Intensity WT+As_01	Relative Intensity WT+As_02	Relative Intensity WT+As_03	Relative Intensity WT+As_04
Peptide level (Raw peptide Int.)	0.81181	0.82106	0.75196	0.8242	0.84061	0.70655	0.97523	0.86028	1.56755	1.46312	1.29057	1.24228	1.60371	1.49707	1.12058	1.14122	0.49775	0.47614	0.55897	0.72553	0.66772	0.65948	0.60755	0.62025
Protein level analysis (LFQ protein Int.)	1.04047	0.945525	1.05408	0.946344	0.895578	1.12963	0.961431	0.881408	1.47165	1.35645	1.42392	1.69763	1.57929	1.46873	1.29928	1.15752	0.436853	0.500406	0.484251	0.574448	0.601699	0.499423	0.545252	0.514791

## Sheet: YFP_PML_SUMO_Ub
ID	Data Source	Modification site	All_Selected_ID	Peptide name	Target name	Unmod. PML start	Unmod. PML end	Unmodified PML counterpart	Sum all intensities	Sum of Norm. Int. Mut216_01	Sum of Norm. Int. Mut216_02	Sum of Norm. Int. Mut216_03	Sum of Norm. Int. Mut216_04	Sum of Norm. Int. Mut216+As_01	Sum of Norm. Int. Mut216+As_02	Sum of Norm. Int. Mut216+As_03	Sum of Norm. Int. Mut216+As_04	Sum of Norm. Int. Mut217_01	Sum of Norm. Int. Mut217_02	Sum of Norm. Int. Mut217_03	Sum of Norm. Int. Mut217_04	Sum of Norm. Int. Mut217+As_01	Sum of Norm. Int. Mut217+As_02	Sum of Norm. Int. Mut217+As_03	Sum of Norm. Int. Mut217+As_04	Sum of Norm. Int. WT_01	Sum of Norm. Int. WT_02	Sum of Norm. Int. WT_03	Sum of Norm. Int. WT_04	Sum of Norm. Int. WT+As_01	Sum of Norm. Int. WT+As_02	Sum of Norm. Int. WT+As_03	Sum of Norm. Int. WT+As_04	3+ int. in one cond. A216T+/- As	3+ int. in one cond. L217F+/- As	3+ int. in one cond. WT+/- As	3+ int. in one cond. WT-/A216T-	3+ int. in one cond. WT-/L217F-	3+ int. in one cond. L217F-/A216T-	3+ int. in one cond. WT+/A216T+	3+ int. in one cond. WT+/L217F+	3+ int. in one cond. 217+/216+	Peptide name	Category01 Unmodified Peptide	Category02 Modification	Category03 Modification-Substrate	ZR_Sum of Norm. Int. Mut216_01	ZR_Sum of Norm. Int. Mut216_02	ZR_Sum of Norm. Int. Mut216_03
All_021	GG-K	005	77	GG-K005_SUMO2	SUMO2				1.1045e+07	0	0	0	0	0	0	0	0	0	0	0	0	1.94935e+06	3.43271e+06	0	277738	0	0	0	0	0	0	0	5.38525e+06		+						+	+	GG-K005_SUMO2		06_Ubiquitin	10_Ubiquitin-SUMO2/3	7608620	1.40729e+06	5.77266e+06
All_022	GG-K	005	79	GG-K005_SUMO3	SUMO3				6.74603e+08	9.45418e+06	1.14144e+07	1.79065e+07	1.92114e+07	2.62107e+07	2.28292e+07	2.24644e+07	2.39062e+07	3.85225e+06	0	3.30327e+07	2.22325e+07	8.65181e+07	6.82466e+07	9.35141e+07	7.28361e+07	0	0	1.25402e+07	9.12492e+06	0	4.9865e+07	0	6.9443e+07	+	+		+	+	+	+	+	+	GG-K005_SUMO3		06_Ubiquitin	10_Ubiquitin-SUMO2/3	9454185	11414396	17906532
All_023	GG-K	006	82	GG-K006_Ubiquitin	Ubiquitin				1.44079e+08	3.90338e+06	6.09432e+06	4.10288e+06	3.24618e+06	5.76117e+06	4.89703e+06	6.23453e+06	4.00591e+06	7.86067e+06	1.1498e+07	7.54186e+06	5.71546e+06	7.94096e+06	6.00386e+06	4.46635e+06	8.74082e+06	0	2.54694e+06	5.75183e+06	5.10606e+06	8.49158e+06	1.01586e+07	8.10485e+06	5.90584e+06	+	+	+	+	+	+	+	+	+	GG-K006_Ubiquitin		06_Ubiquitin	11_Ubiquitin-Ubiquitin	3903378	6.09432e+06	4102877
All_025	GG-K	007	74	GG-K007_SUMO1	SUMO1				2.55551e+08	4.02175e+06	4.80221e+06	5.48859e+06	3.79046e+06	8.82573e+06	6.88953e+06	8.28984e+06	7.81571e+06	8.05206e+06	6.95705e+06	8.80076e+06	1.20979e+07	2.7669e+07	3.10306e+07	3.35416e+07	2.53781e+07	8.96514e+06	0	2.28205e+06	0	1.56697e+07	7.5599e+06	0	1.76235e+07	+	+	+	+	+	+	+	+	+	GG-K007_SUMO1		06_Ubiquitin	09_Ubiquitin-SUMO1	4.02176e+06	4802209	5.48859e+06
All_027	GG-K	007	80	GG-K007_SUMO3	SUMO3				2.09469e+08	2.56562e+06	2.97883e+06	0	2.9323e+06	6.16778e+06	3.79775e+06	5.51091e+06	2.7698e+06	2.17556e+07	6.61996e+06	7.10539e+06	4.69298e+06	1.41198e+07	1.60313e+07	2.40688e+07	1.96895e+07	7.53712e+06	0	5.67293e+06	4.24958e+06	0	1.69452e+07	1.03178e+07	2.39403e+07	+	+	+	+	+	+	+	+	+	GG-K007_SUMO3		06_Ubiquitin	10_Ubiquitin-SUMO2/3	2565624	2.97883e+06	5.19597e+06
All_002	GG-K	011	81	GG-K011_SUMO3	SUMO3				3.65067e+09	1.06721e+08	1.28073e+08	1.9193e+08	1.53025e+08	1.36943e+08	1.666e+08	7.79662e+07	1.40762e+08	8.53753e+07	2.123e+08	1.68323e+08	2.1685e+08	3.71644e+08	3.79922e+08	3.98901e+08	1.38323e+08	4.63094e+07	4.16499e+07	1.58144e+07	4.73282e+07	1.24948e+08	6.50604e+07	6.7076e+07	1.68827e+08	+	+	+	+	+	+	+	+	+	GG-K011_SUMO3		06_Ubiquitin	10_Ubiquitin-SUMO2/3	106720768	128073424	191930448
All_003	GG-K	011	83	GG-K011_Ubiquitin	Ubiquitin				2.60628e+09	7.76068e+07	1.01956e+08	6.68679e+07	5.81145e+07	5.87645e+07	5.57158e+07	6.00576e+07	6.81336e+07	9.56805e+07	1.37747e+08	1.15953e+08	1.13949e+08	9.51219e+07	1.10338e+08	1.24948e+08	1.42274e+08	1.11815e+08	1.0896e+08	1.07562e+08	9.42952e+07	1.73995e+08	1.7929e+08	2.04418e+08	1.42717e+08	+	+	+	+	+	+	+	+	+	GG-K011_Ubiquitin		06_Ubiquitin	11_Ubiquitin-Ubiquitin	77606848	101955944	66867884
All_005	GG-K	016	75	GG-K016_SUMO1	SUMO1				1.46939e+08	4.26381e+06	0	7.54375e+06	1.11153e+07	9.70831e+06	8.56358e+06	0	0	0	0	9.84061e+06	0	2.48262e+07	0	1.8444e+07	0	0	0	0	0	0	2.73564e+07	0	2.52769e+07	+			+		+				GG-K016_SUMO1		06_Ubiquitin	09_Ubiquitin-SUMO1	4.26381e+06	5.64141e+06	7543755
All_009	GG-K	033	84	GG-K033_Ubiquitin	Ubiquitin				1.9962e+07	1.70027e+06	0	0	1.72531e+06	0	5.14726e+06	0	3.20326e+06	2.38404e+06	3.18204e+06	1.49818e+06	0	0	0	0	1.12161e+06	0	0	0	0	0	0	0	0		+			+	+				GG-K033_Ubiquitin		06_Ubiquitin	11_Ubiquitin-Ubiquitin	1.70027e+06	673991	2342687
All_014	GG-K	041	78	GG-K041_SUMO2/3	SUMO2/3				1.18394e+08	0	0	0	0	0	3.57625e+06	0	0	1.63893e+06	0	0	0	7.17898e+06	9.78645e+06	1.8137e+07	0	0	0	0	0	1.51096e+07	1.42329e+07	2.85195e+07	2.02144e+07		+	+				+	+	+	GG-K041_SUMO2/3		06_Ubiquitin	10_Ubiquitin-SUMO2/3	2127803	597334	6626251
All_018	GG-K	048	85	GG-K048_Ubiquitin	Ubiquitin				1.37903e+09	5.29422e+07	4.52951e+07	7.13588e+07	5.70905e+07	5.39049e+07	5.81134e+07	4.24259e+07	4.27779e+07	5.18956e+07	5.60843e+07	5.35624e+07	4.00924e+07	4.86378e+07	5.43682e+07	5.63423e+07	5.48842e+07	7.97167e+07	4.91977e+07	4.48665e+07	2.50644e+07	8.66845e+07	7.33487e+07	7.46046e+07	1.05775e+08	+	+	+	+	+	+	+	+	+	GG-K048_Ubiquitin		06_Ubiquitin	11_Ubiquitin-Ubiquitin	52942212	45295104	71358832
All_024	GG-K	063	86	GG-K063_Ubiquitin	Ubiquitin				1.47339e+10	3.94969e+08	5.07856e+08	4.8343e+08	3.69789e+08	3.93619e+08	5.6047e+08	4.98036e+08	4.42135e+08	5.2117e+08	5.89767e+08	5.76613e+08	4.79361e+08	4.92757e+08	5.97781e+08	1.10179e+09	5.05704e+08	8.46971e+08	5.73739e+08	1.18293e+08	8.72273e+08	9.14245e+08	8.75114e+08	7.05818e+08	1.31221e+09	+	+	+	+	+	+	+	+	+	GG-K063_Ubiquitin		06_Ubiquitin	11_Ubiquitin-Ubiquitin	394969248	507855808	483430080
All_028	GG-K	078	76	GG-K078_SUMO1	SUMO1				3.78608e+08	7.07666e+06	5.6203e+06	0	4.62303e+06	0	1.06513e+07	1.08764e+07	0	7.1162e+06	3.60797e+06	7.35489e+06	8.90781e+06	2.88176e+07	3.6369e+07	0	0	1.85607e+07	1.20017e+07	1.8416e+07	1.02422e+07	0	0	9.06197e+07	9.77461e+07	+	+	+	+	+	+				GG-K078_SUMO1		06_Ubiquitin	09_Ubiquitin-SUMO1	7076658	5.6203e+06	4491347
All_001	GG-K	102	87	GG-K102_YFP	YFP				1.01754e+09	1.10706e+07	6.13073e+06	9.30448e+06	4.55096e+06	1.11782e+07	1.0258e+07	1.77938e+07	9.15132e+06	8.28618e+06	7.16073e+06	0	6.11239e+06	7.76699e+07	8.68096e+07	1.01224e+08	8.18002e+07	0	4.91494e+07	2.37329e+07	1.79042e+07	1.25512e+08	1.1464e+08	1.05196e+08	1.32908e+08	+	+	+	+	+	+	+	+	+	GG-K102_YFP		06_Ubiquitin	12_Ubiquitin-YFP	11070573	6130734	9304480
All_006	GG-K	160	63	GG-K160_PML	PML				3.00784e+09	5.09651e+07	6.19297e+07	4.99521e+07	7.03907e+07	9.39365e+07	1.70405e+08	1.0616e+08	1.10327e+08	1.43779e+08	1.16338e+08	9.49751e+07	1.56173e+08	4.82818e+08	4.16667e+08	4.21889e+08	4.61138e+08	0	0	0	0	0	0	0	0	+	+		+	+	+	+	+	+	GG-K160_PML		06_Ubiquitin	03_Ubiquitin-PML	50965100	61929720	49952144
All_008	GG-K	183	64	GG-K183_PML	PML				3.79213e+08	7.18136e+06	6.91192e+06	1.32472e+07	5.74982e+06	1.04108e+07	9.68764e+06	1.49267e+07	9.22827e+06	1.46094e+07	3.67714e+06	1.07371e+07	9.43185e+06	2.41322e+07	2.18654e+07	2.17851e+07	1.66778e+07	2.90909e+07	1.36229e+07	8.95129e+06	3.83196e+06	3.12811e+07	2.95142e+07	3.0725e+07	3.19355e+07	+	+	+	+	+	+	+	+	+	GG-K183_PML		06_Ubiquitin	03_Ubiquitin-PML	7181359	6.91192e+06	13247247
All_010	GG-K	337	65	GG-K337_PML	PML				8.84715e+08	6.05684e+06	9.37654e+06	1.10168e+07	1.17795e+07	1.62882e+07	1.75855e+07	1.77866e+07	1.40512e+07	1.14401e+07	1.24146e+07	1.20644e+07	1.58765e+07	4.73128e+07	3.98826e+07	4.18506e+07	4.41265e+07	3.98855e+07	3.43134e+07	2.84845e+07	1.88772e+07	1.70131e+08	8.33596e+07	8.43305e+07	9.6424e+07	+	+	+	+	+	+	+	+	+	GG-K337_PML		06_Ubiquitin	03_Ubiquitin-PML	6.05683e+06	9376536	11016814
All_011	GG-K	380	66	GG-K380_PML	PML				1.54287e+09	1.68081e+07	1.94992e+07	2.31422e+07	1.64183e+07	3.49472e+07	4.29665e+07	2.83584e+07	3.02762e+07	2.73899e+07	2.68167e+07	2.69447e+07	2.46659e+07	1.12059e+08	1.08659e+08	1.19304e+08	1.08366e+08	7.07443e+07	5.34948e+07	5.40941e+07	4.29121e+07	1.617e+08	1.23541e+08	1.25213e+08	1.44548e+08	+	+	+	+	+	+	+	+	+	GG-K380_PML		06_Ubiquitin	03_Ubiquitin-PML	16808120	19499196	23142184
All_012	GG-K	394	67	GG-K394_PML	PML				1.0297e+10	1.2652e+08	5.4415e+07	1.5421e+08	8.90245e+07	1.75218e+08	9.54158e+07	1.2476e+08	1.97401e+08	1.73098e+08	2.25388e+08	1.84686e+08	2.8793e+08	5.17294e+08	7.62623e+08	6.85074e+08	7.53746e+08	7.84289e+08	5.35893e+08	2.90159e+08	5.18724e+08	1.24593e+09	4.21226e+08	9.04864e+08	9.89085e+08	+	+	+	+	+	+	+	+	+	GG-K394_PML		06_Ubiquitin	03_Ubiquitin-PML	126519744	54415040	154210416
All_013	GG-K	400	68	GG-K400_PML	PML				4.10746e+08	0	6.88123e+06	7.20916e+06	5.55593e+06	7.83966e+06	1.54099e+07	1.00604e+07	7.56486e+06	8.59188e+06	8.56744e+06	7.65174e+06	7.72652e+06	2.77232e+07	3.97416e+07	3.49078e+07	3.36719e+07	2.80219e+07	1.45155e+07	8.78097e+06	4.51739e+06	3.2122e+07	2.41449e+07	3.77189e+07	3.18215e+07	+	+	+	+	+	+	+	+	+	GG-K400_PML		06_Ubiquitin	03_Ubiquitin-PML	5.33508e+06	6.88123e+06	7.20916e+06
All_015	GG-K	426	69	GG-K426_PML	PML				2.60233e+09	3.69224e+07	4.98478e+07	4.85638e+07	3.4613e+07	9.18619e+07	6.83575e+07	8.2842e+07	7.11048e+07	7.29061e+07	7.62603e+07	6.60654e+07	8.36381e+07	2.33359e+08	1.94099e+08	1.9058e+08	2.45614e+08	0	8.07158e+07	9.28851e+07	7.02852e+07	1.94429e+08	1.54543e+08	1.72885e+08	1.89952e+08	+	+	+	+	+	+	+	+	+	GG-K426_PML		06_Ubiquitin	03_Ubiquitin-PML	36922444	49847776	48563756
All_016	GG-K	460	70	GG-K460_PML	PML				1.8398e+08	0	0	0	2.09318e+07	0	0	0	2.66797e+07	0	0	0	0	4.86796e+07	4.48904e+07	0	4.27981e+07	0	0	0	0	0	0	0	0		+						+	+	GG-K460_PML		06_Ubiquitin	03_Ubiquitin-PML	1.95029e+06	1.73383e+06	1.78141e+06
All_017	GG-K	476	71	GG-K476_PML	PML				1.87574e+09	1.17739e+07	5.44784e+07	5.4971e+07	3.81315e+07	6.47458e+07	7.17656e+07	6.96964e+07	5.0551e+07	5.52939e+07	7.13831e+07	4.96168e+07	5.51888e+07	1.16152e+08	1.00646e+08	1.00225e+08	6.07017e+07	5.54535e+07	9.75889e+07	9.46777e+07	7.57653e+07	1.65339e+08	1.04792e+08	1.17314e+08	1.39489e+08	+	+	+	+	+	+	+	+	+	GG-K476_PML		06_Ubiquitin	03_Ubiquitin-PML	11773939	54478384	54971012
All_019	GG-K	487	72	GG-K487_PML	PML				1.62073e+08	0	0	0	1.53324e+07	3.98913e+07	0	2.44824e+07	1.93565e+07	0	0	0	0	3.13978e+07	3.16124e+07	0	0	0	0	0	0	0	0	0	0	+						+		+	GG-K487_PML		06_Ubiquitin	03_Ubiquitin-PML	2960677	2.54549e+06	2753865
All_020	GG-K	490	73	GG-K490_PML	PML				4.58211e+08	3.41953e+07	2.17197e+07	2.86889e+07	1.77999e+07	6.90124e+06	2.62734e+07	2.96148e+07	2.67773e+07	5.06217e+07	1.524e+07	2.40528e+07	2.82969e+07	3.51227e+07	3.58007e+07	3.63117e+07	4.07941e+07	0	0	0	0	0	0	0	0	+	+		+	+	+	+	+	+	GG-K490_PML		06_Ubiquitin	03_Ubiquitin-PML	34195332	21719736	28688888
All_030	Phospho	002	22	Phospho-S002_SUMO1	SUMO1				1.00676e+09	2.88922e+07	2.5489e+07	2.16793e+07	2.0819e+07	3.42763e+07	2.3929e+07	8.23898e+06	9.21014e+06	1.48742e+07	2.70627e+07	6.82582e+06	7.0204e+06	1.57229e+07	4.59257e+07	4.63358e+07	6.16086e+07	4.73631e+07	1.84022e+07	4.52368e+07	3.97103e+07	1.49322e+08	8.16825e+07	8.5458e+07	1.41672e+08	+	+	+	+	+	+	+	+	+	Phospho-S002_SUMO1		03_Phospho		28892222	25488986	21679344
All_031	Phospho	002	23	Phospho-S002_SUMO2	SUMO2				1.00274e+08	0	0	0	0	0	1.08706e+07	0	0	0	0	0	7.08496e+06	6.15791e+06	5.04946e+06	5.92131e+06	8.1426e+06	0	0	0	0	0	1.06764e+07	2.00148e+07	2.63555e+07		+	+				+	+	+	Phospho-S002_SUMO2		03_Phospho		2.97625e+06	2399743	11346870
All_051	Phospho	008	1	Phospho-S008_PML	PML				2.15177e+09	1.65211e+08	2.14905e+08	1.80648e+08	9.64754e+07	1.27396e+08	8.94841e+07	4.19029e+07	8.41098e+07	6.34985e+07	1.22211e+08	5.04498e+07	2.18131e+07	1.49391e+07	1.36647e+08	8.90503e+06	4.01623e+07	1.25312e+08	1.58592e+08	1.63601e+08	1.17052e+08	0	2.37141e+07	3.12402e+07	7.35042e+07	+	+	+	+	+	+	+	+	+	Phospho-S008_PML		03_Phospho		165211168	214905152	180648000
All_032	Phospho	036	2	Phospho-S036_PML	PML				3.8479e+09	2.87198e+08	3.79217e+08	4.64479e+08	1.15024e+08	1.93134e+08	2.35412e+08	2.20348e+08	1.34282e+08	1.28781e+08	2.39789e+08	5.70934e+07	4.4102e+07	3.7556e+06	1.87259e+08	4.38443e+06	1.14448e+08	1.86244e+08	2.23674e+08	2.75328e+08	1.68704e+08	9.1745e+07	5.80382e+06	1.61335e+07	7.15615e+07	+	+	+	+	+	+	+	+	+	Phospho-S036_PML		03_Phospho		287197760	379217248	464479744
All_033	Phospho	038	3	Phospho-S038_PML	PML				3.32626e+09	2.78932e+08	2.69396e+08	4.35422e+08	1.1174e+08	1.44014e+08	2.80334e+08	2.06526e+08	1.61599e+08	9.3426e+07	1.62215e+08	3.40222e+07	6.28723e+07	5.52145e+06	1.65543e+08	1.02108e+07	3.04061e+07	1.7554e+08	2.24955e+08	2.73968e+08	8.09849e+07	2.54104e+07	1.14358e+07	1.87754e+07	6.30085e+07	+	+	+	+	+	+	+	+	+	Phospho-S038_PML		03_Phospho		278932320	269395744	435422208
All_035	Phospho	040	4	Phospho-S040_PML	PML				2.26455e+08	1.4092e+07	1.18684e+07	1.12461e+07	7.65882e+06	9.97062e+06	1.61404e+07	1.64874e+07	6.989e+06	9.50528e+06	0	0	0	0	0	0	0	2.07152e+07	2.41127e+07	1.94858e+07	1.2555e+07	1.45055e+07	8.15643e+06	1.03412e+07	1.26247e+07	+		+	+	+	+	+	+	+	Phospho-S040_PML		03_Phospho		14091963	11868444	11246076
All_038	Phospho	048	5	Phospho-S048_PML	PML				6.46885e+08	5.92405e+07	6.31074e+07	6.09341e+07	3.84894e+07	5.95472e+07	5.62466e+07	4.59061e+07	5.82775e+07	0	0	0	2.09365e+07	0	2.93607e+07	0	2.79184e+07	0	0	0	2.17124e+07	2.95378e+07	2.03297e+07	2.21233e+07	3.32173e+07	+		+	+		+	+	+	+	Phospho-S048_PML		03_Phospho		59240472	63107424	60934096
All_029	Phospho	190	6	Phospho-S190_PML	PML				1.97115e+08	0	0	1.68719e+07	0	0	0	0	0	0	5.25111e+07	0	0	3.02979e+07	2.43168e+07	5.13796e+07	2.17373e+07	0	0	0	0	0	0	0	0		+						+	+	Phospho-S190_PML		03_Phospho		1192141	1.77921e+06	16871906
All_036	Phospho	403	8	Phospho-S403_PML	PML				1.89032e+10	5.02384e+08	7.68657e+08	7.09821e+08	6.91854e+08	8.35282e+08	1.12637e+09	8.52651e+08	7.1379e+08	1.15753e+09	8.0361e+08	1.10237e+09	6.23627e+08	8.68686e+08	6.79328e+08	1.02709e+09	9.34184e+08	9.53509e+08	5.82694e+08	6.30635e+08	3.14684e+08	7.90046e+08	7.27752e+08	8.33312e+08	6.73356e+08	+	+	+	+	+	+	+	+	+	Phospho-S403_PML		03_Phospho		502383840	768657152	709820864
All_037	Phospho	408	9	Phospho-S408_PML	PML				4.77141e+09	8.90184e+07	1.80766e+08	1.79424e+08	1.37309e+08	2.15189e+08	2.51504e+08	1.75548e+08	1.59808e+08	2.70645e+08	1.72057e+08	2.60877e+08	2.65938e+08	6.77429e+07	2.11466e+08	1.80291e+08	2.93072e+08	3.28137e+08	1.57294e+08	5.0534e+07	4.46625e+07	2.48697e+08	2.85771e+08	3.20747e+08	2.24909e+08	+	+	+	+	+	+	+	+	+	Phospho-S408_PML		03_Phospho		89018408	180766256	179424336
All_039	Phospho	504	11	Phospho-S504_PML	PML				7.33788e+10	1.19638e+09	1.79962e+09	3.54766e+09	3.86739e+09	1.91944e+09	3.55235e+09	1.27443e+09	1.52379e+09	5.01419e+09	3.85621e+09	2.56742e+09	6.28924e+09	4.62316e+09	1.9991e+09	7.58893e+09	1.85338e+09	3.49997e+08	4.51216e+08	2.47033e+09	2.17743e+09	6.92116e+08	6.10284e+09	5.04238e+09	3.61983e+09	+	+	+	+	+	+	+	+	+	Phospho-S504_PML		03_Phospho		1196375424	1799624192	3547663872
All_040	Phospho	505	12	Phospho-S505_PML	PML				3.1391e+10	8.57372e+07	1.52151e+09	1.77089e+09	1.42263e+09	1.56548e+08	1.57622e+09	2.92867e+08	1.58155e+09	1.834e+09	2.32305e+09	2.8479e+09	2.24828e+09	4.09114e+08	2.18384e+09	2.88118e+09	2.08242e+09	2.56465e+08	2.2481e+08	1.1819e+09	1.03329e+09	1.08141e+08	2.25384e+09	4.63745e+08	6.51073e+08	+	+	+	+	+	+	+	+	+	Phospho-S505_PML		03_Phospho		85737224	1521508608	1770891264
All_042	Phospho	518	14	Phospho-S518_PML	PML				1.06213e+11	4.51821e+09	5.69991e+09	4.01249e+09	5.5508e+09	3.65483e+09	6.54809e+09	4.00183e+09	4.78118e+09	2.67662e+09	3.29337e+09	4.14846e+09	4.59945e+09	2.72322e+09	3.38613e+09	3.03901e+09	3.8155e+09	6.7412e+09	3.09871e+09	6.09161e+09	3.52818e+09	4.1248e+09	5.852e+09	3.89798e+09	6.42894e+09	+	+	+	+	+	+	+	+	+	Phospho-S518_PML		03_Phospho		4518212096	5699905536	4012487424
All_043	Phospho	527	15	Phospho-S527_PML	PML				1.41074e+11	6.12927e+09	7.39885e+09	6.39409e+09	7.68139e+09	5.49042e+09	8.43691e+09	5.43174e+09	6.54485e+09	4.18896e+09	4.93124e+09	5.68067e+09	6.86013e+09	4.0107e+09	4.76538e+09	4.47126e+09	5.29688e+09	7.96149e+09	4.319e+09	7.18534e+09	4.33231e+09	5.16121e+09	6.3879e+09	4.73383e+09	7.28027e+09	+	+	+	+	+	+	+	+	+	Phospho-S527_PML		03_Phospho		6129274368	7398843904	6394094080
All_044	Phospho	530	16	Phospho-S530_PML	PML				1.14701e+11	4.08254e+09	6.04715e+09	4.01646e+09	5.30286e+09	3.59823e+09	7.65183e+09	4.65644e+09	5.21755e+09	3.12807e+09	3.99318e+09	4.89737e+09	5.11052e+09	1.81504e+09	4.39792e+09	3.63624e+09	5.16474e+09	6.83024e+09	3.18795e+09	6.26914e+09	3.45487e+09	4.42109e+09	6.10046e+09	4.47318e+09	7.24775e+09	+	+	+	+	+	+	+	+	+	Phospho-S530_PML		03_Phospho		4082542592	6047142912	4016462848
All_045	Phospho	535	17	Phospho-S535_PML	PML				1.29525e+10	2.91287e+07	0	9.1465e+07	1.61636e+09	1.03658e+08	1.93801e+08	8.66811e+06	6.62029e+07	2.74179e+07	1.27235e+09	2.99379e+06	5.78863e+08	1.4184e+09	2.06042e+09	1.85083e+08	4.46093e+06	3.58493e+09	0	1.41571e+08	1.38657e+09	0	9.08792e+06	1.41062e+08	3.00024e+07	+	+	+	+	+	+	+	+	+	Phospho-S535_PML		03_Phospho		29128748	1.58348e+06	91464992
All_047	Phospho	547	18	Phospho-S547_PML	PML				5.59513e+08	1.45921e+07	2.64719e+07	2.07218e+07	1.49964e+07	1.92896e+07	1.86809e+07	2.18769e+07	2.24392e+07	3.28149e+07	2.18471e+07	3.20269e+07	5.12421e+07	2.18269e+07	2.97588e+07	3.02647e+07	4.16861e+07	2.87896e+07	1.73974e+07	1.4402e+07	1.54356e+07	2.35563e+07	2.19552e+07	1.74405e+07	0	+	+	+	+	+	+	+	+	+	Phospho-S547_PML		03_Phospho		14592090	26471876	20721848
All_048	Phospho	560	19	Phospho-S560_PML	PML				8.08625e+07	0	0	1.31653e+07	9.2076e+06	0	0	1.58629e+07	0	7.6476e+06	1.65106e+07	0	1.41908e+07	0	4.27756e+06	0	0	0	0	0	0	0	0	0	0		+			+	+				Phospho-S560_PML		03_Phospho		2.96522e+06	781035	13165326
All_050	Phospho	583	21	Phospho-S583_PML	PML				7.91703e+09	1.28281e+08	3.18613e+08	4.59665e+08	2.96579e+08	1.08923e+08	4.366e+08	2.57303e+08	2.61078e+08	3.4788e+08	4.11976e+08	4.76665e+08	5.79451e+08	3.6115e+08	5.09415e+08	4.95128e+08	4.31635e+08	2.4454e+08	2.83236e+08	2.35773e+08	1.15926e+08	6.50812e+07	3.15294e+08	3.92165e+08	3.84667e+08	+	+	+	+	+	+	+	+	+	Phospho-S583_PML		03_Phospho		128281184	318612704	459665312
All_052	Phospho	196	7	Phospho-T196_PML	PML				3.94458e+08	4.59837e+06	4.43317e+07	2.27579e+07	2.17544e+07	2.5648e+07	2.79414e+07	3.702e+06	2.17208e+07	2.3672e+07	4.34045e+07	1.8722e+07	4.19607e+07	0	1.80726e+07	0	3.98687e+07	0	0	0	0	0	1.51695e+07	9.87178e+06	1.12614e+07	+	+	+	+	+	+	+	+	+	Phospho-T196_PML		03_Phospho		4598368	44331732	22757856
All_053	Phospho	409	10	Phospho-T409_PML	PML				4.81742e+09	9.19994e+07	1.83909e+08	1.30447e+08	1.40184e+08	2.2235e+08	2.56401e+08	1.75548e+08	1.63656e+08	1.59319e+08	4.63202e+07	2.63341e+08	1.38407e+08	2.04339e+08	2.12388e+08	3.07314e+08	1.52206e+08	3.28137e+08	1.57294e+08	2.98263e+08	4.46625e+07	4.21434e+08	2.91624e+08	1.93647e+08	2.34228e+08	+	+	+	+	+	+	+	+	+	Phospho-T409_PML		03_Phospho		91999336	183908688	130447040
All_054	Phospho	513	13	Phospho-T513_PML	PML				8.36536e+08	2.4741e+07	3.10854e+07	3.54141e+07	3.06746e+07	6.86323e+07	8.29595e+07	5.61293e+07	0	4.6757e+07	0	0	5.52259e+07	7.22387e+06	0	1.46549e+06	546240	3.65645e+07	6.27694e+07	5.04231e+07	2.67749e+07	0	1.10663e+08	0	1.08487e+08	+	+	+	+	+	+	+	+	+	Phospho-T513_PML		03_Phospho		24741024	31085410	35414128
All_055	Phospho	580	20	Phospho-T580_PML	PML				1.95794e+10	8.15314e+08	8.15592e+08	1.01741e+09	3.74691e+08	7.67728e+08	1.02717e+09	7.81118e+08	7.92277e+08	9.74068e+08	9.24941e+08	1.10339e+09	1.31709e+09	9.10576e+08	1.04745e+09	1.13905e+09	9.45392e+08	7.52567e+08	6.86752e+08	6.53738e+08	4.53089e+08	3.72282e+08	3.5343e+08	7.9707e+08	7.57179e+08	+	+	+	+	+	+	+	+	+	Phospho-T580_PML		03_Phospho		815314432	815592576	1017407680
All_068	Variable	005	37	SUMO1-K005_SUMO3	SUMO3				9.47008e+08	0	0	1.87523e+06	0	1.96096e+07	1.43429e+07	1.99595e+07	2.46059e+06	700010	1.31719e+07	1.52355e+07	1.62298e+07	7.5904e+07	1.61442e+07	5.48603e+07	6.86712e+07	1.8434e+07	0	1.38419e+07	0	1.57899e+08	1.24466e+08	1.59495e+08	1.53707e+08	+	+	+		+	+	+	+	+	SUMO1-K005_SUMO3		04_SUMO1	05_SUMO1-SUMO2/3	5.78553e+06	6.23885e+06	1.87523e+06
All_070	Variable	007	34	SUMO1-K007_SUMO1	SUMO1				1.94766e+09	2.53371e+07	0	0	2.6263e+07	1.53282e+07	2.78098e+07	2.42066e+07	1.87671e+07	1.15173e+07	1.41137e+07	3.19649e+07	2.98886e+07	4.26268e+07	6.67203e+07	9.47268e+07	7.43327e+07	5.52406e+07	5.50773e+07	3.71952e+07	3.13853e+07	1.95621e+08	3.00349e+08	3.79806e+08	3.8938e+08	+	+	+	+	+	+	+	+	+	SUMO1-K007_SUMO1		04_SUMO1	04_SUMO1-SUMO1	25337090	4.87289e+06	6061776
All_056	Concatenated	011	35	SUMO1-K011_SUMO2	SUMO2				1.76462e+08	0	0	0	0	0	0	0	0	5.95196e+06	0	4.36776e+06	5.38003e+06	1.54417e+07	1.13622e+07	1.58364e+07	6.50435e+06	0	0	0	0	2.85883e+07	2.21872e+07	4.03407e+07	2.05014e+07		+	+		+	+	+	+	+	SUMO1-K011_SUMO2		04_SUMO1	05_SUMO1-SUMO2/3	4.55581e+06	1.42389e+06	5303637
All_057	Concatenated	011	36	SUMO1-K011_SUMO2/3	SUMO2/3				6.41915e+09	1.22728e+08	2.46401e+08	1.32793e+08	1.23696e+08	1.75147e+08	8.35327e+07	3.2015e+08	2.64042e+08	1.07461e+08	5.90553e+07	5.875e+07	6.83252e+07	2.85064e+08	2.59534e+08	2.87744e+08	2.1272e+08	8.28388e+08	5.17138e+08	1.12462e+08	1.78283e+08	3.78647e+08	3.32262e+08	7.27743e+08	5.3709e+08	+	+	+	+	+	+	+	+	+	SUMO1-K011_SUMO2/3		04_SUMO1	05_SUMO1-SUMO2/3	122728200	246400928	132793000
All_058	Concatenated	011	38	SUMO1-K011_SUMO3	SUMO3				2.56428e+09	3.78677e+07	2.44416e+07	2.66211e+07	3.77942e+07	4.88241e+07	5.87072e+07	4.78603e+07	4.91305e+07	4.16116e+07	4.87557e+07	5.99689e+06	8.70464e+07	1.35693e+08	1.28875e+08	1.65715e+08	1.69937e+08	6.933e+07	7.66413e+07	7.43827e+07	6.21739e+07	3.4514e+08	2.46024e+08	2.53379e+08	3.22327e+08	+	+	+	+	+	+	+	+	+	SUMO1-K011_SUMO3		04_SUMO1	05_SUMO1-SUMO2/3	37867668	24441564	26621106
All_069	Concatenated	065	24	SUMO1-K065_PML	PML				1.2837e+10	6.38043e+07	6.19248e+07	1.09066e+08	8.11065e+07	2.10097e+08	2.43465e+08	2.59159e+08	2.31053e+08	2.01805e+08	1.52612e+08	1.52847e+08	1.76136e+08	8.44604e+08	8.94881e+08	9.92522e+08	9.39258e+08	5.00532e+08	3.32465e+08	2.70014e+08	2.88506e+08	1.82112e+09	1.26814e+09	1.33029e+09	1.41161e+09	+	+	+	+	+	+	+	+	+	SUMO1-K065_PML		04_SUMO1	01_SUMO1-PML	63804316	61924808	109065584
All_059	Variable	160	25	SUMO1-K160_PML	PML				3.18572e+08	0	0	0	0	0	0	0	1.69956e+07	0	1.3977e+07	0	0	3.2981e+07	4.6267e+07	4.83455e+07	4.1297e+07	0	0	0	0	2.03558e+07	3.58722e+07	3.48399e+07	2.76405e+07		+	+				+	+	+	SUMO1-K160_PML		04_SUMO1	01_SUMO1-PML	2.48732e+06	1.87487e+06	2.22509e+06
All_060	Concatenated	380	26	SUMO1-K380_PML	PML				1.03875e+09	1.36805e+07	1.57589e+07	1.25604e+07	1.08394e+07	1.6312e+07	1.10636e+07	1.2072e+07	5.69419e+06	709004	3.43759e+06	8.78836e+06	3.85992e+06	3.49552e+07	4.88815e+07	4.41138e+07	3.90083e+07	7.77117e+06	1.52524e+07	0	2.87362e+06	1.26277e+08	1.69926e+08	2.41959e+08	1.92954e+08	+	+	+	+	+	+	+	+	+	SUMO1-K380_PML		04_SUMO1	01_SUMO1-PML	13680539	15758907	12560377
All_061	Concatenated	400	27	SUMO1-K400_PML	PML				2.23892e+08	0	1.26446e+07	0	0	0	7.04154e+06	1.36532e+07	0	3.56231e+06	0	0	1.41103e+06	1.57066e+07	1.23628e+07	1.35242e+07	1.07806e+07	0	0	0	0	4.44737e+07	3.24998e+07	2.69114e+07	2.93204e+07		+	+				+	+	+	SUMO1-K400_PML		04_SUMO1	01_SUMO1-PML	1.29957e+06	12644634	391847
All_062	Concatenated	401	28	SUMO1-K401_PML	PML				3.45091e+08	4.63421e+06	5.30205e+06	0	0	1.84592e+06	5.3556e+06	3.53312e+06	7.8428e+06	0	1.10579e+07	0	4.87515e+06	1.36777e+07	1.60787e+07	2.07892e+07	1.91707e+07	2.22762e+07	6.56635e+06	1.13559e+07	5.20599e+06	4.39151e+07	4.03727e+07	4.4686e+07	5.65498e+07	+	+	+	+	+		+	+	+	SUMO1-K401_PML		04_SUMO1	01_SUMO1-PML	4634211	5.30205e+06	2.6178e+06
All_063	Concatenated	426	29	SUMO1-K426_PML	PML				1.14193e+08	0	0	0	0	0	0	0	0	3.37686e+06	0	1.71978e+06	1.90078e+06	1.91319e+07	6.13839e+06	1.12986e+07	9.90256e+06	0	0	3.43668e+06	3.14184e+06	3.14443e+07	2.27012e+07	0	0		+			+	+		+	+	SUMO1-K426_PML		04_SUMO1	01_SUMO1-PML	2.39604e+06	7101701	1.66664e+06
All_064	Concatenated	478	30	SUMO1-K478_PML	PML				4.54448e+08	0	0	0	0	0	0	0	0	0	0	0	1.26791e+07	5.46028e+07	2.83327e+07	3.13668e+07	3.50563e+07	2.48699e+07	0	0	0	9.75529e+07	5.94499e+07	4.84207e+07	6.21169e+07		+	+				+	+	+	SUMO1-K478_PML		04_SUMO1	01_SUMO1-PML	2.22047e+06	7.58267e+06	4.3252e+06
All_065	Variable	487	31	SUMO1-K487_PML	PML				5.2392e+08	0	0	0	0	0	0	1.74666e+07	0	1.24328e+07	1.09649e+07	0	1.45716e+07	2.66831e+07	2.3228e+07	0	0	0	0	1.64229e+07	0	1.17446e+08	8.60375e+07	1.98667e+08	0		+	+		+	+	+	+		SUMO1-K487_PML		04_SUMO1	01_SUMO1-PML	5292395	1.92172e+06	3.01485e+06
All_066	Concatenated	490	32	SUMO1-K490_PML	PML				2.16214e+09	3.1585e+07	4.79076e+07	7.76704e+07	2.0588e+07	5.50957e+07	2.31845e+07	2.89439e+07	5.30316e+07	2.31954e+07	2.14832e+07	1.94721e+07	3.24315e+07	8.71336e+07	9.68131e+07	9.24851e+07	1.10051e+08	2.71703e+07	1.50557e+06	2.15647e+07	1.15666e+07	2.91457e+08	2.9686e+08	3.77362e+08	3.13583e+08	+	+	+	+	+	+	+	+	+	SUMO1-K490_PML		04_SUMO1	01_SUMO1-PML	31584972	47907564	77670384
All_067	Concatenated	497	33	SUMO1-K497_PML	PML				4.65922e+08	0	252966	274536	0	1.68058e+06	910608	550250	1.22065e+06	384243	556202	2.38922e+06	380099	2.0771e+07	6.51593e+06	1.45913e+07	1.57296e+07	7.93003e+06	2.02692e+06	867113	726627	1.19953e+08	8.54689e+07	6.49319e+07	1.17811e+08	+	+	+	+	+	+	+	+	+	SUMO1-K497_PML		04_SUMO1	01_SUMO1-PML	1739542	252966	274536
All_090	Variable	005	54	SUMO2/3-K005_SUMO2	SUMO2				7.11589e+09	0	0	0	0	0	0	0	0	0	0	0	0	3.4374e+09	3.19918e+09	2.96275e+08	1.83032e+08	0	0	0	0	0	0	0	0		+						+	+	SUMO2/3-K005_SUMO2		05_SUMO2/3	07_SUMO2/3-SUMO2/3	1534275	1.48889e+06	7.38744e+06
All_091	Variable	005	59	SUMO2/3-K005_SUMO3	SUMO3				7.27107e+09	7.07604e+07	2.14524e+08	1.15875e+08	2.76782e+08	8.91567e+07	0	2.44378e+08	3.12021e+08	0	9.33587e+07	1.61688e+08	3.13544e+08	3.79426e+08	6.4995e+08	6.36037e+08	4.84963e+08	0	1.22353e+08	3.81724e+08	2.67727e+08	8.1013e+08	2.9634e+08	6.22882e+08	7.27449e+08	+	+	+	+	+	+	+	+	+	SUMO2/3-K005_SUMO3		05_SUMO2/3	07_SUMO2/3-SUMO2/3	70760400	214523920	115874560
All_094	Variable	007	53	SUMO2/3-K007_SUMO1	SUMO1				1.4348e+10	5.42171e+07	0	8.21166e+07	8.14317e+07	1.45018e+08	2.22519e+08	2.35811e+08	2.03934e+08	5.87382e+07	1.14207e+08	2.21996e+08	7.82982e+07	7.75087e+08	7.02849e+08	8.84403e+08	9.39225e+08	3.56088e+08	3.15428e+08	2.60597e+08	1.48496e+08	1.92426e+09	2.15567e+09	2.24493e+09	2.14265e+09	+	+	+	+	+	+	+	+	+	SUMO2/3-K007_SUMO1		05_SUMO2/3	06_SUMO2/3-SUMO1	54217132	751630	82116576
All_071	Concatenated	011	55	SUMO2/3-K011_SUMO2	SUMO2				2.29745e+10	5.33316e+08	4.78771e+08	8.18095e+08	4.83065e+08	8.3504e+08	8.04395e+08	7.17137e+08	1.00342e+09	8.2224e+08	5.65975e+08	7.91418e+08	3.57268e+08	7.58572e+08	8.81883e+08	1.02024e+09	1.09584e+09	9.88358e+08	1.17096e+09	1.14444e+09	7.04752e+08	2.08583e+09	1.70506e+09	1.52873e+09	1.67974e+09	+	+	+	+	+	+	+	+	+	SUMO2/3-K011_SUMO2		05_SUMO2/3	07_SUMO2/3-SUMO2/3	533315360	478771040	818095872
All_072	Concatenated	011	56	SUMO2/3-K011_SUMO2/3	SUMO2/3				1.88152e+10	3.58332e+08	4.32953e+08	5.3649e+08	3.39791e+08	4.76485e+08	7.83835e+08	7.68282e+08	5.12824e+08	5.00076e+08	5.2322e+08	5.15359e+08	7.43943e+08	1.02556e+09	8.49889e+08	9.71359e+08	1.18825e+09	6.504e+08	4.04135e+08	7.63959e+08	4.90373e+08	1.48646e+09	1.44147e+09	1.67399e+09	1.37777e+09	+	+	+	+	+	+	+	+	+	SUMO2/3-K011_SUMO2/3		05_SUMO2/3	07_SUMO2/3-SUMO2/3	358331936	432952736	536489888
All_073	Variable	011	60	SUMO2/3-K011_SUMO3	SUMO3				1.59739e+10	2.16025e+08	4.11108e+08	1.71711e+08	5.3908e+07	5.67593e+08	5.99305e+08	4.06887e+08	4.07054e+08	8.32e+08	7.22643e+08	4.76694e+08	3.85292e+08	1.05101e+09	6.04449e+08	8.99867e+08	1.32112e+09	3.41933e+08	8.21351e+08	9.84026e+08	2.29533e+08	8.07776e+08	1.11915e+09	1.15668e+09	1.38678e+09	+	+	+	+	+	+	+	+	+	SUMO2/3-K011_SUMO3		05_SUMO2/3	07_SUMO2/3-SUMO2/3	216024656	411107552	171711280
All_074	Variable	011	61	SUMO2/3-K011_Ubiquitin	Ubiquitin				7.17556e+07	0	0	0	0	0	0	0	0	0	0	0	0	4.87744e+06	0	6.5906e+06	4.46286e+06	0	0	0	0	1.69592e+07	1.90847e+07	0	1.97807e+07		+	+				+	+	+	SUMO2/3-K011_Ubiquitin		05_SUMO2/3	08_SUMO2/3-Ubiquitin	3604592	457231	2.43335e+06
All_077	Concatenated	034/035	57	SUMO2/3-K034/035_SUMO2/3	SUMO2/3				4.48487e+08	0	0	0	0	4.29652e+06	0	0	0	0	1.02821e+07	0	0	3.06396e+07	2.15915e+07	2.70048e+07	7.02335e+06	0	0	0	0	4.66049e+07	5.19e+07	3.80002e+07	2.11144e+08		+	+				+	+	+	SUMO2/3-K034/035_SUMO2/3		05_SUMO2/3	07_SUMO2/3-SUMO2/3	8456902	818264	14336178
All_082	Concatenated	041/042	58	SUMO2/3-K041/042_SUMO2/3	SUMO2/3				2.99838e+08	0	6.53765e+06	0	0	9.35452e+06	0	0	0	0	0	0	0	0	0	3.96482e+07	0	0	4.22418e+06	0	1.68966e+07	1.07698e+08	3.84272e+07	7.70521e+07	0			+				+	+		SUMO2/3-K041/042_SUMO2/3		05_SUMO2/3	07_SUMO2/3-SUMO2/3	2.06854e+06	6537642	8.18843e+06
All_092	Variable	063	62	SUMO2/3-K063_Ubiquitin	Ubiquitin				1.96952e+08	0	0	0	0	0	0	0	0	1.26299e+06	1.20851e+06	0	0	5.18192e+06	7.30894e+06	0	0	0	0	0	0	4.98143e+07	4.08413e+07	3.84378e+07	5.28964e+07			+				+	+		SUMO2/3-K063_Ubiquitin		05_SUMO2/3	08_SUMO2/3-Ubiquitin	5511758	2.21091e+06	1.53629e+06
All_093	Concatenated	065	39	SUMO2/3-K065_PML	PML				1.05195e+11	1.19152e+09	1.514e+09	1.24796e+09	8.38841e+08	3.56294e+09	3.49831e+09	3.82255e+09	2.75284e+09	2.35851e+09	2.57295e+09	2.62581e+09	2.54728e+09	5.6487e+09	4.23941e+09	9.70324e+09	4.53973e+09	4.8418e+09	4.17087e+09	3.78141e+09	2.72015e+09	9.78424e+09	8.67629e+09	1.01967e+10	8.35939e+09	+	+	+	+	+	+	+	+	+	SUMO2/3-K065_PML		05_SUMO2/3	02_SUMO2/3-PML	1191524736	1514003968	1247956864
All_075	Concatenated	160	40	SUMO2/3-K160_PML	PML				7.34539e+10	5.58081e+08	9.45184e+08	2.59166e+09	5.33232e+08	1.12073e+09	1.35272e+09	2.49765e+09	2.147e+09	3.51748e+09	1.79154e+09	1.00657e+09	1.41526e+09	5.78576e+09	4.12657e+09	4.3559e+09	6.75421e+09	2.54145e+09	1.87241e+09	1.98498e+09	2.53903e+09	5.17301e+09	3.9286e+09	1.00048e+10	4.91016e+09	+	+	+	+	+	+	+	+	+	SUMO2/3-K160_PML		05_SUMO2/3	02_SUMO2/3-PML	558080768	945184640	2591662592
All_076	Variable	226	41	SUMO2/3-K226_PML	PML				1.07009e+09	6.19788e+07	5.56951e+07	9.16613e+07	5.28994e+07	1.05511e+08	1.09711e+08	1.23366e+08	8.62022e+07	0	1.17388e+07	1.83555e+07	4.30834e+07	1.86449e+07	0	3.9534e+07	2.29754e+07	0	2.04736e+07	2.77829e+07	1.48374e+07	5.06419e+07	0	4.04505e+07	7.45472e+07	+	+	+	+	+	+	+	+	+	SUMO2/3-K226_PML		05_SUMO2/3	02_SUMO2/3-PML	61978784	55695084	91661216
All_078	Concatenated	380	42	SUMO2/3-K380_PML	PML				3.17188e+10	1.30506e+08	3.27818e+08	1.66519e+08	1.4621e+08	2.70901e+08	6.00407e+08	5.53782e+08	3.53033e+08	3.20283e+08	1.8921e+08	3.07384e+08	3.19743e+08	2.11424e+09	1.23132e+09	1.67191e+09	1.66803e+09	6.63659e+08	9.64436e+08	1.014e+09	5.04344e+08	5.42012e+09	4.69094e+09	4.49818e+09	3.59182e+09	+	+	+	+	+	+	+	+	+	SUMO2/3-K380_PML		05_SUMO2/3	02_SUMO2/3-PML	130505864	327818592	166518544
All_079	Variable	394	43	SUMO2/3-K394_PML	PML				3.68792e+08	0	0	0	0	0	0	0	0	0	0	0	0	8.82953e+06	0	0	6.97666e+07	1.92802e+07	0	4.25264e+07	0	8.06775e+07	0	5.28368e+07	9.48746e+07			+				+	+		SUMO2/3-K394_PML		05_SUMO2/3	02_SUMO2/3-PML	2485469	994788	2.52099e+06
All_080	Variable	400	44	SUMO2/3-K400_PML	PML				1.41844e+09	4.86185e+07	1.83616e+07	1.38678e+07	9.92126e+06	4.23002e+07	1.20303e+08	2.49244e+07	1.68771e+07	5.23511e+07	8.67352e+07	0	6.33094e+07	1.32723e+08	1.78903e+08	1.84591e+08	1.49909e+08	0	4.50036e+07	0	0	4.21913e+07	0	1.07537e+08	8.00145e+07	+	+	+	+	+	+	+	+	+	SUMO2/3-K400_PML		05_SUMO2/3	02_SUMO2/3-PML	48618492	18361618	13867757
All_081	Concatenated	401	45	SUMO2/3-K401_PML	PML				1.65043e+09	0	1.5508e+06	7.71264e+06	1.57862e+06	6.35646e+07	7.969e+07	8.04344e+07	6.84195e+07	6.23521e+07	2.96421e+07	9.45125e+07	4.95645e+07	1.55284e+08	1.42736e+08	1.28934e+08	7.82242e+07	7.00211e+06	3.36414e+06	8.16024e+07	1.5528e+06	1.29944e+08	7.51425e+07	9.05127e+07	2.17112e+08	+	+	+	+	+	+	+	+	+	SUMO2/3-K401_PML		05_SUMO2/3	02_SUMO2/3-PML	1.01896e+06	1.5508e+06	7712642
All_083	Variable	426	46	SUMO2/3-K426_PML	PML				9.71659e+09	1.82801e+08	1.33939e+08	1.1596e+08	1.12027e+07	2.71649e+08	3.30255e+08	4.03926e+08	1.61785e+08	3.46365e+08	1.59405e+08	1.65405e+08	2.2974e+08	8.10209e+08	4.45667e+08	7.2409e+08	5.98096e+08	4.99443e+08	4.53558e+08	3.37666e+08	2.68288e+08	5.70122e+08	6.09653e+08	1.00178e+09	8.85583e+08	+	+	+	+	+	+	+	+	+	SUMO2/3-K426_PML		05_SUMO2/3	02_SUMO2/3-PML	182801360	133938896	115959616
All_084	Variable	460	47	SUMO2/3-K460_PML	PML				2.14966e+09	2.6303e+07	2.6573e+07	0	0	9.71652e+07	5.34442e+07	7.77919e+07	5.83659e+07	6.38034e+07	5.58908e+07	3.82978e+07	4.56008e+07	8.64209e+07	1.2409e+08	1.83766e+08	1.9335e+08	6.41768e+07	9.90885e+07	4.20076e+07	1.01036e+08	0	2.43822e+08	2.73724e+08	1.94939e+08	+	+	+	+	+	+	+	+	+	SUMO2/3-K460_PML		05_SUMO2/3	02_SUMO2/3-PML	26302958	26572966	1.37182e+06
All_085	Variable	476	48	SUMO2/3-K476_PML	PML				1.43652e+10	0	0	9.80185e+08	9.23477e+08	7.27519e+08	1.1544e+09	0	0	9.54164e+08	1.05569e+09	1.19684e+09	1.25318e+09	7.55062e+08	8.45184e+08	9.37015e+08	9.5433e+08	7.39206e+08	4.97543e+08	4.87951e+08	0	0	4.00619e+08	0	5.02846e+08		+	+	+	+	+		+	+	SUMO2/3-K476_PML		05_SUMO2/3	02_SUMO2/3-PML	2496815	1.79133e+06	980184960
All_086	Concatenated	478	49	SUMO2/3-K478_PML	PML				3.81442e+08	0	4.00726e+07	4.07442e+06	3.25673e+07	4.12498e+07	4.5299e+07	0	0	3.63197e+07	0	4.53614e+07	0	0	4.34817e+07	3.35121e+07	2.92538e+07	0	0	2.27561e+07	0	0	7.49424e+06	0	0	+	+		+		+		+	+	SUMO2/3-K478_PML		05_SUMO2/3	02_SUMO2/3-PML	9958451	40072608	4.07442e+06
All_087	Variable	487	50	SUMO2/3-K487_PML	PML				1.45034e+10	0	0	1.3788e+09	0	1.22248e+09	6.66846e+08	1.26162e+09	6.74455e+08	1.64252e+09	8.63752e+08	7.33319e+08	6.56668e+08	9.42061e+08	8.2099e+07	1.25182e+08	7.75477e+08	6.45384e+08	0	1.0789e+08	3.08989e+08	8.25376e+08	4.82122e+08	4.1325e+08	6.95058e+08	+	+	+	+	+	+	+	+	+	SUMO2/3-K487_PML		05_SUMO2/3	02_SUMO2/3-PML	2353344	1.71268e+06	1378795776
All_088	Concatenated	490	51	SUMO2/3-K490_PML	PML				4.10155e+10	1.86607e+09	2.09998e+09	2.35516e+09	1.66078e+09	1.87052e+09	2.64401e+09	2.53611e+09	1.6263e+09	1.5281e+09	2.0972e+09	1.45583e+09	1.91366e+09	1.91806e+09	1.86372e+09	1.78161e+09	2.08907e+09	1.29932e+09	6.94647e+08	1.43236e+09	8.15834e+08	1.53072e+09	1.30541e+09	1.33094e+09	1.30008e+09	+	+	+	+	+	+	+	+	+	SUMO2/3-K490_PML		05_SUMO2/3	02_SUMO2/3-PML	1866067072	2099976064	2355158272
All_089	Concatenated	497	52	SUMO2/3-K497_PML	PML				2.04555e+08	2.69521e+06	4.41685e+06	5.72145e+06	2.94043e+06	3.85732e+06	6.78522e+06	1.04673e+07	7.70737e+06	3.70106e+06	4.43019e+06	4.15824e+06	4.93391e+06	1.91793e+07	1.90379e+07	2.24884e+07	2.7609e+07	5.04912e+06	4.39598e+06	0	1.14119e+07	4.98772e+06	1.25514e+07	6.70875e+06	9.32124e+06	+	+	+	+	+	+	+	+	+	SUMO2/3-K497_PML		05_SUMO2/3	02_SUMO2/3-PML	2.69521e+06	4.41685e+06	5.72145e+06
All_233	Unmodified	Unmodified	88	Unmod._PML_008->033		008	033		1.67257e+10	9.62972e+08	1.36835e+09	1.2108e+09	6.7156e+08	8.41044e+08	1.0456e+09	1.00252e+09	9.54317e+08	6.90823e+08	1.05214e+09	2.98008e+08	3.28589e+08	1.16623e+08	5.16556e+08	1.03473e+08	4.15906e+08	6.74274e+08	8.96291e+08	1.13487e+09	7.66502e+08	7.17142e+08	2.66634e+08	2.33232e+08	4.57493e+08	+	+	+	+	+	+	+	+	+	Unmod._PML_008->033	02_Unmod.PML	01_PML_Noncounterpart		962971840	1368354048	1210796544
All_234	Unmodified	Unmodified	89	Unmod._PML_008->044		008	044		5.96582e+08	2.15999e+07	8.11122e+07	3.12384e+07	3.2116e+07	2.34544e+07	2.11209e+07	9.94873e+07	6.128e+07	3.52378e+07	3.98423e+07	3.0165e+07	3.18865e+07	1.47776e+07	0	5.19231e+06	8.77219e+06	0	0	0	0	0	3.49427e+07	2.43568e+07	0	+	+		+	+	+	+	+	+	Unmod._PML_008->044	02_Unmod.PML	01_PML_Noncounterpart		21599896	81112256	31238378
All_110	Unmodified	Unmodified	90	Unmod._PML_011->033		011	033		6.90908e+08	6.48883e+07	5.14006e+07	3.71562e+07	1.66113e+07	6.79233e+07	3.85309e+07	3.90841e+07	4.76415e+07	2.48413e+07	5.94517e+07	1.39969e+07	2.29868e+07	0	4.81768e+07	4.34712e+06	7.91705e+06	6.6674e+07	0	1.17874e+07	9.052e+06	3.02807e+07	0	0	2.81596e+07	+	+	+	+	+	+	+	+	+	Unmod._PML_011->033	02_Unmod.PML	01_PML_Noncounterpart		64888348	51400608	37156220
All_132	Unmodified	Unmodified	91	Unmod._PML_018->033		018	033		2.01506e+08	3.38725e+07	2.02178e+07	1.88827e+07	0	1.53936e+07	1.00611e+07	1.24309e+07	2.48803e+07	0	1.08563e+07	0	0	0	1.60921e+07	0	0	0	2.2989e+07	8.45931e+06	7.37006e+06	0	0	0	0	+		+	+	+	+	+		+	Unmod._PML_018->033	02_Unmod.PML	01_PML_Noncounterpart		33872448	20217778	18882664
All_168	Unmodified	Unmodified	92	Unmod._PML_034->044		034	044		6.92375e+08	6.36356e+07	7.59981e+07	8.32664e+07	2.70189e+07	3.50388e+07	5.34499e+07	4.50971e+07	3.32334e+07	4.16255e+07	3.67461e+07	2.12728e+07	2.61519e+07	7.9684e+06	1.14544e+07	7.98756e+06	1.31771e+07	1.46194e+07	2.96341e+07	2.04036e+07	1.35673e+07	0	5.40759e+06	1.3019e+07	1.26025e+07	+	+	+	+	+	+	+	+	+	Unmod._PML_034->044	02_Unmod.PML	01_PML_Noncounterpart		63635580	75998128	83266432
All_169	Unmodified	Unmodified	93	Unmod._PML_034->051		034	051		4.27792e+07	0	3.6001e+06	5.86826e+06	0	0	0	7.92121e+06	0	8.06864e+06	0	6.76461e+06	6.25326e+06	4.30308e+06	0	0	0	0	0	0	0	0	0	0	0		+			+	+				Unmod._PML_034->051	02_Unmod.PML	01_PML_Noncounterpart		9149051	3.6001e+06	5868266
All_198	Unmodified	Unmodified	94	Unmod._PML_045->056		045	056		2.44555e+11	1.13077e+10	1.13307e+10	1.55939e+10	1.1016e+10	1.27978e+10	1.42651e+10	8.30491e+09	9.56014e+09	1.04188e+10	1.31131e+10	9.12775e+09	9.20726e+09	6.77117e+09	9.043e+09	8.48909e+09	8.63497e+09	1.2755e+10	1.05986e+10	9.17276e+09	7.92924e+09	1.0346e+10	7.39295e+09	7.57765e+09	9.80137e+09	+	+	+	+	+	+	+	+	+	Unmod._PML_045->056	02_Unmod.PML	01_PML_Noncounterpart		11307707392	11330722816	15593911296
All_211	Unmodified	Unmodified	95	Unmod._PML_052->063		052	063		5.49745e+07	4.71169e+06	6.78769e+06	0	3.95887e+06	0	0	0	3.64428e+06	0	3.44469e+06	6.77856e+06	6.4087e+06	0	3.81158e+06	0	0	1.54284e+07	0	0	0	0	0	0	0	+	+		+	+	+				Unmod._PML_052->063	02_Unmod.PML	01_PML_Noncounterpart		4.71169e+06	6.78769e+06	2264429
All_221	Unmodified	Unmodified	96	Unmod._PML_057->065		057	065	+	1.98091e+08	8.61852e+06	1.11019e+07	1.35286e+07	6.48653e+06	1.70816e+07	1.36074e+07	1.31149e+07	8.81597e+06	1.365e+07	1.76165e+07	3.78406e+06	2.28217e+07	1.01321e+07	9.27078e+06	6.22481e+06	8.38033e+06	0	1.73235e+06	980911	0	4.63593e+06	0	6.5063e+06	0	+	+		+	+	+	+	+	+	Unmod._PML_057->065	02_Unmod.PML	02_PML_counterpart		8618522	11101865	13528646
All_232	Unmodified	Unmodified	99	Unmod._PML_069->082		069	082		6.85469e+10	3.44132e+09	5.06784e+09	1.47973e+08	8.8066e+08	3.71242e+09	2.0218e+09	1.20474e+09	2.30518e+09	1.2057e+09	4.53244e+09	1.03807e+09	4.85116e+09	2.14702e+09	1.75536e+09	6.62211e+08	1.2222e+09	7.83124e+09	6.04612e+09	5.02174e+09	2.65902e+09	2.39457e+09	2.75414e+09	3.26541e+09	2.37856e+09	+	+	+	+	+	+	+	+	+	Unmod._PML_069->082	02_Unmod.PML	01_PML_Noncounterpart		3441320192	5067839488	147973376
All_231	Unmodified	Unmodified	98	Unmod._PML_069->115		069	115		7.93931e+09	0	1.17216e+08	0	0	1.04912e+08	0	0	5.65444e+08	9.88421e+08	8.66846e+08	0	3.29113e+07	5.25999e+08	6.45334e+08	6.01849e+08	1.63246e+09	0	4.44071e+07	0	4.08047e+07	0	1.40741e+08	1.41705e+09	2.14913e+08		+	+		+	+	+	+	+	Unmod._PML_069->115	02_Unmod.PML	01_PML_Noncounterpart		3812653	117215520	1.34515e+06
All_235	Unmodified	Unmodified	100	Unmod._PML_083->0100		083	100		1.78279e+08	0	1.31269e+07	1.71485e+07	1.40876e+07	0	0	1.56353e+07	0	0	1.03847e+07	7.61849e+06	1.04421e+07	1.10668e+06	0	1.24596e+06	982194	1.39729e+07	2.12753e+07	1.44033e+07	0	0	1.27118e+07	1.20777e+07	1.20592e+07	+	+	+	+	+	+	+	+	+	Unmod._PML_083->0100	02_Unmod.PML	01_PML_Noncounterpart		3.17967e+06	13126934	17148510
All_236	Unmodified	Unmodified	101	Unmod._PML_083->0110		083	110		1.02563e+10	6.7942e+08	3.35554e+07	3.23541e+08	1.95547e+07	2.97177e+06	5.40188e+08	5.68492e+08	4.57525e+08	5.27052e+08	6.61661e+07	2.18772e+08	2.20119e+08	2.87184e+07	1.12239e+08	1.96916e+08	6.54379e+08	2.28488e+09	5.62587e+08	1.10605e+09	5.13569e+08	2.06344e+06	1.38615e+08	1.66258e+08	8.32632e+08	+	+	+	+	+	+	+	+	+	Unmod._PML_083->0110	02_Unmod.PML	01_PML_Noncounterpart		679420416	33555408	323541344
All_113	Unmodified	Unmodified	102	Unmod._PML_116->131		116	131		7.31413e+06	0	0	0	0	0	0	1.3726e+06	0	1.38567e+06	2.75446e+06	0	0	509319	1.01659e+06	0	275503	0	0	0	0	0	0	0	0		+						+	+	Unmod._PML_116->131	02_Unmod.PML	01_PML_Noncounterpart		2.86191e+06	2.3483e+06	6.03067e+06
All_114	Unmodified	Unmodified	103	Unmod._PML_121->131		121	131		3.37027e+11	1.11223e+10	7.93754e+09	1.84039e+10	1.26693e+10	1.15432e+10	1.66372e+10	1.36204e+10	1.25471e+10	1.52416e+10	1.36646e+10	1.34003e+10	1.80467e+10	1.44228e+10	1.47568e+10	1.38714e+10	1.50427e+10	1.48898e+10	1.19805e+10	1.55117e+10	1.14632e+10	1.59992e+10	1.25933e+10	1.55706e+10	1.60909e+10	+	+	+	+	+	+	+	+	+	Unmod._PML_121->131	02_Unmod.PML	01_PML_Noncounterpart		11122313216	7937553920	18403903488
All_115	Unmodified	Unmodified	104	Unmod._PML_132->150		132	150		2.04307e+10	1.83159e+09	1.40148e+09	1.37614e+09	1.21296e+09	1.21376e+09	1.02729e+09	1.02339e+09	8.87932e+08	6.84635e+08	7.6911e+08	5.8265e+08	7.47971e+08	5.40971e+08	5.84495e+08	6.22347e+08	5.82202e+08	7.16826e+08	6.27946e+08	1.06782e+09	6.66313e+08	9.87764e+08	3.692e+08	5.69928e+08	3.35961e+08	+	+	+	+	+	+	+	+	+	Unmod._PML_132->150	02_Unmod.PML	01_PML_Noncounterpart		1831586560	1401480064	1376136960
All_116	Unmodified	Unmodified	105	Unmod._PML_134->142		134	142		1.00208e+10	4.47962e+08	3.8622e+08	4.7081e+08	3.68927e+08	4.12605e+08	4.92973e+08	3.74773e+08	3.79725e+08	4.81758e+08	4.60468e+08	4.32065e+08	5.64019e+08	4.8636e+08	4.36038e+08	5.74238e+08	5.9354e+08	5.01436e+08	8.58193e+07	3.86371e+08	2.62608e+08	4.5543e+08	3.30715e+08	3.46177e+08	2.89754e+08	+	+	+	+	+	+	+	+	+	Unmod._PML_134->142	02_Unmod.PML	01_PML_Noncounterpart		447961664	386220352	470809376
All_117	Unmodified	Unmodified	106	Unmod._PML_134->150		134	150		3.89175e+10	1.77973e+09	2.35415e+09	2.43058e+09	1.64863e+09	1.56696e+09	2.6478e+09	1.47309e+09	2.00167e+09	1.68779e+09	2.59876e+09	1.70754e+09	1.95367e+09	1.47577e+09	1.55724e+09	1.85948e+09	1.04248e+09	1.08573e+09	1.48337e+09	1.33971e+09	1.08251e+09	1.22053e+09	8.26424e+08	1.00927e+09	1.08459e+09	+	+	+	+	+	+	+	+	+	Unmod._PML_134->150	02_Unmod.PML	01_PML_Noncounterpart		1779725696	2354152704	2430580480
All_118	Unmodified	Unmodified	107	Unmod._PML_135->142		135	142		2.63662e+10	1.236e+09	9.15317e+08	1.07189e+09	6.62873e+08	1.30108e+09	2.05449e+09	1.13717e+09	7.72772e+08	9.73238e+08	1.82603e+09	2.15874e+09	1.5156e+09	1.12128e+09	1.17423e+09	1.62327e+09	1.88342e+09	7.56323e+08	1.75505e+08	5.03837e+08	5.47407e+08	7.42197e+08	6.02945e+08	6.09398e+08	1.00123e+09	+	+	+	+	+	+	+	+	+	Unmod._PML_135->142	02_Unmod.PML	01_PML_Noncounterpart		1236003200	915316416	1071892288
All_119	Unmodified	Unmodified	108	Unmod._PML_135->144		135	144		4.8087e+08	1.61331e+07	1.80413e+07	2.00609e+07	2.06649e+07	0	3.12561e+07	1.98825e+07	2.59567e+07	4.10016e+07	2.60061e+07	3.02579e+07	0	1.75917e+07	2.34739e+07	2.79882e+07	2.5294e+07	4.32546e+07	0	1.10748e+07	2.24153e+07	1.4811e+07	2.53624e+07	9.64184e+06	1.07007e+07	+	+	+	+	+	+	+	+	+	Unmod._PML_135->144	02_Unmod.PML	01_PML_Noncounterpart		16133092	18041316	20060902
All_120	Unmodified	Unmodified	109	Unmod._PML_143->150		143	150		1.13151e+11	4.04738e+09	4.38238e+09	4.86369e+09	4.64463e+09	4.23633e+09	5.57668e+09	4.56703e+09	3.86746e+09	5.37099e+09	5.83917e+09	4.71985e+09	6.04534e+09	5.4021e+09	4.53072e+09	4.84579e+09	5.09148e+09	5.91703e+09	5.09577e+09	4.70079e+09	3.42632e+09	4.18169e+09	3.37114e+09	4.15735e+09	4.27037e+09	+	+	+	+	+	+	+	+	+	Unmod._PML_143->150	02_Unmod.PML	01_PML_Noncounterpart		4047374080	4382381568	4863693824
All_122	Unmodified	Unmodified	110	Unmod._PML_151->160		151	160	+	1.6459e+10	7.27744e+08	1.00625e+09	1.64995e+09	8.595e+08	6.81791e+08	1.0005e+09	8.92774e+08	5.66048e+08	1.3419e+09	9.79756e+08	8.16306e+08	1.28747e+09	3.15755e+08	2.94362e+08	3.87255e+08	3.32872e+08	1.0133e+09	9.61671e+08	2.4173e+08	1.54549e+08	2.42392e+08	1.69148e+08	3.27578e+08	2.08416e+08	+	+	+	+	+	+	+	+	+	Unmod._PML_151->160	02_Unmod.PML	02_PML_counterpart		727744192	1006248640	1649955072
All_123	Unmodified	Unmodified	111	Unmod._PML_151->170		151	170	+	5.3846e+07	0	5.66877e+06	1.16978e+07	5.00097e+06	0	0	0	0	1.34088e+07	0	0	5.674e+06	0	0	0	2.3361e+06	0	0	0	4.95555e+06	0	0	5.10394e+06	0	+			+		+				Unmod._PML_151->170	02_Unmod.PML	02_PML_counterpart		3.8719e+06	5.66877e+06	11697835
All_124	Unmodified	Unmodified	112	Unmod._PML_154->160		154	160	+	4.52164e+10	1.92496e+09	2.30008e+09	2.18057e+09	2.54526e+09	1.89362e+09	2.46777e+09	2.08874e+09	1.81708e+09	3.1266e+09	2.92649e+09	3.55238e+09	4.67519e+09	1.18581e+09	1.82096e+09	1.20875e+09	1.45064e+09	2.38754e+09	1.28553e+09	1.37956e+09	7.89616e+08	5.74927e+08	4.94723e+08	6.31602e+08	5.08037e+08	+	+	+	+	+	+	+	+	+	Unmod._PML_154->160	02_Unmod.PML	02_PML_counterpart		1924958592	2300074240	2180567552
All_125	Unmodified	Unmodified	113	Unmod._PML_154->162		154	162	+	1.2572e+09	4.24767e+07	6.21989e+07	7.77874e+07	1.008e+08	4.62723e+07	7.54384e+07	9.38179e+07	4.66267e+07	8.98089e+07	6.42483e+07	5.40436e+07	7.85282e+07	3.38889e+07	2.43035e+07	2.20796e+07	4.24554e+07	4.68327e+07	2.85168e+07	8.41619e+07	3.36678e+07	2.01806e+07	2.46634e+07	4.59221e+07	1.8478e+07	+	+	+	+	+	+	+	+	+	Unmod._PML_154->162	02_Unmod.PML	02_PML_counterpart		42476688	62198856	77787432
All_126	Unmodified	Unmodified	114	Unmod._PML_161->170		161	170	+	7.78573e+10	5.01595e+09	4.86396e+09	7.03322e+09	4.44819e+09	4.38241e+09	3.76251e+09	3.01662e+09	2.93021e+09	4.89375e+09	4.76044e+09	4.16397e+09	6.16665e+09	1.64406e+09	1.53613e+09	1.7457e+09	1.44486e+09	4.36886e+09	2.1962e+09	3.10303e+09	2.15305e+09	9.99086e+08	1.13317e+09	1.03229e+09	1.06294e+09	+	+	+	+	+	+	+	+	+	Unmod._PML_161->170	02_Unmod.PML	02_PML_counterpart		5015953920	4863950848	7033211392
All_128	Unmodified	Unmodified	115	Unmod._PML_171->182		171	182		4.15696e+08	8.66644e+06	9.85044e+06	1.97005e+07	1.20093e+07	7.71059e+06	1.21403e+07	2.90496e+07	1.31201e+07	2.32694e+07	1.21829e+07	1.38117e+07	1.02392e+07	1.41653e+07	1.2447e+07	1.00064e+07	3.3402e+07	1.70847e+07	1.55792e+07	1.554e+07	2.50617e+07	1.27438e+07	3.75281e+07	3.87557e+07	1.16319e+07	+	+	+	+	+	+	+	+	+	Unmod._PML_171->182	02_Unmod.PML	01_PML_Noncounterpart		8666431	9850436	19700508
All_129	Unmodified	Unmodified	116	Unmod._PML_176->182		176	182		1.80269e+11	7.46197e+09	7.5567e+09	9.21911e+09	7.12351e+09	7.39546e+09	8.62968e+09	6.47273e+09	7.4685e+09	7.48493e+09	7.44505e+09	6.81311e+09	8.808e+09	7.20704e+09	8.66092e+09	7.32103e+09	7.32532e+09	8.33772e+09	6.88705e+09	7.45872e+09	5.27173e+09	7.58926e+09	6.22657e+09	6.95087e+09	9.15389e+09	+	+	+	+	+	+	+	+	+	Unmod._PML_176->182	02_Unmod.PML	01_PML_Noncounterpart		7461969408	7556700160	9219096576
All_130	Unmodified	Unmodified	117	Unmod._PML_176->183		176	183	+	1.71335e+10	4.26578e+08	5.39096e+08	6.49529e+08	6.86253e+08	6.41046e+08	7.44632e+08	7.10694e+08	5.02953e+08	8.37613e+08	5.76808e+08	1.12679e+09	1.07496e+09	1.01789e+09	7.13594e+08	1.05918e+09	7.96665e+08	6.93601e+08	7.03974e+08	5.00331e+08	3.03571e+08	2.04756e+08	8.15036e+08	9.17949e+08	8.89964e+08	+	+	+	+	+	+	+	+	+	Unmod._PML_176->183	02_Unmod.PML	02_PML_counterpart		426577856	539095680	649528896
All_131	Unmodified	Unmodified	118	Unmod._PML_177->183		177	183	+	1.29885e+09	3.20124e+07	4.4976e+07	4.64347e+07	5.00231e+07	5.40013e+07	6.04005e+07	5.20472e+07	3.70472e+07	7.45814e+07	4.93357e+07	988710	9.06559e+07	9.02408e+07	6.0728e+07	8.65846e+07	7.23287e+07	4.77328e+07	4.70156e+07	3.80951e+07	2.57701e+07	1.15009e+07	7.82465e+07	6.62036e+07	8.19025e+07	+	+	+	+	+	+	+	+	+	Unmod._PML_177->183	02_Unmod.PML	02_PML_counterpart		32012432	44976036	46434652
All_133	Unmodified	Unmodified	119	Unmod._PML_183->195		183	195	+	1.24507e+11	5.19789e+09	4.41709e+09	3.95872e+09	2.52038e+09	4.81377e+09	5.54936e+09	5.34674e+09	4.26896e+09	5.81532e+09	5.72243e+09	5.15702e+09	5.49361e+09	6.62713e+09	5.80481e+09	1.05883e+10	5.2556e+09	6.4886e+09	5.97681e+09	3.83223e+09	2.85626e+09	4.12074e+09	4.27746e+09	5.54539e+09	4.87207e+09	+	+	+	+	+	+	+	+	+	Unmod._PML_183->195	02_Unmod.PML	02_PML_counterpart		5197893632	4417096192	3958720768
All_135	Unmodified	Unmodified	120	Unmod._PML_184->195		184	195	+	1.28983e+11	4.17339e+09	5.69264e+09	6.71139e+09	5.60992e+09	5.67064e+09	6.86774e+09	5.76684e+09	4.87783e+09	4.2879e+09	6.45449e+09	4.31716e+09	4.99565e+09	5.78509e+09	4.37374e+09	4.6036e+09	5.97378e+09	5.5114e+09	5.35284e+09	4.73102e+09	4.28445e+09	6.05239e+09	5.10023e+09	6.04493e+09	5.74381e+09	+	+	+	+	+	+	+	+	+	Unmod._PML_184->195	02_Unmod.PML	02_PML_counterpart		4173389312	5692645888	6711400448
All_137	Unmodified	Unmodified	121	Unmod._PML_196->205		196	205		6.57654e+11	2.52263e+10	3.20354e+10	2.82927e+10	2.32638e+10	3.19232e+10	3.04041e+10	2.66604e+10	2.53673e+10	3.16028e+10	3.2374e+10	3.10018e+10	3.45276e+10	3.00852e+10	3.03874e+10	2.89422e+10	3.14725e+10	3.38825e+10	1.34813e+10	2.43412e+10	9.45461e+09	2.57758e+10	2.5323e+10	2.50992e+10	2.67295e+10	+	+	+	+	+	+	+	+	+	Unmod._PML_196->205	02_Unmod.PML	01_PML_Noncounterpart		25226319872	32035416064	28292710400
All_138	Unmodified	Unmodified	143	Unmod._PML_225->232		225	232	+	7.3892e+10	2.14188e+09	0	3.0342e+09	3.69158e+09	3.30451e+09	4.20494e+09	3.58787e+09	2.69296e+09	2.92182e+09	4.7329e+09	2.61288e+09	3.96416e+09	4.85886e+09	3.48307e+09	3.71718e+09	4.0858e+09	3.05776e+09	3.27467e+09	2.79532e+09	1.88166e+09	3.50716e+09	2.79827e+09	0	3.5426e+09	+	+	+	+	+	+	+	+	+	Unmod._PML_225->232	02_Unmod.PML	02_PML_counterpart		2141880832	732215	3034203136
All_139	Unmodified	Unmodified	144	Unmod._PML_227->236		227	236	+	2.4102e+10	1.05964e+09	1.1497e+09	1.6961e+09	8.73113e+08	9.26422e+08	1.27295e+09	8.91595e+08	8.69287e+08	1.20806e+09	9.96432e+08	9.69184e+08	1.13863e+09	7.61921e+08	9.13384e+08	1.07212e+09	7.04842e+08	1.04794e+09	9.22922e+08	1.00354e+09	7.71174e+08	1.21725e+09	6.57943e+08	1.10626e+09	8.71632e+08	+	+	+	+	+	+	+	+	+	Unmod._PML_227->236	02_Unmod.PML	02_PML_counterpart		1059643776	1149696640	1696100480
All_140	Unmodified	Unmodified	145	Unmod._PML_227->270		227	270	+	3.90023e+10	1.11254e+09	9.75166e+08	2.23735e+09	6.37952e+08	6.92033e+08	4.6001e+09	1.83464e+09	1.03347e+09	3.65175e+09	2.93824e+09	2.80186e+09	8.20507e+08	2.2259e+09	1.94019e+09	1.87662e+09	2.44239e+09	4.91231e+08	6.69929e+08	7.70095e+08	8.17981e+08	1.22812e+09	4.81561e+08	2.39865e+09	3.23982e+08	+	+	+	+	+	+	+	+	+	Unmod._PML_227->270	02_Unmod.PML	02_PML_counterpart		1112538752	975165952	2237351680
All_141	Unmodified	Unmodified	146	Unmod._PML_237->249		237	249		1.44645e+09	4.84818e+07	0	4.34039e+07	4.11029e+07	4.77225e+07	6.40875e+07	7.27111e+07	4.64709e+07	5.53584e+07	6.34514e+07	5.68904e+07	7.23412e+07	4.77499e+07	5.02294e+07	5.49885e+07	5.92594e+07	8.87594e+07	1.1442e+08	6.95851e+07	7.86901e+07	7.67837e+07	7.48939e+07	7.49025e+07	4.41628e+07	+	+	+	+	+	+	+	+	+	Unmod._PML_237->249	02_Unmod.PML	01_PML_Noncounterpart		48481772	880133	43403880
All_142	Unmodified	Unmodified	147	Unmod._PML_237->270		237	270		1.06043e+11	3.85053e+09	4.79953e+09	4.13852e+09	3.69243e+09	4.98567e+09	1.33654e+10	2.64809e+09	8.17873e+09	2.59111e+09	6.73369e+09	6.74214e+09	4.9133e+09	4.13797e+09	4.2644e+09	5.25879e+09	3.816e+09	2.84219e+09	3.0659e+09	3.30769e+09	3.27361e+09	3.31546e+09	2.12986e+09	1.99375e+09	1.9979e+09	+	+	+	+	+	+	+	+	+	Unmod._PML_237->270	02_Unmod.PML	01_PML_Noncounterpart		3850533120	4799523328	4138516224
All_143	Unmodified	Unmodified	148	Unmod._PML_240->249		240	249		1.11405e+11	4.16058e+09	5.24931e+09	4.76621e+09	3.59221e+09	5.01921e+09	4.9402e+09	5.32633e+09	4.77007e+09	5.20175e+09	5.04149e+09	4.43804e+09	4.50543e+09	5.23636e+09	5.05394e+09	3.9327e+09	6.0792e+09	3.74566e+09	3.77893e+09	4.88273e+09	3.306e+09	4.93321e+09	3.24953e+09	5.55e+09	4.64571e+09	+	+	+	+	+	+	+	+	+	Unmod._PML_240->249	02_Unmod.PML	01_PML_Noncounterpart		4160580864	5249315328	4766212096
All_144	Unmodified	Unmodified	149	Unmod._PML_240->270		240	270		7.34587e+09	2.40832e+08	2.77495e+08	2.34481e+08	2.49927e+08	2.61239e+08	2.91642e+08	3.24282e+08	2.78839e+08	4.89656e+08	3.13419e+08	3.91145e+08	4.03444e+08	3.78491e+08	4.47387e+08	2.63453e+08	4.18088e+08	3.63958e+08	1.92782e+08	2.7633e+08	2.15828e+08	2.15345e+08	2.14366e+08	2.17875e+08	3.8557e+08	+	+	+	+	+	+	+	+	+	Unmod._PML_240->270	02_Unmod.PML	01_PML_Noncounterpart		240832096	277494880	234480624
All_145	Unmodified	Unmodified	150	Unmod._PML_250->270		250	270		1.4332e+11	4.85619e+09	6.63423e+09	5.80616e+09	5.69291e+09	4.83982e+09	4.90949e+09	4.57051e+09	7.18789e+09	4.71545e+09	2.83743e+09	4.38109e+09	6.32635e+09	4.94715e+09	7.31496e+09	5.91569e+09	6.69985e+09	9.05615e+09	3.55127e+09	7.10199e+09	5.32259e+09	8.36743e+09	6.39443e+09	6.7917e+09	9.09956e+09	+	+	+	+	+	+	+	+	+	Unmod._PML_250->270	02_Unmod.PML	01_PML_Noncounterpart		4856188928	6634226688	5806157312
All_146	Unmodified	Unmodified	151	Unmod._PML_271->280		271	280		1.01609e+11	3.46066e+09	3.72238e+09	4.27257e+09	4.27651e+09	4.12653e+09	5.24492e+09	3.77101e+09	3.57302e+09	4.42602e+09	4.68273e+09	4.85933e+09	5.49023e+09	4.96954e+09	4.42184e+09	5.07951e+09	4.06355e+09	4.81065e+09	3.03251e+09	3.00499e+09	2.66357e+09	4.50189e+09	4.17041e+09	4.2673e+09	4.71745e+09	+	+	+	+	+	+	+	+	+	Unmod._PML_271->280	02_Unmod.PML	01_PML_Noncounterpart		3460660480	3722382336	4272568320
All_147	Unmodified	Unmodified	152	Unmod._PML_271->282		271	282		2.15426e+10	7.22078e+08	6.72277e+08	7.10344e+08	1.08856e+09	6.66837e+08	1.03707e+09	1.07616e+09	8.30009e+08	9.83573e+08	4.64624e+08	9.53997e+08	1.22702e+09	1.0881e+09	7.60886e+08	1.23811e+09	1.33086e+09	7.18212e+08	5.13357e+08	5.24751e+08	4.94756e+08	1.04765e+09	1.48511e+09	1.20797e+09	7.00266e+08	+	+	+	+	+	+	+	+	+	Unmod._PML_271->282	02_Unmod.PML	01_PML_Noncounterpart		722078208	672277632	710343744
All_148	Unmodified	Unmodified	153	Unmod._PML_273->280		273	280		1.18491e+11	5.77623e+09	5.3532e+09	6.08117e+09	4.79981e+09	5.35135e+09	6.36657e+09	3.82156e+09	4.42251e+09	4.81343e+09	6.5292e+09	4.56984e+09	4.80592e+09	3.49901e+09	5.62479e+09	4.06343e+09	3.76702e+09	7.03707e+09	5.83337e+09	5.323e+09	4.242e+09	5.14138e+09	3.43422e+09	3.27479e+09	4.55977e+09	+	+	+	+	+	+	+	+	+	Unmod._PML_273->280	02_Unmod.PML	01_PML_Noncounterpart		5776221184	5353208320	6081168384
All_149	Unmodified	Unmodified	154	Unmod._PML_273->282		273	282		1.82526e+10	7.66411e+08	6.66346e+08	7.78286e+08	7.17799e+08	7.75223e+08	9.18024e+08	9.38927e+08	7.39306e+08	8.11266e+08	7.65487e+08	6.83752e+08	9.25476e+08	7.10852e+08	7.32698e+08	8.53594e+08	8.34248e+08	7.76956e+08	6.4941e+08	5.93055e+08	5.9012e+08	5.89558e+08	8.37539e+08	8.73212e+08	7.25079e+08	+	+	+	+	+	+	+	+	+	Unmod._PML_273->282	02_Unmod.PML	01_PML_Noncounterpart		766410560	666346368	778285696
All_150	Unmodified	Unmodified	155	Unmod._PML_275->282		275	282		7.25505e+09	1.53841e+08	1.56091e+08	2.08814e+08	3.07256e+08	6.20311e+07	3.2595e+08	4.0129e+08	2.15709e+08	4.60847e+08	2.62945e+08	2.8888e+08	3.84841e+08	5.68126e+08	3.15523e+08	3.68247e+08	4.50588e+08	2.90969e+08	2.3491e+08	1.49117e+08	1.78683e+08	2.36686e+08	4.69825e+08	4.57296e+08	3.06586e+08	+	+	+	+	+	+	+	+	+	Unmod._PML_275->282	02_Unmod.PML	01_PML_Noncounterpart		153841440	156090944	208814368
All_151	Unmodified	Unmodified	156	Unmod._PML_283->291		283	291		2.27547e+09	1.21399e+08	1.50318e+06	2.50106e+08	7.59003e+07	7.71951e+07	0	501215	0	1.77774e+08	2.66499e+08	2.26458e+06	7.19765e+07	3.00678e+08	6.59662e+07	0	0	4.02752e+07	1.40696e+08	9.97746e+07	6.06274e+07	3.58548e+07	1.42869e+08	3.4361e+08	0	+	+	+	+	+	+	+	+		Unmod._PML_283->291	02_Unmod.PML	01_PML_Noncounterpart		121399112	1.50318e+06	250106336
All_152	Unmodified	Unmodified	157	Unmod._PML_292->304		292	304		8.86542e+10	2.77306e+09	2.87847e+09	1.06441e+09	3.61308e+09	3.44179e+09	3.81884e+09	3.97732e+09	3.10108e+09	3.93008e+09	3.16051e+09	4.17839e+09	4.41446e+09	5.99098e+09	3.14621e+09	4.57834e+09	4.28804e+09	3.87223e+09	3.12408e+09	2.71481e+09	2.08041e+09	3.2939e+09	5.16377e+09	5.6606e+09	4.38936e+09	+	+	+	+	+	+	+	+	+	Unmod._PML_292->304	02_Unmod.PML	01_PML_Noncounterpart		2773063680	2878473984	1064404992
All_153	Unmodified	Unmodified	158	Unmod._PML_296->304		296	304		2.29561e+11	9.74046e+09	9.60697e+09	1.16404e+10	9.71451e+09	1.20758e+10	1.18279e+10	7.27623e+09	8.97278e+09	9.05426e+09	1.00798e+10	9.70269e+09	9.07283e+09	8.41549e+09	8.60147e+09	9.37193e+09	8.14453e+09	1.12567e+10	9.37161e+09	9.73612e+09	6.86285e+09	1.1193e+10	8.64803e+09	8.59485e+09	1.06001e+10	+	+	+	+	+	+	+	+	+	Unmod._PML_296->304	02_Unmod.PML	01_PML_Noncounterpart		9740462080	9606969344	11640381440
All_154	Unmodified	Unmodified	159	Unmod._PML_297->304		297	304		7.87911e+09	1.58953e+08	1.72886e+08	2.37872e+08	4.15178e+08	2.29476e+08	3.04069e+08	3.07025e+08	2.67576e+08	4.61076e+08	2.98766e+08	2.88702e+08	4.8989e+08	4.72723e+08	4.7275e+08	3.9849e+08	3.48785e+08	4.55992e+08	3.1831e+08	1.72761e+08	1.99937e+08	1.96729e+08	5.19849e+08	4.13135e+08	2.78178e+08	+	+	+	+	+	+	+	+	+	Unmod._PML_297->304	02_Unmod.PML	01_PML_Noncounterpart		158953552	172886224	237871840
All_156	Unmodified	Unmodified	160	Unmod._PML_305->315		305	315		1.47936e+10	5.68212e+08	5.47743e+08	5.99021e+08	5.16222e+08	5.83422e+08	7.39339e+08	8.22093e+08	4.20549e+08	1.06657e+09	5.21782e+08	6.56818e+08	7.72934e+08	8.46787e+08	5.87822e+08	8.20566e+08	8.52947e+08	5.14937e+08	4.49007e+08	3.23703e+08	3.59227e+08	3.91931e+08	6.8692e+08	7.85549e+08	3.59532e+08	+	+	+	+	+	+	+	+	+	Unmod._PML_305->315	02_Unmod.PML	01_PML_Noncounterpart		568211904	547743424	599021056
All_157	Unmodified	Unmodified	161	Unmod._PML_308->315		308	315		1.05795e+11	6.56508e+09	6.65579e+09	3.45683e+09	2.77954e+09	3.04648e+09	3.93815e+09	2.97643e+09	2.51325e+09	3.24315e+09	3.63019e+09	5.52725e+09	3.17352e+09	3.22945e+09	3.76088e+09	4.13375e+09	3.04788e+09	1.35564e+10	1.49966e+10	3.94976e+09	2.16201e+09	2.51707e+09	2.55717e+09	2.38927e+09	1.98952e+09	+	+	+	+	+	+	+	+	+	Unmod._PML_308->315	02_Unmod.PML	01_PML_Noncounterpart		6565088768	6655785472	3456833024
All_158	Unmodified	Unmodified	162	Unmod._PML_316->325		316	325		8.15198e+10	2.34895e+09	2.82513e+09	3.01864e+09	3.26632e+09	2.78334e+09	2.99639e+09	3.44093e+09	2.98112e+09	3.93723e+09	3.49548e+09	3.44042e+09	5.0289e+09	4.24622e+09	4.0632e+09	4.42289e+09	5.72826e+09	3.01718e+09	1.96276e+09	2.50747e+09	1.81605e+09	2.77541e+09	4.42667e+09	4.37692e+09	2.61395e+09	+	+	+	+	+	+	+	+	+	Unmod._PML_316->325	02_Unmod.PML	01_PML_Noncounterpart		2348948224	2825129728	3018642688
All_159	Unmodified	Unmodified	163	Unmod._PML_319->325		319	325		3.61985e+11	1.4448e+10	1.4625e+10	1.76778e+10	1.40269e+10	1.51925e+10	1.65056e+10	1.21582e+10	1.3255e+10	1.62445e+10	1.64621e+10	1.47803e+10	1.8433e+10	1.51723e+10	1.57928e+10	1.68216e+10	1.38843e+10	1.57834e+10	1.61959e+10	1.61527e+10	1.08153e+10	1.54496e+10	1.25746e+10	1.37576e+10	1.57761e+10	+	+	+	+	+	+	+	+	+	Unmod._PML_319->325	02_Unmod.PML	01_PML_Noncounterpart		14447980544	14624978944	17677824000
All_160	Unmodified	Unmodified	164	Unmod._PML_319->327		319	327		2.15905e+07	2.81076e+06	1.39466e+06	2.43151e+06	0	0	0	0	1.78256e+06	0	1.71565e+06	0	2.55981e+06	0	0	0	0	0	2.39404e+06	0	0	3.30812e+06	0	0	3.19339e+06	+			+		+				Unmod._PML_319->327	02_Unmod.PML	01_PML_Noncounterpart		2810757	1.39466e+06	2.43151e+06
All_162	Unmodified	Unmodified	165	Unmod._PML_326->335		326	335		8.98924e+09	2.6574e+08	3.52313e+08	3.85938e+08	3.0842e+08	2.80094e+08	3.80115e+08	4.17932e+08	2.99914e+08	4.69688e+08	3.04151e+08	3.66404e+08	4.18287e+08	4.75878e+08	4.14089e+08	4.50615e+08	4.90431e+08	3.40552e+08	3.00836e+08	2.74666e+08	2.05215e+08	2.89987e+08	4.70416e+08	6.21694e+08	4.05869e+08	+	+	+	+	+	+	+	+	+	Unmod._PML_326->335	02_Unmod.PML	01_PML_Noncounterpart		265739488	352312992	385938080
All_163	Unmodified	Unmodified	166	Unmod._PML_328->335		328	335		5.54949e+09	4.51288e+08	4.34986e+08	5.06556e+08	4.88316e+08	3.76132e+08	3.95938e+08	3.07763e+08	4.96385e+08	1.38158e+07	2.23625e+08	6.11249e+07	9.09779e+07	1.7578e+08	3.33351e+07	1.52751e+07	1.84934e+07	9.5339e+07	4.95653e+08	2.07632e+08	1.78669e+08	1.47825e+08	8.1631e+06	2.32244e+08	9.41701e+07	+	+	+	+	+	+	+	+	+	Unmod._PML_328->335	02_Unmod.PML	01_PML_Noncounterpart		451288128	434986656	506556256
All_164	Unmodified	Unmodified	167	Unmod._PML_336->344		336	344	+	4.95318e+08	2.09556e+07	2.63964e+07	2.24453e+07	2.03155e+07	2.51246e+07	3.98075e+07	3.44165e+07	2.25252e+07	4.64917e+07	964993	460781	517701	3.80842e+07	272626	326768	430180	2.03094e+07	3.42735e+07	2.75507e+07	1.49973e+07	2.92069e+07	1.95396e+07	2.57806e+07	2.41241e+07	+	+	+	+	+	+	+	+	+	Unmod._PML_336->344	02_Unmod.PML	02_PML_counterpart		20955638	26396354	22445336
All_165	Unmodified	Unmodified	168	Unmod._PML_336->353		336	353	+	7.14528e+09	2.46905e+08	2.96653e+08	3.2152e+08	2.81182e+08	1.83938e+08	1.77723e+08	3.28466e+08	1.67364e+08	3.33055e+08	2.92109e+08	3.42686e+08	2.95457e+08	3.28844e+08	2.43335e+08	3.79669e+08	2.8034e+08	7.59618e+07	2.41589e+08	7.7514e+08	1.64583e+08	2.98389e+08	3.17235e+08	4.56571e+08	3.16566e+08	+	+	+	+	+	+	+	+	+	Unmod._PML_336->353	02_Unmod.PML	02_PML_counterpart		246905056	296653024	321519744
All_166	Unmodified	Unmodified	169	Unmod._PML_338->344		338	344	+	3.61331e+09	1.63979e+08	1.47553e+08	0	1.58044e+08	1.53103e+08	2.37365e+08	2.37688e+08	1.61459e+08	2.38659e+08	1.90559e+08	1.98966e+08	2.64836e+08	2.10905e+06	594935	0	2.41032e+08	1.31269e+08	1.76078e+08	1.75535e+08	1.13687e+08	2.30366e+08	1.62037e+08	2.27701e+08	686497	+	+	+	+	+	+	+	+	+	Unmod._PML_338->344	02_Unmod.PML	02_PML_counterpart		163979312	147553168	2.18298e+06
All_167	Unmodified	Unmodified	170	Unmod._PML_338->353		338	353	+	6.37491e+10	1.94676e+09	2.67727e+09	4.22522e+09	2.34785e+09	2.30309e+09	3.93787e+09	3.16643e+09	1.77314e+09	3.32104e+09	2.73231e+09	2.51408e+09	2.91979e+09	2.59704e+09	2.40182e+09	2.55957e+09	2.61957e+09	2.29151e+09	2.49611e+09	1.98884e+09	1.80227e+09	3.16315e+09	2.19158e+09	3.42046e+09	2.35228e+09	+	+	+	+	+	+	+	+	+	Unmod._PML_338->353	02_Unmod.PML	02_PML_counterpart		1946761472	2677269504	4225225728
All_171	Unmodified	Unmodified	171	Unmod._PML_345->353		345	353		1.96447e+11	6.2097e+09	7.06282e+09	7.5254e+09	9.22859e+09	8.03488e+09	9.50563e+09	8.02621e+09	7.81129e+09	7.91426e+09	7.2858e+09	7.38565e+09	1.25125e+10	8.34502e+09	1.06802e+10	7.70779e+09	1.10084e+10	8.44259e+09	7.06935e+09	6.31161e+09	5.98693e+09	7.90526e+09	7.34063e+09	8.05744e+09	9.08875e+09	+	+	+	+	+	+	+	+	+	Unmod._PML_345->353	02_Unmod.PML	01_PML_Noncounterpart		6209696256	7062823936	7525394944
All_172	Unmodified	Unmodified	172	Unmod._PML_359->372		359	372		6.64517e+11	2.92187e+10	2.2516e+10	3.97827e+10	3.35258e+10	3.11024e+10	3.54426e+10	3.03128e+10	2.87197e+10	2.28133e+10	1.92691e+10	2.14045e+10	2.16843e+10	5.53704e+09	1.62925e+10	1.67297e+10	2.7574e+10	3.7547e+10	3.11463e+10	2.84452e+10	2.03148e+10	3.38944e+10	3.12185e+10	3.91968e+10	4.08287e+10	+	+	+	+	+	+	+	+	+	Unmod._PML_359->372	02_Unmod.PML	01_PML_Noncounterpart		29218650112	22516008960	39782694912
All_173	Unmodified	Unmodified	173	Unmod._PML_359->378		359	378		2.08161e+08	2.3046e+06	1.88378e+07	1.53492e+07	1.32007e+06	2.69376e+07	2.28646e+06	1.10917e+07	1.33526e+07	1.34994e+07	2.0431e+07	8.19405e+06	1.2527e+07	1.00087e+07	0	0	0	3.74586e+06	0	1.84661e+06	2.89623e+06	2.23327e+07	2.95976e+06	1.66587e+07	1.58065e+06	+	+	+	+	+	+	+	+	+	Unmod._PML_359->378	02_Unmod.PML	01_PML_Noncounterpart		2304604	18837856	15349221
All_174	Unmodified	Unmodified	174	Unmod._PML_361->372		361	372		1.29923e+10	5.14369e+08	6.59136e+08	7.16474e+08	4.36824e+08	4.34018e+08	7.15094e+08	5.7125e+08	5.13682e+08	5.66362e+08	5.64294e+08	5.82851e+08	6.47205e+08	4.6847e+08	5.87955e+08	5.35955e+08	3.83335e+08	5.58433e+08	4.94476e+08	6.10247e+08	5.03163e+08	6.21458e+08	4.05638e+08	4.66925e+08	4.34728e+08	+	+	+	+	+	+	+	+	+	Unmod._PML_361->372	02_Unmod.PML	01_PML_Noncounterpart		514369056	659135360	716474368
All_175	Unmodified	Unmodified	175	Unmod._PML_364->372		364	372		5.2837e+09	1.89613e+08	1.91618e+08	2.26342e+08	2.15931e+08	2.20804e+08	2.41837e+08	2.11929e+08	2.03329e+08	2.43144e+08	2.52782e+08	2.39375e+08	2.88784e+08	2.47052e+08	2.37304e+08	2.35164e+08	2.29439e+08	1.87843e+08	2.12984e+08	1.80421e+08	1.20797e+08	2.52306e+08	1.89331e+08	2.33034e+08	2.32535e+08	+	+	+	+	+	+	+	+	+	Unmod._PML_364->372	02_Unmod.PML	01_PML_Noncounterpart		189613392	191618096	226341712
All_176	Unmodified	Unmodified	176	Unmod._PML_373->380		373	380	+	3.19437e+10	1.36362e+09	1.67308e+09	1.66352e+09	1.21043e+09	1.43087e+09	1.49176e+09	1.01422e+09	1.33305e+09	1.3687e+09	1.61538e+09	1.54203e+09	1.7125e+09	1.06503e+09	1.35632e+09	1.39847e+09	1.11144e+09	1.78897e+09	1.37376e+09	1.29195e+09	1.00298e+09	1.2942e+09	8.76084e+08	8.66431e+08	1.0989e+09	+	+	+	+	+	+	+	+	+	Unmod._PML_373->380	02_Unmod.PML	02_PML_counterpart		1363618816	1673080960	1663519744
All_177	Unmodified	Unmodified	177	Unmod._PML_373->382		373	382	+	1.62208e+11	6.08073e+09	7.0834e+09	8.86882e+09	6.74533e+09	6.7771e+09	8.62812e+09	6.6613e+09	6.3427e+09	7.39434e+09	7.06504e+09	7.69815e+09	7.21238e+09	6.48185e+09	6.13224e+09	7.24803e+09	5.75963e+09	7.81175e+09	6.19692e+09	6.06383e+09	4.93818e+09	6.19361e+09	6.42294e+09	6.63007e+09	5.7717e+09	+	+	+	+	+	+	+	+	+	Unmod._PML_373->382	02_Unmod.PML	02_PML_counterpart		6080734208	7083396608	8868831232
All_179	Unmodified	Unmodified	178	Unmod._PML_381->394		381	394	+	1.35201e+09	4.90053e+07	3.13948e+07	2.80893e+07	4.59257e+07	6.04942e+07	6.53584e+07	5.99541e+07	4.68778e+07	8.61025e+07	9.34988e+07	8.31416e+07	7.28338e+07	6.95325e+07	5.81496e+07	6.11951e+07	7.73506e+07	7.63958e+07	1.71095e+07	3.29785e+07	4.48086e+07	3.36264e+07	4.19694e+07	6.60489e+07	5.01701e+07	+	+	+	+	+	+	+	+	+	Unmod._PML_381->394	02_Unmod.PML	02_PML_counterpart		49005300	31394798	28089254
All_180	Unmodified	Unmodified	179	Unmod._PML_383->394		383	394	+	7.0469e+11	2.93332e+10	3.5783e+10	3.39406e+10	3.15918e+10	3.22813e+10	3.19383e+10	2.43696e+10	3.00344e+10	3.07946e+10	3.18374e+10	3.3252e+10	3.8109e+10	2.71321e+10	3.04481e+10	3.11883e+10	2.93791e+10	3.35168e+10	2.96425e+10	2.49566e+10	2.16366e+10	2.53235e+10	2.19537e+10	2.45494e+10	2.16977e+10	+	+	+	+	+	+	+	+	+	Unmod._PML_383->394	02_Unmod.PML	02_PML_counterpart		29333217280	35783008256	33940670464
All_181	Unmodified	Unmodified	180	Unmod._PML_383->400		383	400	+	4.59646e+10	1.47904e+09	1.82752e+09	1.89797e+09	1.97537e+09	1.71031e+09	2.07926e+09	2.41481e+09	1.77291e+09	2.41766e+09	2.10427e+09	2.29186e+09	2.77111e+09	1.62841e+09	2.38493e+09	1.94524e+09	3.13621e+09	1.63922e+09	1.51556e+09	1.46124e+09	9.79891e+08	1.38888e+09	1.93092e+09	1.92708e+09	1.2849e+09	+	+	+	+	+	+	+	+	+	Unmod._PML_383->400	02_Unmod.PML	02_PML_counterpart		1479041280	1827515776	1897972096
All_182	Unmodified	Unmodified	181	Unmod._PML_383->401		383	401	+	2.12691e+10	4.62288e+08	6.13256e+08	5.96774e+08	1.04395e+09	7.89355e+08	1.1079e+09	1.0053e+09	6.31818e+08	1.32646e+09	6.78796e+08	1.21845e+09	1.36459e+09	1.12539e+09	1.0729e+09	1.33261e+09	1.71562e+09	4.84561e+08	6.04801e+08	2.78244e+08	1.70193e+08	4.3644e+08	9.88961e+08	1.43326e+09	7.87134e+08	+	+	+	+	+	+	+	+	+	Unmod._PML_383->401	02_Unmod.PML	02_PML_counterpart		462287776	613255744	596773760
All_185	Unmodified	Unmodified	182	Unmod._PML_402->411		402	411	+	1.3005e+07	0	1.54593e+06	1.56418e+06	0	0	0	0	0	1.86801e+06	2.53814e+06	2.18214e+06	1.52937e+06	0	1.77727e+06	0	0	0	0	0	0	0	0	0	0		+			+	+				Unmod._PML_402->411	02_Unmod.PML	02_PML_counterpart		2186986	1.54593e+06	1.56418e+06
All_186	Unmodified	Unmodified	183	Unmod._PML_424->436		424	436	+	2.45495e+08	1.79451e+07	1.34801e+07	1.67043e+07	7.06176e+06	6.67587e+06	1.71396e+07	8.86099e+06	1.1563e+07	2.89847e+06	6.81181e+06	0	1.80644e+06	2.41278e+06	1.11665e+07	6.2141e+06	5.34227e+06	1.11675e+07	2.50032e+07	1.6069e+07	1.69531e+07	7.76373e+06	9.58816e+06	1.35515e+07	9.31528e+06	+	+	+	+	+	+	+	+	+	Unmod._PML_424->436	02_Unmod.PML	02_PML_counterpart		17945092	13480138	16704356
All_187	Unmodified	Unmodified	184	Unmod._PML_425->436		425	436	+	2.48812e+10	1.14315e+09	1.29991e+09	9.22057e+08	7.89881e+08	1.25433e+09	1.2805e+09	1.58547e+09	1.09009e+09	0	1.36216e+09	0	1.85836e+09	1.76123e+09	1.2946e+09	1.29701e+09	0	8.03797e+08	9.53753e+08	1.057e+09	9.44592e+08	9.01246e+08	9.81728e+08	1.33943e+09	9.60951e+08	+	+	+	+	+	+	+	+	+	Unmod._PML_425->436	02_Unmod.PML	02_PML_counterpart		1143149056	1299904768	922057216
All_188	Unmodified	Unmodified	185	Unmod._PML_427->436		427	436	+	1.08436e+11	5.05709e+09	4.28751e+09	4.42563e+09	2.63031e+09	4.68743e+09	4.5875e+09	5.06998e+09	3.45632e+09	4.39208e+09	6.56392e+09	4.42386e+09	7.16473e+09	6.40951e+09	5.60996e+09	5.31394e+09	4.31748e+09	5.13812e+09	5.48116e+09	4.8838e+09	2.11886e+09	2.90436e+09	2.32259e+09	4.41099e+09	2.7784e+09	+	+	+	+	+	+	+	+	+	Unmod._PML_427->436	02_Unmod.PML	02_PML_counterpart		5057091072	4287506944	4425630208
All_189	Unmodified	Unmodified	186	Unmod._PML_427->460		427	460	+	7.93636e+11	3.08077e+10	3.93516e+10	4.85943e+10	3.9033e+10	3.44167e+10	4.37308e+10	3.12162e+10	3.60743e+10	3.46732e+10	3.2281e+10	4.63617e+10	3.44632e+10	2.70311e+10	2.09242e+10	3.24591e+10	2.49724e+10	3.65826e+10	4.07086e+10	3.38891e+10	2.57949e+10	2.81166e+10	2.43692e+10	2.31833e+10	2.46014e+10	+	+	+	+	+	+	+	+	+	Unmod._PML_427->460	02_Unmod.PML	02_PML_counterpart		30807685120	39351554048	48594321408
All_190	Unmodified	Unmodified	187	Unmod._PML_427->476		427	476	+	8.64052e+10	4.31493e+09	3.68889e+09	4.39279e+09	3.67884e+09	3.83186e+09	4.99936e+09	4.259e+09	3.78946e+09	4.22864e+09	3.50955e+09	2.97233e+09	4.9604e+09	4.28282e+09	2.71009e+09	3.37227e+09	3.87848e+09	1.40086e+09	4.32436e+09	2.41104e+09	2.93386e+09	2.77886e+09	3.79147e+09	3.59872e+09	2.29633e+09	+	+	+	+	+	+	+	+	+	Unmod._PML_427->476	02_Unmod.PML	02_PML_counterpart		4314921472	3688892160	4392787968
All_191	Unmodified	Unmodified	188	Unmod._PML_427->477		427	477	+	7.53584e+09	9.26695e+07	1.01751e+08	1.26782e+08	3.58906e+08	2.10668e+08	3.37343e+08	5.82827e+08	2.02713e+08	5.65098e+08	3.30984e+08	3.50961e+08	1.1557e+09	4.30558e+08	2.62192e+08	4.38594e+08	4.63548e+08	2.22421e+08	0	1.19427e+08	0	0	4.45503e+08	4.28854e+08	3.08343e+08	+	+	+	+	+	+	+	+	+	Unmod._PML_427->477	02_Unmod.PML	02_PML_counterpart		92669512	101751400	126781960
All_192	Unmodified	Unmodified	189	Unmod._PML_437->460		437	460	+	6.46788e+10	4.767e+09	1.45324e+09	5.81095e+09	2.53603e+09	1.59801e+09	2.24089e+09	1.69601e+09	1.07286e+09	8.04887e+09	1.1973e+09	1.47842e+09	1.33963e+09	7.27376e+08	1.33948e+09	1.15271e+09	1.40113e+09	2.70618e+09	1.84834e+09	4.43781e+09	3.73975e+09	1.992e+09	3.92855e+09	4.57658e+09	3.58968e+09	+	+	+	+	+	+	+	+	+	Unmod._PML_437->460	02_Unmod.PML	02_PML_counterpart		4767006208	1453242496	5810949120
All_193	Unmodified	Unmodified	190	Unmod._PML_437->466		437	466	+	3.68031e+08	0	2.20386e+07	0	0	2.74931e+07	3.90263e+07	3.21083e+07	0	3.80224e+07	2.52392e+07	2.27093e+07	2.49855e+07	2.70479e+07	3.04047e+07	1.74401e+07	2.59915e+07	0	0	0	0	0	1.60278e+07	1.94963e+07	0	+	+			+	+	+	+	+	Unmod._PML_437->466	02_Unmod.PML	02_PML_counterpart		3.17446e+06	22038580	4.22713e+06
All_194	Unmodified	Unmodified	191	Unmod._PML_437->476		437	476	+	3.13481e+10	9.96576e+08	1.51061e+09	1.0029e+09	9.75576e+08	1.13853e+09	1.28287e+09	2.26982e+09	1.05001e+09	1.87509e+09	1.55449e+09	1.26696e+09	1.28659e+09	1.36178e+09	1.37943e+09	1.22115e+09	2.39814e+09	5.90075e+08	1.10881e+09	9.22035e+08	6.18568e+08	1.1867e+09	1.78004e+09	1.43613e+09	1.13528e+09	+	+	+	+	+	+	+	+	+	Unmod._PML_437->476	02_Unmod.PML	02_PML_counterpart		996576000	1510609024	1002899072
All_195	Unmodified	Unmodified	192	Unmod._PML_437->477		437	477	+	3.65413e+09	3.08619e+07	4.51952e+07	1.92643e+07	8.84846e+07	4.52398e+07	1.62805e+08	2.76335e+08	1.16166e+08	1.26663e+08	9.51392e+07	2.15354e+08	3.06968e+08	3.37648e+08	1.35371e+08	1.03616e+08	3.94499e+08	3.62652e+07	7.71475e+07	9.43038e+07	7.52898e+07	3.32175e+07	2.85968e+08	4.0023e+08	1.52103e+08	+	+	+	+	+	+	+	+	+	Unmod._PML_437->477	02_Unmod.PML	02_PML_counterpart		30861908	45195208	19264328
All_196	Unmodified	Unmodified	193	Unmod._PML_441->460		441	460	+	4.10188e+09	3.08397e+08	2.86666e+08	2.12245e+08	1.62291e+08	2.63808e+08	2.88005e+08	1.12999e+08	1.37595e+08	2.07719e+08	2.00749e+08	2.59072e+08	2.91698e+08	7.09667e+07	2.22528e+08	6.30807e+07	3.41678e+07	9.24802e+07	1.30588e+08	1.33737e+08	1.48609e+08	1.70715e+08	6.28798e+07	8.77854e+07	1.53101e+08	+	+	+	+	+	+	+	+	+	Unmod._PML_441->460	02_Unmod.PML	02_PML_counterpart		308397184	286665920	212245328
All_197	Unmodified	Unmodified	194	Unmod._PML_441->476		441	476	+	1.01736e+08	0	0	0	6.67338e+06	7.91865e+06	0	0	0	9.6654e+06	1.14071e+07	1.33538e+07	1.27934e+07	8.32507e+06	1.20809e+07	0	1.33883e+07	0	6.12992e+06	0	0	0	0	0	0		+			+	+		+	+	Unmod._PML_441->476	02_Unmod.PML	02_PML_counterpart		3.64187e+06	3.96499e+06	1.90893e+06
All_199	Unmodified	Unmodified	195	Unmod._PML_461->476		461	476	+	5.11672e+11	2.20249e+10	2.21031e+10	2.67634e+10	2.26001e+10	2.17818e+10	2.91458e+10	1.78368e+10	2.08455e+10	2.36165e+10	2.47731e+10	2.33703e+10	2.47851e+10	1.7939e+10	2.01988e+10	1.34662e+10	1.97455e+10	2.3335e+10	2.12858e+10	2.30603e+10	1.50621e+10	2.10702e+10	1.63401e+10	2.07242e+10	1.97985e+10	+	+	+	+	+	+	+	+	+	Unmod._PML_461->476	02_Unmod.PML	02_PML_counterpart		22024857600	22103150592	26763386880
All_200	Unmodified	Unmodified	196	Unmod._PML_461->477		461	477	+	1.15183e+11	2.68166e+09	3.48269e+09	4.19863e+09	4.42805e+09	3.30177e+09	4.89364e+09	4.65039e+09	3.97836e+09	5.93786e+09	5.46209e+09	5.96651e+09	7.25062e+09	6.69198e+09	4.948e+09	6.47334e+09	4.767e+09	5.61386e+09	3.40761e+09	3.41432e+09	2.1904e+09	4.43794e+09	4.8188e+09	6.88618e+09	5.30173e+09	+	+	+	+	+	+	+	+	+	Unmod._PML_461->477	02_Unmod.PML	02_PML_counterpart		2681662208	3482691584	4198625280
All_202	Unmodified	Unmodified	197	Unmod._PML_487->500		487	500	+	1.57847e+08	6.19739e+06	1.26532e+07	8.17251e+06	0	1.21769e+07	1.30926e+07	4.33272e+06	1.34131e+06	8.8112e+06	8.19823e+06	1.10695e+07	1.03511e+07	3.84003e+06	0	0	0	0	1.16388e+06	2.69514e+07	1.48443e+07	0	2.65361e+06	1.19972e+07	0	+	+	+	+	+	+	+		+	Unmod._PML_487->500	02_Unmod.PML	02_PML_counterpart		6197387	12653163	8.17251e+06
All_205	Unmodified	Unmodified	198	Unmod._PML_504->515		504	515	+	4.94509e+08	1.28294e+08	2.57472e+07	1.3235e+08	2.82237e+07	1.81844e+06	6.88232e+06	2.05203e+06	1.3069e+07	1.28379e+07	3.10576e+07	5.89507e+06	8.72428e+06	1.60609e+06	2.8853e+06	2.67879e+06	3.46796e+06	8.96072e+06	4.53186e+07	1.61692e+07	5.6979e+06	0	2.98553e+06	4.83318e+06	2.95478e+06	+	+	+	+	+	+	+	+	+	Unmod._PML_504->515	02_Unmod.PML	02_PML_counterpart		128293568	25747202	132350096
All_207	Unmodified	Unmodified	199	Unmod._PML_516->529		516	529	+	1.04248e+10	4.49403e+08	4.96967e+08	5.64139e+08	4.628e+08	3.65865e+08	5.22284e+08	4.88541e+08	3.96127e+08	5.81653e+08	5.05502e+08	7.27012e+08	7.38746e+08	3.4919e+08	5.28319e+08	3.90378e+08	3.69534e+08	2.36665e+08	4.26387e+08	4.00147e+08	2.84454e+08	1.6781e+08	3.82407e+08	2.44885e+08	3.4557e+08	+	+	+	+	+	+	+	+	+	Unmod._PML_516->529	02_Unmod.PML	02_PML_counterpart		449403136	496967584	564139200
All_213	Unmodified	Unmodified	200	Unmod._PML_530->551		530	551		1.06493e+09	4.59332e+07	6.3647e+07	4.15541e+07	3.96117e+07	4.72823e+07	6.58538e+07	5.55613e+07	4.40612e+07	6.21358e+07	4.90076e+07	5.71933e+07	6.93942e+07	3.56835e+07	4.30394e+07	4.25985e+07	4.85507e+07	4.22401e+07	3.64116e+07	2.51516e+07	5.6979e+07	2.19239e+07	2.59856e+07	2.25759e+07	2.25538e+07	+	+	+	+	+	+	+	+	+	Unmod._PML_530->551	02_Unmod.PML	01_PML_Noncounterpart		45933184	63647024	41554084
All_214	Unmodified	Unmodified	201	Unmod._PML_530->555		530	555		4.6616e+10	1.97645e+09	2.18912e+09	2.4984e+09	2.12012e+09	2.08361e+09	2.05916e+09	1.7117e+09	1.62563e+09	2.56891e+09	2.14794e+09	2.10326e+09	1.77875e+09	1.3629e+09	1.3153e+09	1.2672e+09	1.30667e+09	2.02411e+09	2.10547e+09	1.3083e+09	5.94035e+09	1.32818e+09	1.10379e+09	1.47845e+09	1.21225e+09	+	+	+	+	+	+	+	+	+	Unmod._PML_530->555	02_Unmod.PML	01_PML_Noncounterpart		1976447360	2189120512	2498402816
All_215	Unmodified	Unmodified	202	Unmod._PML_537->551		537	551		7.99386e+10	2.47644e+09	4.13161e+09	3.76802e+09	3.42635e+09	2.83663e+09	2.9804e+09	2.74458e+09	4.16574e+09	3.62815e+09	2.87229e+09	4.35374e+09	6.79203e+09	3.79445e+09	4.505e+09	3.30311e+09	4.97967e+09	2.34314e+09	2.66602e+09	2.91411e+09	2.43767e+09	2.38363e+09	2.07648e+09	2.08608e+09	2.27328e+09	+	+	+	+	+	+	+	+	+	Unmod._PML_537->551	02_Unmod.PML	01_PML_Noncounterpart		2476442112	4131611648	3768019200
All_216	Unmodified	Unmodified	203	Unmod._PML_537->555		537	555		6.73148e+10	1.63191e+08	3.80922e+08	1.9263e+08	8.08263e+09	6.15482e+09	4.80702e+08	4.59266e+08	5.10334e+08	6.33358e+08	3.37553e+08	4.13182e+08	6.03898e+08	5.17076e+08	6.01588e+08	4.30634e+08	5.4943e+08	8.90929e+09	7.61625e+09	5.61372e+09	8.09477e+09	5.48493e+08	7.4207e+09	4.95219e+08	8.10512e+09	+	+	+	+	+	+	+	+	+	Unmod._PML_537->555	02_Unmod.PML	01_PML_Noncounterpart		163190992	380922144	192630032
All_217	Unmodified	Unmodified	204	Unmod._PML_556->568		556	568		1.85717e+08	0	2.8339e+06	0	0	0	0	0	0	3.12756e+06	0	0	0	1.27093e+07	1.24129e+07	1.68627e+07	2.2284e+07	3.17268e+07	0	1.69794e+07	1.28576e+07	1.45516e+07	1.05303e+07	1.48901e+07	1.39508e+07		+	+	+	+		+	+	+	Unmod._PML_556->568	02_Unmod.PML	01_PML_Noncounterpart		2.09588e+06	2.8339e+06	1.76722e+06
All_218	Unmodified	Unmodified	205	Unmod._PML_556->575		556	575		8.15767e+08	1.06858e+08	8.51874e+07	0	4.92198e+07	5.53491e+07	5.36225e+07	4.87003e+07	5.08637e+07	4.4967e+07	5.4448e+07	7.66243e+07	6.12028e+07	1.08355e+07	9.23537e+06	1.04821e+07	1.83742e+07	2.12677e+07	0	1.36574e+07	1.16338e+07	8.97637e+06	1.02998e+07	1.39618e+07	0	+	+	+	+	+	+	+	+	+	Unmod._PML_556->575	02_Unmod.PML	01_PML_Noncounterpart		106857576	85187424	8376905
All_219	Unmodified	Unmodified	206	Unmod._PML_556->579		556	579		6.47808e+09	5.66105e+08	6.01198e+08	5.74552e+08	4.32116e+08	3.51459e+08	4.6134e+08	3.82494e+08	3.8935e+08	3.58196e+08	3.79258e+08	4.61889e+08	3.65352e+08	1.09739e+08	9.71898e+07	1.11291e+08	9.18578e+07	1.32442e+08	1.2686e+08	1.15455e+08	9.80414e+07	6.97867e+07	5.90617e+07	6.16196e+07	8.1422e+07	+	+	+	+	+	+	+	+	+	Unmod._PML_556->579	02_Unmod.PML	01_PML_Noncounterpart		566105664	601198080	574552000
All_220	Unmodified	Unmodified	207	Unmod._PML_569->579		569	579		1.02485e+09	7.11164e+07	7.98565e+07	7.79895e+07	4.38995e+07	4.16233e+07	5.14882e+07	4.49679e+07	5.02209e+07	5.64167e+07	4.63967e+07	7.32916e+07	7.66719e+07	2.17016e+07	3.53771e+07	3.97143e+07	3.50081e+07	3.10136e+07	2.48351e+07	2.91733e+07	2.02321e+07	1.51141e+07	1.1681e+07	1.17192e+07	3.53406e+07	+	+	+	+	+	+	+	+	+	Unmod._PML_569->579	02_Unmod.PML	01_PML_Noncounterpart		71116408	79856576	77989568
All_222	Unmodified	Unmodified	208	Unmod._PML_580->587		580	587		6.41489e+09	2.34414e+08	2.88188e+08	3.25975e+08	4.10932e+08	3.43049e+08	3.04805e+08	2.43307e+08	3.02285e+08	2.82186e+08	2.97857e+08	3.18673e+08	2.88526e+08	2.45693e+08	2.60409e+08	4.48304e+08	1.9176e+08	2.14003e+08	2.49632e+08	2.56346e+08	1.21343e+08	5.05946e+07	2.37126e+08	2.3101e+08	2.68472e+08	+	+	+	+	+	+	+	+	+	Unmod._PML_580->587	02_Unmod.PML	01_PML_Noncounterpart		234414608	288188576	325974912
All_224	Unmodified	Unmodified	209	Unmod._PML_588->599		588	599		7.97836e+11	3.19878e+10	3.49548e+10	3.91936e+10	3.47804e+10	3.09252e+10	4.34053e+10	3.3751e+10	3.01379e+10	3.35874e+10	3.56061e+10	3.23438e+10	4.01737e+10	3.10698e+10	3.0203e+10	3.51996e+10	3.04078e+10	3.38363e+10	3.41202e+10	2.93146e+10	2.53277e+10	3.09172e+10	2.71411e+10	3.42046e+10	3.52471e+10	+	+	+	+	+	+	+	+	+	Unmod._PML_588->599	02_Unmod.PML	01_PML_Noncounterpart		31987761152	34954825728	39193612288
All_225	Unmodified	Unmodified	210	Unmod._PML_588->603		588	603		1.79059e+08	8.90393e+06	6.15095e+06	6.8606e+06	4.09124e+06	1.33011e+07	6.96341e+06	9.3824e+06	8.12387e+06	1.62004e+07	1.32607e+07	8.18785e+06	1.75572e+07	5.80965e+06	9.6936e+06	1.13977e+07	0	0	0	0	0	1.56278e+07	0	1.14317e+07	6.11447e+06	+	+	+	+	+	+	+	+	+	Unmod._PML_588->603	02_Unmod.PML	01_PML_Noncounterpart		8903937	6.15095e+06	6860602
All_226	Unmodified	Unmodified	211	Unmod._PML_588->611		588	611		6.96556e+07	2.6574e+06	1.8118e+06	0	1.17781e+06	0	0	694882	715674	1.23326e+07	6.72248e+06	1.66934e+06	0	794533	0	0	860737	6.44159e+06	5.24594e+06	3.89824e+06	9.37852e+06	0	4.57937e+06	7.86553e+06	2.80919e+06	+	+	+	+	+	+	+	+		Unmod._PML_588->611	02_Unmod.PML	01_PML_Noncounterpart		2.6574e+06	1.8118e+06	3.29373e+06
All_227	Unmodified	Unmodified	212	Unmod._PML_600->611		600	611		1.5285e+08	9.38422e+06	9.58992e+06	6.55846e+06	1.4266e+06	6.44484e+06	3.80511e+06	7.54714e+06	5.16239e+06	1.56403e+07	9.42848e+06	6.87898e+06	1.29705e+07	6.38582e+06	7.1994e+06	6.23329e+06	7.64936e+06	2.47594e+06	0	0	6.15274e+06	6.55814e+06	6.83478e+06	6.95186e+06	1.57162e+06	+	+	+	+	+	+	+	+	+	Unmod._PML_600->611	02_Unmod.PML	01_PML_Noncounterpart		9384212	9589915	6558462
All_228	Unmodified	Unmodified	213	Unmod._PML_604->610		604	610		9.70119e+09	4.11279e+08	4.91267e+08	4.83377e+08	4.58663e+08	4.17661e+08	5.44222e+08	3.78126e+08	4.78368e+08	4.04096e+08	4.14361e+08	2.39204e+08	5.72608e+08	3.63002e+08	5.05781e+08	4.53595e+08	3.29253e+08	4.06811e+08	3.72411e+08	3.16994e+08	2.64441e+08	3.39948e+08	2.84558e+08	3.73632e+08	3.97533e+08	+	+	+	+	+	+	+	+	+	Unmod._PML_604->610	02_Unmod.PML	01_PML_Noncounterpart		411278240	491267296	483377024
All_229	Unmodified	Unmodified	214	Unmod._PML_604->611		604	611		1.48992e+11	5.4801e+09	5.93732e+09	6.63267e+09	6.44625e+09	6.13495e+09	7.22482e+09	6.28098e+09	5.93377e+09	7.81028e+09	6.85453e+09	6.62451e+09	7.28395e+09	6.3615e+09	6.29122e+09	6.26417e+09	5.92541e+09	6.69232e+09	5.50153e+09	5.24304e+09	4.64061e+09	5.71437e+09	5.79244e+09	5.77039e+09	6.15058e+09	+	+	+	+	+	+	+	+	+	Unmod._PML_604->611	02_Unmod.PML	01_PML_Noncounterpart		5480099328	5937329152	6632665600
All_230	Unmodified	Unmodified	97	Unmod._PML_69->114		069	114		2.10847e+11	3.43455e+09	1.07406e+10	1.48159e+10	1.03068e+10	7.85513e+09	4.91317e+09	1.2315e+10	7.46478e+09	1.14848e+10	1.47999e+10	4.52761e+09	1.19055e+10	9.04902e+09	7.78921e+09	8.03405e+09	1.55194e+10	7.57549e+09	5.55803e+09	4.63799e+09	1.30846e+10	6.35296e+09	4.57573e+09	6.43618e+09	7.67029e+09	+	+	+	+	+	+	+	+	+	Unmod._PML_69->114	02_Unmod.PML	01_PML_Noncounterpart		3434547968	10740640768	14815932416
All_096	Unmodified	Unmodified	122	Unmod._PML-A216T_206->224		206	224	+	5.04931e+10	6.30505e+09	7.19144e+09	7.39441e+09	7.23344e+09	5.17291e+09	6.3193e+09	4.5739e+09	6.18543e+09	9.00195e+06	1.3856e+07	1.83431e+07	2.07023e+07	2.00011e+07	1.93104e+07	1.48673e+07	1.1882e+06	0	0	0	0	0	0	0	0	+	+		+	+	+	+	+	+	Unmod._PML-A216T_206->224	02_Unmod.PML	02_PML_counterpart		6305046016	7191438848	7394404352
All_097	Unmodified	Unmodified	123	Unmod._PML-A216T_206->226		206	226	+	3.4335e+10	4.03592e+09	5.07052e+09	6.31097e+09	4.70104e+09	4.70539e+09	3.93206e+09	2.94249e+09	2.63658e+09	0	0	0	0	0	0	0	0	0	0	0	0	0	0	0	0	+			+		+	+		+	Unmod._PML-A216T_206->226	02_Unmod.PML	02_PML_counterpart		4035918080	5070520320	6310966784
All_098	Unmodified	Unmodified	124	Unmod._PML-A216T_206->236		206	236	+	8.8034e+09	9.05138e+08	1.23572e+09	1.60341e+09	9.65397e+08	7.12459e+08	1.26685e+09	9.33872e+08	9.35242e+08	0	0	0	2.47738e+06	0	0	3.27687e+07	4.14959e+06	3.81336e+07	1.65235e+07	2.26989e+07	8.55733e+06	2.06059e+07	3.99876e+07	0	5.94148e+07	+		+	+	+	+	+	+	+	Unmod._PML-A216T_206->236	02_Unmod.PML	02_PML_counterpart		905138240	1235718912	1603410816
All_099	Unmodified	Unmodified	125	Unmod._PML-A216T_206->270		206	270	+	2.76063e+09	1.57204e+08	3.07675e+08	3.35989e+08	7.1206e+08	4.02006e+08	0	6.27544e+08	1.73397e+08	0	0	0	0	0	0	0	0	0	0	0	0	0	0	0	4.47513e+07	+			+		+	+		+	Unmod._PML-A216T_206->270	02_Unmod.PML	02_PML_counterpart		157204304	307675552	335988640
All_100	Unmodified	Unmodified	134	Unmod._PML-A216T_210->224		210	224	+	4.13422e+09	6.01422e+08	7.64938e+08	5.6624e+08	2.91665e+08	6.73023e+08	5.76406e+08	3.33398e+08	3.27126e+08	0	0	0	0	0	0	0	0	0	0	0	0	0	0	0	0	+			+		+	+		+	Unmod._PML-A216T_210->224	02_Unmod.PML	02_PML_counterpart		601421504	764937664	566240384
All_101	Unmodified	Unmodified	135	Unmod._PML-A216T_210->226		210	226	+	2.54914e+09	3.36323e+08	4.17911e+08	4.57657e+08	2.63577e+08	2.76299e+08	4.24117e+08	1.99768e+08	1.7349e+08	0	0	0	0	0	0	0	0	0	0	0	0	0	0	0	0	+			+		+	+		+	Unmod._PML-A216T_210->226	02_Unmod.PML	02_PML_counterpart		336322432	417910976	457657600
All_102	Unmodified	Unmodified	136	Unmod._PML-A216T_210->236		210	236	+	3.35495e+08	3.93158e+07	3.87487e+07	6.07586e+07	3.62194e+07	4.0134e+07	5.29078e+07	4.41075e+07	2.33029e+07	0	0	0	0	0	0	0	0	0	0	0	0	0	0	0	0	+			+		+	+		+	Unmod._PML-A216T_210->236	02_Unmod.PML	02_PML_counterpart		39315836	38748672	60758568
All_103	Unmodified	Unmodified	126	Unmod._PML-L217F_206->224		206	224	+	5.4241e+10	0	0	0	0	0	0	0	0	5.51708e+09	6.59939e+09	6.01788e+09	8.26867e+09	7.32676e+09	6.89013e+09	6.01804e+09	7.60309e+09	0	0	0	0	0	0	0	0		+			+	+		+	+	Unmod._PML-L217F_206->224	02_Unmod.PML	02_PML_counterpart		2.12813e+06	2.64962e+06	4.03782e+06
All_104	Unmodified	Unmodified	127	Unmod._PML-L217F_206->226		206	226	+	2.94979e+10	0	0	0	0	0	0	0	0	3.56142e+09	4.39937e+09	4.82182e+09	3.18608e+09	4.16597e+09	4.26874e+09	2.67665e+09	2.41785e+09	0	0	0	0	0	0	0	0		+			+	+		+	+	Unmod._PML-L217F_206->226	02_Unmod.PML	02_PML_counterpart		3.26234e+06	8873230	1.17167e+06
All_105	Unmodified	Unmodified	128	Unmod._PML-L217F_206->236		206	236	+	8.67876e+09	0	0	0	0	0	0	0	0	1.12941e+09	1.19758e+09	1.10711e+09	1.08132e+09	1.04726e+09	1.03168e+09	1.21366e+09	8.70752e+08	0	0	0	0	0	0	0	0		+			+	+		+	+	Unmod._PML-L217F_206->236	02_Unmod.PML	02_PML_counterpart		4.58605e+06	4.06805e+06	3.58214e+06
All_106	Unmodified	Unmodified	129	Unmod._PML-L217F_206->270		206	270	+	7.55269e+09	0	0	1.4558e+08	0	0	0	0	0	1.81991e+09	9.32664e+08	1.02397e+09	1.01201e+09	1.05144e+08	7.5748e+08	6.0051e+08	1.15543e+09	0	0	0	0	0	0	0	0		+			+	+		+	+	Unmod._PML-L217F_206->270	02_Unmod.PML	02_PML_counterpart		2.796e+06	3.92412e+06	145579632
All_107	Unmodified	Unmodified	137	Unmod._PML-L217F_210->224		210	224	+	3.56466e+09	0	0	0	0	0	0	0	0	4.02118e+08	5.09958e+08	4.66724e+08	6.61743e+08	3.48267e+08	4.35137e+08	3.54272e+08	3.86437e+08	0	0	0	0	0	0	0	0		+			+	+		+	+	Unmod._PML-L217F_210->224	02_Unmod.PML	02_PML_counterpart		3.41145e+06	3.46281e+06	5157978
All_108	Unmodified	Unmodified	138	Unmod._PML-L217F_210->226		210	226	+	2.00582e+09	0	0	0	0	0	0	0	0	2.55226e+08	3.05122e+08	3.00325e+08	2.77892e+08	2.8358e+08	2.22014e+08	2.21162e+08	1.40499e+08	0	0	0	0	0	0	0	0		+			+	+		+	+	Unmod._PML-L217F_210->226	02_Unmod.PML	02_PML_counterpart		4.80398e+06	3.32485e+06	4.71912e+06
All_109	Unmodified	Unmodified	139	Unmod._PML-L217F_210->236		210	236	+	2.13027e+08	0	0	0	0	0	0	0	0	2.42678e+07	3.63313e+07	2.94924e+07	3.55741e+07	1.91643e+07	3.23198e+07	1.85243e+07	1.73525e+07	0	0	0	0	0	0	0	0		+			+	+		+	+	Unmod._PML-L217F_210->236	02_Unmod.PML	02_PML_counterpart		3.79696e+06	1699962	2983242
All_237	Unmodified	Unmodified	130	Unmod._PML-WT_206->224		206	224	+	2.91263e+10	0	0	0	0	0	0	0	0	0	0	0	0	0	0	0	0	8.82692e+09	9.91998e+08	1.11773e+09	1.0916e+09	1.25371e+09	5.47446e+09	5.15184e+09	5.21806e+09			+	+	+		+	+		Unmod._PML-WT_206->224	02_Unmod.PML	02_PML_counterpart		6496406	1.65455e+06	3.23387e+06
All_238	Unmodified	Unmodified	131	Unmod._PML-WT_206->226		206	226	+	1.43452e+10	0	0	0	0	0	2.27401e+06	0	0	0	0	0	0	0	0	0	0	1.51249e+09	2.67358e+09	3.11448e+09	5.35471e+08	4.53963e+09	6.02672e+08	6.77064e+08	6.87529e+08			+	+	+		+	+		Unmod._PML-WT_206->226	02_Unmod.PML	02_PML_counterpart		3480676	3.73864e+06	574024
All_239	Unmodified	Unmodified	132	Unmod._PML-WT_206->236		206	236	+	7.04823e+09	0	0	0	0	0	0	0	0	0	0	0	0	0	0	0	0	7.56444e+08	1.06464e+09	8.63767e+08	1.09371e+09	1.10687e+09	6.4008e+08	7.55428e+08	7.67287e+08			+	+	+		+	+		Unmod._PML-WT_206->236	02_Unmod.PML	02_PML_counterpart		1.35104e+06	1.59081e+06	3.28158e+06
All_240	Unmodified	Unmodified	133	Unmod._PML-WT_206->270		206	270	+	4.05727e+09	0	0	0	0	0	0	0	0	0	0	0	0	0	0	0	0	0	2.21763e+08	2.76866e+08	2.52643e+08	3.91077e+08	9.17268e+08	7.76545e+08	1.2211e+09			+	+	+		+	+		Unmod._PML-WT_206->270	02_Unmod.PML	02_PML_counterpart		4024564	818018	4063094
All_241	Unmodified	Unmodified	140	Unmod._PML-WT_210->224		210	224	+	2.60632e+09	0	0	0	0	0	0	0	0	0	0	0	0	0	0	0	0	3.45053e+08	4.89604e+08	3.96408e+08	3.02813e+08	3.85551e+08	2.50667e+08	2.16213e+08	2.20008e+08			+	+	+		+	+		Unmod._PML-WT_210->224	02_Unmod.PML	02_PML_counterpart		1.08301e+06	3118214	2534118
All_242	Unmodified	Unmodified	141	Unmod._PML-WT_210->226		210	226	+	1.77244e+09	0	0	0	0	0	0	0	0	0	0	0	0	0	0	0	0	2.54545e+08	2.70089e+08	2.78995e+08	1.97759e+08	3.33014e+08	1.2663e+08	1.31176e+08	1.80234e+08			+	+	+		+	+		Unmod._PML-WT_210->226	02_Unmod.PML	02_PML_counterpart		6.64088e+06	1.35447e+06	2150450
All_243	Unmodified	Unmodified	142	Unmod._PML-WT_210->236		210	236	+	1.20883e+08	0	0	0	0	0	0	0	0	0	0	0	0	0	0	0	0	2.81708e+06	2.46587e+07	2.78083e+07	1.46596e+07	3.50731e+07	9.69248e+06	2.8633e+06	3.3106e+06			+	+	+		+	+		Unmod._PML-WT_210->236	02_Unmod.PML	02_PML_counterpart		1215382	1.40636e+06	583014
All_244	Unmodified	Unmodified	215	Unmod._SUMO1_002->011					3.43475e+07	0	0	0	0	0	0	0	0	0	0	0	2.06797e+06	3.94959e+06	4.4517e+06	4.12117e+06	4.11831e+06	0	0	0	0	7.55556e+06	8.08319e+06	0	0		+						+	+	Unmod._SUMO1_002->011	03_Unmod.SUMO1			2.50997e+06	2.43514e+06	950488
All_245	Unmodified	Unmodified	216	Unmod._SUMO1_002->016					6.73876e+08	5.72215e+06	2.06002e+07	4.15235e+06	6.61332e+06	2.69959e+07	2.15441e+07	2.42148e+07	2.62949e+07	1.21004e+07	1.99286e+07	7.17148e+06	9.45439e+06	1.95977e+07	5.87033e+07	3.03227e+07	3.26405e+07	2.58564e+07	2.97833e+07	2.69406e+07	2.04499e+07	7.50344e+07	4.55632e+07	5.06724e+07	7.35187e+07	+	+	+	+	+	+	+	+	+	Unmod._SUMO1_002->016	03_Unmod.SUMO1			5722150	20600214	4.15235e+06
All_246	Unmodified	Unmodified	217	Unmod._SUMO1_002->017					2.58483e+10	3.90375e+08	4.81402e+08	5.26996e+08	4.161e+08	6.2984e+08	8.98493e+08	6.03499e+08	6.03629e+08	5.38701e+08	6.5227e+08	4.71117e+08	5.4272e+08	1.35848e+09	1.39192e+09	1.46897e+09	1.16253e+09	8.56856e+08	5.0147e+08	6.78802e+08	5.64594e+08	3.0998e+09	2.62161e+09	2.81722e+09	2.5709e+09	+	+	+	+	+	+	+	+	+	Unmod._SUMO1_002->017	03_Unmod.SUMO1			390374400	481401920	526996096
All_247	Unmodified	Unmodified	218	Unmod._SUMO1_002->018					4.36353e+09	4.72832e+07	6.33985e+07	6.26443e+07	7.90743e+07	9.53486e+07	1.24151e+08	1.32041e+08	8.65369e+07	9.04277e+07	8.76825e+07	7.09911e+07	8.87481e+07	2.77874e+08	1.81227e+08	2.4772e+08	2.19397e+08	1.98174e+08	1.23628e+08	7.06389e+07	1.05469e+08	4.41742e+08	5.48296e+08	5.1367e+08	4.07368e+08	+	+	+	+	+	+	+	+	+	Unmod._SUMO1_002->018	03_Unmod.SUMO1			47283232	63398520	62644328
All_249	Unmodified	Unmodified	219	Unmod._SUMO1_002->023					1.99687e+10	4.25937e+08	3.25835e+08	3.28621e+08	4.35744e+08	6.85788e+08	6.7163e+08	4.89638e+08	6.82441e+08	5.35058e+08	4.84239e+08	6.02517e+08	3.63992e+08	6.86783e+07	9.23537e+08	1.26586e+09	1.15815e+09	2.89764e+08	5.5385e+08	5.40315e+08	3.77021e+08	1.88926e+09	2.22979e+09	2.71007e+09	1.931e+09	+	+	+	+	+	+	+	+	+	Unmod._SUMO1_002->023	03_Unmod.SUMO1			425937120	325834880	328621376
All_256	Unmodified	Unmodified	220	Unmod._SUMO1_006->016					2.83005e+08	0	7.96068e+06	5.58753e+06	7.723e+06	1.44074e+07	0	1.03914e+07	1.59436e+07	7.20424e+06	0	0	0	1.47096e+07	2.48151e+07	1.4571e+07	1.71921e+07	0	8.61616e+06	0	0	5.53645e+07	1.66101e+07	2.80816e+07	3.38267e+07	+	+	+	+		+	+	+	+	Unmod._SUMO1_006->016	03_Unmod.SUMO1			4870863	7960686	5587534
All_257	Unmodified	Unmodified	221	Unmod._SUMO1_006->017					4.37968e+09	2.11293e+08	1.1111e+08	2.63126e+08	3.17726e+07	6.59842e+07	2.20267e+07	0	2.87395e+07	1.83069e+07	0	7.56139e+06	1.63361e+07	2.42656e+08	3.86963e+07	7.2168e+06	5.28356e+06	3.22772e+07	1.26572e+08	7.43528e+07	1.70276e+08	2.02615e+09	2.09134e+08	5.12304e+08	1.58505e+08	+	+	+	+	+	+	+	+	+	Unmod._SUMO1_006->017	03_Unmod.SUMO1			211293152	111109984	263125552
All_258	Unmodified	Unmodified	222	Unmod._SUMO1_006->018					2.15049e+10	2.5687e+08	2.25647e+08	3.23182e+08	3.72288e+08	2.60965e+08	6.06709e+08	5.62657e+08	5.59736e+08	4.95129e+08	3.19277e+08	4.5755e+08	2.68506e+08	1.55234e+09	1.5716e+09	9.60752e+08	8.56023e+08	4.6885e+08	4.81959e+08	4.0936e+08	3.29525e+08	2.73752e+09	1.68223e+09	3.06411e+09	2.68214e+09	+	+	+	+	+	+	+	+	+	Unmod._SUMO1_006->018	03_Unmod.SUMO1			256870544	225647344	323182240
All_263	Unmodified	Unmodified	223	Unmod._SUMO1_008->018					7.79928e+08	4.6607e+06	1.72667e+07	1.24101e+07	0	1.57362e+07	0	0	0	1.30924e+07	1.11392e+07	1.46261e+07	1.08228e+07	4.51366e+07	4.89035e+07	0	0	3.87182e+07	4.14899e+07	2.43519e+07	2.17923e+07	1.74894e+08	3.59753e+07	1.28636e+08	1.20276e+08	+	+	+	+	+	+	+	+		Unmod._SUMO1_008->018	03_Unmod.SUMO1			4660699	17266696	12410105
All_264	Unmodified	Unmodified	224	Unmod._SUMO1_008->023					1.9772e+08	0	0	0	0	0	0	0	0	0	0	3.63824e+06	3.11564e+06	0	1.18919e+07	1.83673e+07	1.22027e+07	3.13752e+07	8.52081e+06	1.82085e+07	9.02513e+06	3.11837e+07	2.36656e+07	2.87795e+06	2.36469e+07		+	+	+	+		+	+	+	Unmod._SUMO1_008->023	03_Unmod.SUMO1			10465913	1.95795e+06	6.67855e+06
All_250	Unmodified	Unmodified	225	Unmod._SUMO1_024->033					7.30276e+09	8.4654e+06	8.87109e+06	1.44595e+07	0	5.47317e+06	2.00255e+08	1.15491e+08	1.30237e+08	1.22242e+08	1.37166e+08	1.2386e+08	1.47149e+08	4.48092e+08	5.95984e+08	4.94405e+08	4.12778e+08	1.82618e+08	2.07433e+08	1.16092e+08	1.21473e+08	7.73049e+08	8.95281e+08	1.10098e+09	9.40911e+08	+	+	+	+	+	+	+	+	+	Unmod._SUMO1_024->033	03_Unmod.SUMO1			8465403	8871096	14459543
All_251	Unmodified	Unmodified	226	Unmod._SUMO1_024->037					4.4852e+09	6.31268e+07	4.43719e+07	4.38135e+07	5.05521e+07	6.8373e+07	7.06744e+07	8.10957e+07	7.16232e+07	7.90086e+07	1.26538e+08	6.01874e+07	6.91197e+07	2.35703e+08	2.43355e+08	2.83942e+08	2.47744e+08	1.22184e+08	1.0453e+08	1.18683e+08	9.95507e+07	5.63919e+08	6.01762e+08	5.38705e+08	4.96638e+08	+	+	+	+	+	+	+	+	+	Unmod._SUMO1_024->037	03_Unmod.SUMO1			63126868	44371896	43813508
All_252	Unmodified	Unmodified	227	Unmod._SUMO1_026->033					4.82605e+08	1.12077e+07	8.78218e+06	9.57458e+06	1.12021e+07	2.0014e+07	1.7785e+07	2.17344e+07	2.24241e+07	2.09531e+07	1.64689e+07	1.48516e+07	0	5.83983e+07	291883	0	333634	0	1.59728e+07	1.0797e+07	8.85229e+06	4.02549e+07	5.11236e+07	6.7387e+07	5.41959e+07	+	+	+	+	+	+	+	+	+	Unmod._SUMO1_026->033	03_Unmod.SUMO1			11207677	8782187	9574574
All_253	Unmodified	Unmodified	228	Unmod._SUMO1_026->037					6.84086e+10	8.11187e+08	8.67026e+08	1.03423e+09	1.17279e+09	1.4819e+09	1.47477e+09	1.4089e+09	1.29074e+09	1.16558e+09	1.13859e+09	1.40628e+09	1.09404e+09	3.31438e+09	3.05063e+09	3.54549e+09	3.42879e+09	2.14083e+09	1.54868e+09	1.38353e+09	1.38134e+09	7.90631e+09	6.59019e+09	1.13489e+10	8.42354e+09	+	+	+	+	+	+	+	+	+	Unmod._SUMO1_026->037	03_Unmod.SUMO1			811186816	867025792	1034231040
All_254	Unmodified	Unmodified	229	Unmod._SUMO1_026->039					1.24002e+08	0	2.63087e+06	0	0	0	0	3.5164e+06	0	0	2.37759e+06	2.54291e+06	0	9.24357e+06	7.12993e+06	6.73598e+06	1.05554e+07	0	0	0	0	1.0193e+07	2.6674e+07	3.09176e+07	1.14844e+07		+	+				+	+	+	Unmod._SUMO1_026->039	03_Unmod.SUMO1			1.74845e+06	2.63087e+06	788803
All_255	Unmodified	Unmodified	230	Unmod._SUMO1_055->063					2.88683e+10	3.03901e+08	4.31357e+08	5.55508e+08	3.02269e+08	3.81449e+08	6.43267e+08	7.06008e+08	4.0288e+08	4.89356e+08	3.35687e+08	2.9996e+08	6.11464e+08	1.34551e+09	1.64054e+09	1.50217e+09	1.94923e+09	6.68729e+08	8.48721e+08	7.6641e+08	5.36849e+08	2.96636e+09	3.47865e+09	4.39865e+09	3.30335e+09	+	+	+	+	+	+	+	+	+	Unmod._SUMO1_055->063	03_Unmod.SUMO1			303901280	431356992	555508032
All_259	Unmodified	Unmodified	231	Unmod._SUMO1_064->070					4.8506e+10	7.2055e+08	7.67642e+08	9.32749e+08	8.17666e+08	1.25706e+09	1.24155e+09	1.00185e+09	1.13571e+09	8.05588e+08	7.61318e+08	9.01152e+08	7.57969e+08	2.49341e+09	2.11607e+09	2.48407e+09	1.92925e+09	1.64771e+09	1.28542e+09	1.22268e+09	8.69613e+08	5.51998e+09	6.10269e+09	5.83359e+09	5.90069e+09	+	+	+	+	+	+	+	+	+	Unmod._SUMO1_064->070	03_Unmod.SUMO1			720550528	767641600	932748672
All_260	Unmodified	Unmodified	232	Unmod._SUMO1_071->089					1.27686e+10	8.08637e+07	1.35106e+08	1.22346e+08	1.22846e+08	2.4945e+08	1.38725e+08	1.59706e+08	2.6968e+08	2.1836e+08	1.25082e+08	2.5388e+08	3.38225e+08	1.09989e+09	8.36567e+08	9.80207e+08	1.08735e+09	2.34355e+08	2.29407e+08	2.31139e+08	6.74059e+07	1.00298e+09	1.67617e+09	1.595e+09	1.51386e+09	+	+	+	+	+	+	+	+	+	Unmod._SUMO1_071->089	03_Unmod.SUMO1			80863736	135105744	122345552
All_261	Unmodified	Unmodified	233	Unmod._SUMO1_079->089					9.68202e+09	1.25534e+08	1.64117e+08	1.16059e+08	1.23028e+08	2.08206e+08	2.58538e+08	2.12883e+08	2.20056e+08	1.62483e+08	1.8626e+08	1.62866e+08	1.90794e+08	5.07897e+08	5.79866e+08	2.78436e+08	4.80424e+08	3.32858e+08	3.42483e+08	2.73861e+08	2.44897e+08	1.16922e+09	1.16778e+09	1.05925e+09	1.11421e+09	+	+	+	+	+	+	+	+	+	Unmod._SUMO1_079->089	03_Unmod.SUMO1			125534376	164117024	116059312
All_265	Unmodified	Unmodified	234	Unmod._SUMO1_080->089					7.36366e+08	6.48723e+06	9.21869e+06	8.11652e+06	3.9983e+06	8.91662e+06	1.11777e+07	2.01942e+07	2.33203e+07	1.04405e+07	8.17431e+06	1.09618e+07	1.62113e+07	5.97645e+07	2.19596e+07	3.86996e+07	5.0227e+07	0	1.81957e+07	2.47813e+07	6.16198e+06	8.59267e+07	8.47986e+07	1.17775e+08	9.08585e+07	+	+	+	+	+	+	+	+	+	Unmod._SUMO1_080->089	03_Unmod.SUMO1			6487231	9218696	8116525
All_269	Unmodified	Unmodified	235	Unmod._SUMO2_002->013					8.31606e+08	2.94367e+07	4.01883e+07	0	4.82808e+07	5.4608e+07	6.8441e+07	1.02324e+08	7.22544e+07	0	0	4.86514e+07	0	1.61856e+07	1.96177e+06	0	3.34195e+06	8.10929e+07	7.92162e+07	7.0324e+07	4.62586e+07	1.56338e+07	1.30125e+06	2.82512e+07	2.38549e+07	+	+	+	+	+	+	+	+	+	Unmod._SUMO2_002->013	04_Unmod.SUMO2/3			29436676	40188268	6.78066e+06
All_270	Unmodified	Unmodified	236	Unmod._SUMO2_002->020					5.05181e+08	2.64914e+07	2.79955e+07	2.22937e+06	0	4.42488e+07	4.96115e+07	3.33326e+07	0	0	3.01383e+07	4.30035e+06	3.26013e+07	0	4.68776e+07	4.37523e+07	3.82634e+07	4.26258e+07	0	0	4.51077e+07	0	8.32611e+06	1.88857e+07	1.03932e+07	+	+	+	+	+	+	+	+	+	Unmod._SUMO2_002->020	04_Unmod.SUMO2/3			26491412	27995532	2229374
All_271	Unmodified	Unmodified	237	Unmod._SUMO2_008->020					3.73316e+10	1.12677e+09	1.00659e+09	1.19949e+09	8.49308e+08	1.10765e+09	1.33989e+09	1.1063e+09	1.02914e+09	9.61245e+08	1.08344e+09	9.48031e+08	1.29214e+09	2.29424e+09	1.92095e+09	2.51406e+09	1.81543e+09	1.43988e+09	9.36426e+08	1.13666e+09	8.08967e+08	2.2469e+09	2.49833e+09	2.88157e+09	3.78815e+09	+	+	+	+	+	+	+	+	+	Unmod._SUMO2_008->020	04_Unmod.SUMO2/3			1126765440	1006589248	1199492224
All_266	Unmodified	Unmodified	238	Unmod._SUMO2_012->020					6.87561e+09	1.66948e+08	2.02019e+08	2.07671e+08	1.52257e+08	2.68329e+08	3.03659e+08	2.27023e+08	2.32622e+08	5.74884e+07	2.94925e+08	3.0206e+08	2.37893e+08	6.14787e+08	4.33113e+08	5.81386e+08	3.82039e+08	2.7771e+08	3.58697e+08	2.56865e+08	1.22672e+08	1.2041e+08	4.68794e+08	4.67007e+08	1.39242e+08	+	+	+	+	+	+	+	+	+	Unmod._SUMO2_012->020	04_Unmod.SUMO2/3			166947952	202019328	207670720
All_272	Unmodified	Unmodified	239	Unmod._SUMO2/3_021/022->032/033					1.5826e+12	3.89315e+10	4.3702e+10	4.72286e+10	5.14353e+10	6.24665e+10	7.12136e+10	5.40191e+10	5.98084e+10	4.57574e+10	5.0788e+10	4.89497e+10	5.94319e+10	7.27625e+10	7.97691e+10	1.0051e+11	7.97313e+10	6.21055e+10	5.98605e+10	5.36469e+10	3.98674e+10	9.44662e+10	9.58968e+10	1.06791e+11	1.03457e+11	+	+	+	+	+	+	+	+	+	Unmod._SUMO2/3_021/022->032/033	04_Unmod.SUMO2/3			38931570688	43702022144	47228620800
All_273	Unmodified	Unmodified	240	Unmod._SUMO2/3_021/022->034/035					5.85083e+08	1.92028e+07	2.20264e+07	1.57189e+07	1.86532e+07	576522	2.69988e+07	2.03778e+07	2.6553e+07	1.62706e+07	1.79937e+07	1.68894e+07	2.63427e+07	3.68664e+07	5.57469e+07	3.86978e+07	4.77682e+07	2.65856e+07	1.69511e+07	9.14986e+06	1.44777e+07	2.76658e+07	2.47983e+07	3.04008e+07	2.83708e+07	+	+	+	+	+	+	+	+	+	Unmod._SUMO2/3_021/022->034/035	04_Unmod.SUMO2/3			19202766	22026406	15718914
All_274	Unmodified	Unmodified	241	Unmod._SUMO2/3_021/022->035/036					8.91273e+08	1.24734e+07	8.65333e+06	1.26142e+07	3.89008e+07	3.86457e+07	1.95726e+07	2.33053e+07	2.62066e+07	1.51459e+07	1.4521e+07	1.97223e+07	1.83332e+07	8.48657e+07	8.66827e+07	3.11589e+07	6.26207e+07	5.53852e+07	1.23991e+07	1.71619e+07	2.546e+07	6.14374e+07	6.07175e+07	5.77269e+07	8.75631e+07	+	+	+	+	+	+	+	+	+	Unmod._SUMO2/3_021/022->035/036	04_Unmod.SUMO2/3			12473367	8653322	12614229
All_275	Unmodified	Unmodified	242	Unmod._SUMO2/3_036/037->044/045					2.13914e+08	8.32522e+06	7.16854e+06	1.0521e+07	8.92562e+06	1.13046e+07	1.54879e+07	8.42294e+06	9.77182e+06	7.77073e+06	1.03867e+07	7.72395e+06	2.43423e+06	1.14547e+07	2.23016e+07	1.555e+07	1.0098e+07	0	0	2.5259e+06	4.80738e+06	7.32912e+06	9.77103e+06	1.06004e+07	1.12326e+07	+	+	+	+	+	+	+	+	+	Unmod._SUMO2/3_036/037->044/045	04_Unmod.SUMO2/3			8.32522e+06	7.16853e+06	10521044
All_276	Unmodified	Unmodified	243	Unmod._SUMO2/3_042/043->049/050					4.23602e+07	0	0	0	0	0	0	0	0	0	5.03704e+06	4.57852e+06	0	6.8485e+06	5.38044e+06	1.20402e+07	4.18868e+06	0	0	0	0	0	0	0	4.28682e+06		+						+	+	Unmod._SUMO2/3_042/043->049/050	04_Unmod.SUMO2/3			5104258	1.90884e+06	1.16987e+06
All_277	Unmodified	Unmodified	244	Unmod._SUMO2/3_049/050->058/059					3.85873e+07	0	0	0	0	0	0	1.55348e+06	2.46745e+06	0	3.24847e+06	2.18989e+06	2.92229e+06	3.71782e+06	4.75709e+06	7.13157e+06	389241	0	0	0	0	5.78536e+06	0	4.42466e+06	0		+			+	+		+	+	Unmod._SUMO2/3_049/050->058/059	04_Unmod.SUMO2/3			1312572	2.62813e+06	2.25836e+06
All_278	Unmodified	Unmodified	245	Unmod._SUMO2/3_059/060->068/069					3.0688e+11	6.51532e+09	8.5956e+09	8.20443e+09	5.48944e+09	1.19199e+10	1.14932e+10	1.33189e+10	1.04735e+10	1.02115e+10	9.31639e+09	9.47643e+09	1.34615e+10	1.99344e+10	1.74815e+10	2.15165e+10	2.35905e+10	1.09344e+10	1.01363e+10	1.12945e+10	6.20347e+09	1.645e+10	1.70271e+10	1.56991e+10	1.81362e+10	+	+	+	+	+	+	+	+	+	Unmod._SUMO2/3_059/060->068/069	04_Unmod.SUMO2/3			6515318784	8595592192	8204418560
All_280	Unmodified	Unmodified	246	Unmod._SUMO2/3_061/062->068/069					7.00247e+09	1.40267e+08	2.31372e+08	2.40212e+08	2.4067e+08	2.61941e+08	2.33784e+08	2.52094e+08	3.53955e+08	3.52754e+07	2.53178e+08	2.52423e+08	4.19873e+08	4.07705e+08	5.77094e+08	5.29904e+08	6.52679e+08	2.87875e+08	2.00773e+08	1.8586e+08	1.51668e+08	2.86243e+08	2.40644e+08	2.70019e+08	2.96961e+08	+	+	+	+	+	+	+	+	+	Unmod._SUMO2/3_061/062->068/069	04_Unmod.SUMO2/3			140266832	231371664	240212336
All_281	Unmodified	Unmodified	247	Unmod._SUMO2/3_069/070->076/077					6.90828e+10	2.55885e+09	3.12779e+09	2.36342e+09	2.61356e+09	3.78701e+09	3.90984e+09	4.74821e+09	1.06211e+09	8.65682e+08	9.07376e+08	8.8457e+08	1.43808e+09	2.6395e+09	2.50349e+09	2.48675e+09	2.58828e+09	2.72908e+09	2.83635e+09	3.49142e+09	2.0771e+09	5.06799e+09	4.4388e+09	5.4356e+09	4.52189e+09	+	+	+	+	+	+	+	+	+	Unmod._SUMO2/3_069/070->076/077	04_Unmod.SUMO2/3			2558848768	3127784192	2363424000
All_282	Unmodified	Unmodified	248	Unmod._SUMO2/3_069/070->078/079					4.44378e+08	1.42841e+07	1.90705e+07	1.322e+07	1.40694e+06	1.34069e+07	3.25724e+06	1.55738e+07	3.3245e+06	0	0	0	0	0	3.36377e+06	3.57511e+07	5.54161e+07	0	4.68791e+07	6.14308e+06	5.56862e+06	4.10666e+07	5.46992e+07	2.21908e+07	8.97557e+07	+	+	+	+	+	+	+	+	+	Unmod._SUMO2/3_069/070->078/079	04_Unmod.SUMO2/3			14284132	19070474	13219988
All_283	Unmodified	Unmodified	249	Unmod._SUMO2/3_069/070->080/081					1.23945e+09	2.16368e+07	3.7504e+07	2.78565e+07	2.15639e+07	2.61049e+07	3.81742e+07	3.29861e+07	9.14632e+07	1.88141e+07	4.92263e+07	4.49941e+07	7.67251e+07	5.05066e+07	5.67388e+07	6.20911e+07	1.15429e+08	2.40884e+07	1.55139e+08	3.38211e+07	2.11046e+07	4.45097e+07	4.74298e+07	5.90618e+07	8.2478e+07	+	+	+	+	+	+	+	+	+	Unmod._SUMO2/3_069/070->080/081	04_Unmod.SUMO2/3			21636822	37503960	27856528
All_288	Unmodified	Unmodified	250	Unmod._SUMO3_002->011					6.0904e+09	2.82049e+08	2.35354e+08	2.39255e+08	2.95984e+08	4.83423e+08	3.45269e+08	3.6013e+08	3.17199e+08	9.11295e+06	2.79519e+08	2.45271e+08	2.2639e+08	8.30262e+08	2.60308e+08	5.93728e+06	1.08515e+08	1.21937e+08	2.435e+08	1.72256e+08	697573	7.11586e+06	3.00813e+08	4.30993e+08	2.89109e+08	+	+	+	+	+	+	+	+	+	Unmod._SUMO3_002->011	04_Unmod.SUMO2/3			282048736	235354288	239254848
All_289	Unmodified	Unmodified	251	Unmod._SUMO3_002->013					1.23604e+10	2.33836e+08	2.84462e+08	2.89949e+08	3.41301e+08	5.61806e+07	5.9039e+08	4.62414e+08	3.00937e+08	6.31259e+08	6.88665e+07	5.46828e+08	4.64372e+07	8.25835e+07	8.34296e+08	1.3095e+09	1.29064e+09	3.8891e+08	2.90608e+08	3.43882e+08	1.22305e+08	9.42296e+08	1.24879e+09	9.19184e+08	7.34526e+08	+	+	+	+	+	+	+	+	+	Unmod._SUMO3_002->013	04_Unmod.SUMO2/3			233835472	284461504	289948864
All_290	Unmodified	Unmodified	252	Unmod._SUMO3_002->021					1.79781e+10	4.79989e+08	1.8783e+08	6.18916e+08	3.06964e+08	2.57468e+08	3.4234e+08	8.05256e+08	6.76198e+08	2.91582e+08	4.33676e+08	8.1034e+08	4.75497e+08	2.00597e+09	1.1944e+09	1.56946e+09	1.09961e+09	2.41105e+08	3.40299e+08	3.65029e+07	1.24175e+08	1.29289e+09	2.55429e+09	7.37108e+08	1.09619e+09	+	+	+	+	+	+	+	+	+	Unmod._SUMO3_002->021	04_Unmod.SUMO2/3			479989152	187830448	618915712
All_291	Unmodified	Unmodified	253	Unmod._SUMO3_008->021					8.12707e+10	2.04112e+09	2.28826e+09	2.53484e+09	1.73089e+09	2.1526e+09	2.87241e+09	2.69824e+09	2.06758e+09	2.65178e+09	2.28129e+09	2.77118e+09	2.5025e+09	4.62222e+09	4.66879e+09	6.15208e+09	5.09192e+09	3.04129e+09	2.07634e+09	2.09278e+09	1.74052e+09	5.29968e+09	6.22445e+09	6.39898e+09	5.269e+09	+	+	+	+	+	+	+	+	+	Unmod._SUMO3_008->021	04_Unmod.SUMO2/3			2041117440	2288260608	2534841344
All_284	Unmodified	Unmodified	254	Unmod._SUMO3_012->021					5.23219e+10	9.8496e+08	1.43108e+09	1.50527e+09	1.33997e+09	1.69805e+09	1.98528e+09	1.55256e+09	1.63737e+09	1.62419e+09	1.9956e+09	2.18477e+09	1.91213e+09	3.52015e+09	3.43364e+09	5.74033e+09	3.17143e+09	1.87472e+09	1.83362e+09	1.79509e+09	7.15532e+08	6.34023e+08	2.97204e+09	2.94791e+09	3.83216e+09	+	+	+	+	+	+	+	+	+	Unmod._SUMO3_012->021	04_Unmod.SUMO2/3			984960192	1431076352	1505266176
All_285	Unmodified	Unmodified	255	Unmod._SUMO3_012->033					3.29561e+08	0	0	0	1.18839e+07	1.86222e+07	1.37577e+07	2.28869e+07	1.93263e+07	0	1.27153e+07	0	6.67603e+06	2.56917e+07	1.51897e+07	4.6268e+07	7.0068e+07	0	2.69354e+07	0	0	0	3.95402e+07	0	0	+	+					+	+	+	Unmod._SUMO3_012->033	04_Unmod.SUMO2/3			2.38602e+06	2628252	1834153
All_286	Unmodified	Unmodified	256	Unmod._SUMO3_012->036					1.52315e+07	0	724308	1.58745e+06	1.17911e+06	0	0	0	0	1.84587e+06	882839	0	0	939260	1.43033e+06	1.99004e+06	1.59531e+06	0	0	0	1.64004e+06	1.41699e+06	0	0	0	+	+		+		+		+	+	Unmod._SUMO3_012->036	04_Unmod.SUMO2/3			2.30488e+06	724308	1.58745e+06
All_287	Unmodified	Unmodified	257	Unmod._SUMO3_014->021					2.21393e+09	1.02577e+08	2.93072e+07	9.90625e+07	2.99236e+07	6.17885e+07	6.79725e+07	4.75272e+07	8.43993e+07	6.65688e+07	3.05826e+07	1.96084e+07	1.50425e+07	2.60284e+08	2.11553e+07	1.41748e+08	1.62177e+08	1.18375e+08	9.29937e+07	9.63415e+07	2.43863e+07	1.66597e+08	1.09902e+08	1.28075e+08	2.37533e+08	+	+	+	+	+	+	+	+	+	Unmod._SUMO3_014->021	04_Unmod.SUMO2/3			102576936	29307250	99062408
All_292	Unmodified	Unmodified	258	Unmod._Ubiquitin_001->011					1.92641e+08	0	5.53407e+06	4.79653e+06	7.30114e+06	4.75048e+06	5.64249e+06	8.17458e+06	4.10343e+06	1.1881e+07	1.39558e+07	5.3932e+06	3.46258e+06	1.66913e+07	1.10676e+07	1.24623e+07	3.95559e+06	0	6.59197e+06	2.22302e+06	3.83844e+06	1.22589e+07	2.1611e+07	1.77467e+07	9.19936e+06	+	+	+	+	+	+	+	+	+	Unmod._Ubiquitin_001->011	05_Unmod.Ubiquitin			5484043	5.53406e+06	4796530
All_293	Unmodified	Unmodified	259	Unmod._Ubiquitin_001->016					9.37607e+07	0	0	0	0	7.88344e+06	2.63463e+06	0	568629	514319	1.34726e+06	697645	0	2.48935e+06	0	779320	473090	7.02099e+06	1.7465e+07	0	0	0	1.60354e+07	0	3.58517e+07	+	+			+	+	+	+	+	Unmod._Ubiquitin_001->016	05_Unmod.Ubiquitin			1.3421e+06	1.10454e+06	2.28776e+06
All_321	Unmodified	Unmodified	260	Unmod._Ubiquitin_007->016					1.43558e+09	3.8493e+07	5.09232e+07	6.95689e+07	5.06018e+07	3.67971e+07	6.26028e+07	6.1364e+07	4.64058e+07	6.47699e+07	7.12655e+07	2.46651e+07	5.42197e+07	8.29951e+07	5.77341e+07	3.77956e+07	8.19378e+07	4.02793e+07	5.88419e+07	7.82833e+07	3.56953e+07	9.71755e+07	5.44353e+07	1.2652e+08	5.22112e+07	+	+	+	+	+	+	+	+	+	Unmod._Ubiquitin_007->016	05_Unmod.Ubiquitin			38493016	50923208	69568896
All_322	Unmodified	Unmodified	261	Unmod._Ubiquitin_007->027					8.11833e+08	1.64287e+07	2.61698e+07	3.04311e+07	1.80502e+07	2.30083e+07	2.2692e+07	1.53789e+07	2.07363e+07	2.1783e+07	2.36905e+07	3.10677e+07	2.36774e+07	2.69089e+07	1.77594e+07	2.69262e+07	2.32251e+07	5.21105e+07	3.61469e+07	1.66406e+08	0	5.32648e+07	4.8937e+07	3.84215e+07	4.86127e+07	+	+	+	+	+	+	+	+	+	Unmod._Ubiquitin_007->027	05_Unmod.Ubiquitin			16428723	26169832	30431140
All_295	Unmodified	Unmodified	262	Unmod._Ubiquitin_012->027					1.90453e+11	4.74126e+09	5.39924e+09	7.08469e+09	4.77166e+09	5.11962e+09	6.62331e+09	6.64377e+09	5.18017e+09	6.55737e+09	5.04251e+09	5.84308e+09	4.69202e+09	8.34565e+09	7.09853e+09	8.02745e+09	5.41955e+09	1.07785e+10	9.84584e+09	7.46641e+09	7.89974e+09	1.33641e+10	1.4987e+10	1.65287e+10	1.29927e+10	+	+	+	+	+	+	+	+	+	Unmod._Ubiquitin_012->027	05_Unmod.Ubiquitin			4741261824	5399238144	7084688896
All_296	Unmodified	Unmodified	263	Unmod._Ubiquitin_012->029					9.09333e+08	1.48274e+07	1.30319e+07	2.19985e+07	1.35076e+07	2.29797e+07	2.59727e+07	2.48372e+07	1.72909e+07	3.38764e+07	1.59686e+07	2.85339e+07	2.55144e+07	4.06408e+07	2.55846e+07	3.62803e+07	4.73896e+07	6.07695e+07	2.76662e+07	2.03947e+07	3.51412e+07	7.11301e+07	8.31094e+07	8.56407e+07	1.17246e+08	+	+	+	+	+	+	+	+	+	Unmod._Ubiquitin_012->029	05_Unmod.Ubiquitin			14827359	13031932	21998526
All_297	Unmodified	Unmodified	264	Unmod._Ubiquitin_017->027					1.18527e+11	2.61822e+09	2.96897e+09	3.40231e+09	3.67083e+09	2.98676e+09	3.88111e+09	3.5285e+09	3.82782e+09	3.60288e+09	3.2918e+09	3.71518e+09	4.82355e+09	5.30551e+09	7.11256e+09	6.52002e+09	5.20951e+09	5.73641e+09	4.31407e+09	4.27161e+09	2.83076e+09	8.22426e+09	8.10608e+09	9.18525e+09	9.39315e+09	+	+	+	+	+	+	+	+	+	Unmod._Ubiquitin_017->027	05_Unmod.Ubiquitin			2618221824	2968966656	3402306560
All_298	Unmodified	Unmodified	265	Unmod._Ubiquitin_019->027					3.21413e+08	7.99719e+06	8.38002e+06	7.24746e+06	1.0887e+07	0	0	1.04478e+07	7.29065e+06	7.81729e+06	1.05692e+07	1.12725e+07	1.56454e+07	1.50732e+07	2.05602e+07	1.82959e+07	1.45108e+07	2.15912e+07	1.49773e+07	1.31132e+07	1.13091e+07	2.48398e+07	2.38188e+07	2.12048e+07	2.45643e+07	+	+	+	+	+	+	+	+	+	Unmod._Ubiquitin_019->027	05_Unmod.Ubiquitin			7.9972e+06	8.38002e+06	7247457
All_299	Unmodified	Unmodified	266	Unmod._Ubiquitin_025->034					2.77629e+08	0	1.47614e+07	0	0	0	3.75727e+07	1.02514e+07	0	0	5.68778e+06	0	796568	5.20075e+07	289933	7.7218e+07	2.35651e+07	0	0	0	0	1.62269e+06	0	0	5.38557e+07		+						+	+	Unmod._Ubiquitin_025->034	05_Unmod.Ubiquitin			855926	14761405	2594714
All_300	Unmodified	Unmodified	267	Unmod._Ubiquitin_025->042					1.65144e+07	0	0	416777	774751	0	4.22192e+06	0	0	375178	0	0	0	3.59585e+06	0	1.50003e+06	1.00436e+06	0	0	0	0	2.47379e+06	1.06755e+06	1.08422e+06	0		+	+				+	+	+	Unmod._Ubiquitin_025->042	05_Unmod.Ubiquitin			1740453	1.69241e+06	416777
All_302	Unmodified	Unmodified	268	Unmod._Ubiquitin_028->042					6.97259e+09	2.97939e+08	2.91392e+08	3.13727e+08	2.18782e+08	2.13262e+08	2.74772e+08	2.06885e+08	1.91008e+08	2.62748e+08	1.57868e+08	1.72854e+08	2.39616e+08	2.12538e+08	2.05996e+08	2.24759e+08	1.23894e+08	2.92918e+08	3.03482e+08	3.46799e+08	2.69679e+08	3.69796e+08	5.15982e+08	6.35602e+08	6.30294e+08	+	+	+	+	+	+	+	+	+	Unmod._Ubiquitin_028->042	05_Unmod.Ubiquitin			297939072	291391456	313726816
All_303	Unmodified	Unmodified	269	Unmod._Ubiquitin_030->042					3.73289e+10	1.15448e+09	9.41113e+08	1.12797e+09	1.16597e+09	1.16609e+09	1.40977e+09	1.02386e+09	9.38613e+08	1.02523e+09	1.04557e+09	1.10765e+09	1.1107e+09	1.38466e+09	1.34316e+09	1.35715e+09	1.49445e+09	1.72171e+09	1.35179e+09	1.50307e+09	1.05138e+09	2.14147e+09	5.22184e+09	2.76422e+09	2.77694e+09	+	+	+	+	+	+	+	+	+	Unmod._Ubiquitin_030->042	05_Unmod.Ubiquitin			1154482432	941112256	1127972736
All_304	Unmodified	Unmodified	270	Unmod._Ubiquitin_034->042					6.34391e+08	1.98088e+07	2.54305e+07	5.59072e+07	3.78852e+07	3.43096e+07	0	2.71331e+07	2.7555e+07	3.18376e+07	2.18998e+07	2.66115e+07	2.58782e+07	2.47295e+07	2.49294e+07	3.91262e+07	0	3.88408e+07	0	3.16207e+07	0	1.95696e+07	3.50033e+07	4.16525e+07	4.46626e+07	+	+	+	+	+	+	+	+	+	Unmod._Ubiquitin_034->042	05_Unmod.Ubiquitin			19808816	25430554	55907256
All_305	Unmodified	Unmodified	271	Unmod._Ubiquitin_035->042					1.03524e+08	0	1.11349e+07	6.08676e+06	4.87127e+06	0	0	0	6.80953e+06	6.61733e+06	6.37494e+06	0	0	0	0	8.2111e+06	1.01111e+07	0	0	9.89892e+06	2.51995e+06	2.03528e+07	1.05354e+07	0	0	+			+		+				Unmod._Ubiquitin_035->042	05_Unmod.Ubiquitin			1.2221e+06	11134880	6.08676e+06
All_306	Unmodified	Unmodified	272	Unmod._Ubiquitin_043->051					1.06935e+08	0	0	7.42965e+06	0	0	1.44095e+07	1.03032e+07	0	4.93298e+06	1.29347e+07	0	883698	2.07008e+07	1.20535e+07	5.42817e+06	6.40954e+06	0	3.86168e+06	0	7.58769e+06	0	0	0	0		+			+	+		+	+	Unmod._Ubiquitin_043->051	05_Unmod.Ubiquitin			5.34102e+06	2.15874e+06	7429653
All_309	Unmodified	Unmodified	273	Unmod._Ubiquitin_049->063					5.33629e+09	6.23705e+07	8.751e+07	1.10393e+08	9.43254e+07	6.80779e+07	1.5737e+08	1.44786e+08	8.81515e+07	1.93525e+08	1.31377e+08	1.22241e+08	1.1916e+08	2.21262e+08	2.03164e+08	2.40072e+08	3.47917e+08	2.74495e+08	2.51859e+08	2.22087e+08	1.58863e+08	3.60825e+08	5.55559e+08	6.92569e+08	4.28327e+08	+	+	+	+	+	+	+	+	+	Unmod._Ubiquitin_049->063	05_Unmod.Ubiquitin			62370544	87510088	110392808
All_311	Unmodified	Unmodified	274	Unmod._Ubiquitin_052->063					6.9854e+09	1.24857e+08	1.63691e+08	1.64065e+08	1.5529e+08	2.46726e+07	1.94919e+08	2.3899e+08	1.60773e+08	2.71219e+08	2.31854e+08	2.22196e+08	3.05334e+08	3.82638e+08	2.73628e+08	3.2153e+08	5.09761e+08	2.9101e+08	2.58264e+08	2.13106e+08	1.09638e+08	3.78557e+08	6.07539e+08	6.52885e+08	7.2898e+08	+	+	+	+	+	+	+	+	+	Unmod._Ubiquitin_052->063	05_Unmod.Ubiquitin			124856744	163690800	164064528
All_312	Unmodified	Unmodified	275	Unmod._Ubiquitin_052->064					1.91545e+09	5.46261e+06	1.53655e+07	2.91678e+07	3.1496e+07	5.38621e+07	9.24252e+07	7.89475e+07	3.28939e+07	906255	5.32533e+07	0	5.29591e+07	1.4835e+08	7.21008e+07	1.65396e+08	8.51834e+07	0	5.39736e+07	1.41705e+08	6.89027e+07	1.81438e+08	1.30378e+08	2.87466e+08	1.33814e+08	+	+	+	+	+	+	+	+	+	Unmod._Ubiquitin_052->064	05_Unmod.Ubiquitin			5.46261e+06	15365505	29167786
All_313	Unmodified	Unmodified	276	Unmod._Ubiquitin_055->063					2.54732e+11	5.35224e+09	6.73361e+09	7.64815e+09	5.8959e+09	6.3404e+09	9.21463e+09	6.71944e+09	6.47045e+09	7.42943e+09	7.26598e+09	7.02504e+09	8.07467e+09	1.00473e+10	1.0558e+10	1.27202e+10	1.31e+10	1.38274e+10	1.11194e+10	9.81895e+09	7.61085e+09	2.05371e+10	1.88679e+10	1.88495e+10	2.3505e+10	+	+	+	+	+	+	+	+	+	Unmod._Ubiquitin_055->063	05_Unmod.Ubiquitin			5352231936	6733619712	7648142848
All_314	Unmodified	Unmodified	277	Unmod._Ubiquitin_055->064					1.00185e+09	8.42488e+06	8.09283e+06	1.10911e+07	6.6786e+06	5.09832e+06	6.38285e+06	1.05083e+07	1.05426e+07	8.6447e+06	7.70408e+06	9.09831e+06	1.58966e+07	6.71942e+06	3.81345e+08	1.76319e+06	3.29121e+08	0	1.93794e+07	1.84536e+07	1.68815e+07	2.55781e+07	3.23361e+07	4.54596e+07	1.66481e+07	+	+	+	+	+	+	+	+	+	Unmod._Ubiquitin_055->064	05_Unmod.Ubiquitin			8424874	8092834	11091141
All_315	Unmodified	Unmodified	278	Unmod._Ubiquitin_055->072					6.50944e+09	1.69239e+08	1.75249e+08	1.50553e+08	6.39869e+07	1.07322e+08	1.40534e+08	1.50395e+08	1.66702e+08	1.7521e+08	1.646e+08	1.74078e+08	1.2993e+08	1.19523e+08	1.96457e+08	1.74035e+08	2.19011e+08	2.89643e+08	3.13794e+08	1.30002e+09	1.84665e+08	3.19236e+08	5.29887e+08	4.50103e+08	6.45272e+08	+	+	+	+	+	+	+	+	+	Unmod._Ubiquitin_055->072	05_Unmod.Ubiquitin			169239120	175249168	150553296
All_317	Unmodified	Unmodified	279	Unmod._Ubiquitin_055->076					3.04678e+08	0	0	0	0	2.09503e+07	0	3.34219e+06	0	0	1.4588e+07	0	0	3.29592e+07	0	4.26574e+07	0	1.31811e+07	0	0	0	5.69655e+07	4.97225e+07	7.03119e+07	0			+				+	+		Unmod._Ubiquitin_055->076	05_Unmod.Ubiquitin			2.62943e+06	2.29969e+06	1539674
All_318	Unmodified	Unmodified	280	Unmod._Ubiquitin_064->072					1.45725e+11	3.48111e+09	4.56373e+09	4.3098e+09	4.14596e+09	4.57656e+09	3.6064e+09	3.71994e+09	3.72565e+09	4.15623e+09	4.42896e+09	4.17622e+09	5.46173e+09	5.71537e+09	7.23947e+09	6.47093e+09	8.1292e+09	8.79538e+09	5.67942e+09	5.46219e+09	4.00052e+09	1.05102e+10	1.0604e+10	1.24112e+10	1.03549e+10	+	+	+	+	+	+	+	+	+	Unmod._Ubiquitin_064->072	05_Unmod.Ubiquitin			3481107968	4563730432	4309801984
All_319	Unmodified	Unmodified	281	Unmod._Ubiquitin_065->072					2.67579e+10	4.70566e+08	4.80172e+08	8.39699e+08	5.87976e+08	7.5419e+08	7.46713e+08	8.26308e+08	5.88808e+08	5.9015e+08	5.27469e+08	1.04295e+09	1.3245e+09	1.53681e+09	1.74093e+09	1.94622e+09	2.14183e+09	9.49874e+08	8.82241e+08	8.12226e+08	5.29241e+08	1.49402e+09	1.96579e+09	1.67854e+09	2.30069e+09	+	+	+	+	+	+	+	+	+	Unmod._Ubiquitin_065->072	05_Unmod.Ubiquitin			470565440	480171968	839698432
All_320	Unmodified	Unmodified	282	Unmod._Ubiquitin_065->074					3.37744e+07	0	0	0	537418	646055	1.2929e+06	923003	0	0	473652	0	428591	792226	3.18021e+06	8.96054e+06	113712	0	0	0	801952	7.71087e+06	2.20735e+06	5.08452e+06	621362	+	+	+				+	+	+	Unmod._Ubiquitin_065->074	05_Unmod.Ubiquitin			1.02182e+06	709956	4.77455e+06
All_378	Unmodified	Unmodified	283	Unmod._YFP_005->018					2.30282e+08	5.5306e+06	5.47865e+06	2.87834e+07	5.69995e+07	4.76071e+06	2.99455e+06	8.73825e+06	4.54306e+06	1.35243e+07	6.45948e+06	5.43636e+06	5.61162e+06	8.80708e+06	8.01299e+06	6.80764e+06	7.65654e+06	1.41017e+07	0	8.39866e+06	0	1.25744e+07	4.8705e+06	8.13266e+06	2.05917e+06	+	+	+	+	+	+	+	+	+	Unmod._YFP_005->018	01_Unmod.YFP			5530605	5478651	28783448
All_379	Unmodified	Unmodified	284	Unmod._YFP_005->027					3.60397e+11	2.54702e+10	1.70755e+10	1.05264e+10	1.85258e+10	1.90968e+10	7.82577e+09	1.85628e+10	2.05073e+10	1.5921e+10	1.19416e+10	1.25069e+10	1.97951e+09	1.60783e+10	8.64422e+09	9.59146e+09	1.02119e+10	1.21015e+10	2.75318e+10	1.07542e+10	3.05818e+10	1.47643e+10	1.8971e+10	1.3653e+10	7.5734e+09	+	+	+	+	+	+	+	+	+	Unmod._YFP_005->027	01_Unmod.YFP			25470220288	17075480576	10526344192
All_380	Unmodified	Unmodified	285	Unmod._YFP_005->042					4.67928e+09	2.30818e+07	2.54598e+07	4.107e+08	3.36071e+07	5.73702e+07	6.18357e+07	2.76468e+08	4.56921e+08	2.15355e+08	3.49595e+08	2.78241e+08	1.0492e+08	1.26924e+07	1.99476e+08	1.22106e+08	6.16568e+08	3.94957e+07	5.13e+07	5.07272e+07	5.69997e+08	1.9309e+08	3.09153e+08	1.41144e+08	7.9979e+07	+	+	+	+	+	+	+	+	+	Unmod._YFP_005->042	01_Unmod.YFP			23081744	25459786	410700128
All_382	Unmodified	Unmodified	286	Unmod._YFP_007->018					2.14723e+09	6.3983e+07	6.31257e+07	6.84504e+07	7.93278e+07	7.46232e+07	8.68077e+07	8.89841e+07	6.27923e+07	1.02504e+08	1.24487e+08	7.79578e+07	8.42483e+07	1.14391e+08	6.64244e+07	1.10229e+08	9.59237e+07	1.00283e+08	7.72336e+07	6.84563e+07	5.55883e+07	1.04508e+08	1.32579e+08	1.24248e+08	1.20073e+08	+	+	+	+	+	+	+	+	+	Unmod._YFP_007->018	01_Unmod.YFP			63982976	63125696	68450456
All_384	Unmodified	Unmodified	287	Unmod._YFP_008->018					2.93065e+11	1.2413e+10	1.02617e+10	1.30952e+10	9.70238e+09	1.12459e+10	1.1064e+10	1.13758e+10	9.83157e+09	1.17725e+10	1.11119e+10	1.06782e+10	1.1755e+10	1.09721e+10	1.30261e+10	1.24587e+10	1.14518e+10	1.60862e+10	1.26799e+10	1.53371e+10	1.03268e+10	1.23983e+10	1.59125e+10	1.45423e+10	1.35661e+10	+	+	+	+	+	+	+	+	+	Unmod._YFP_008->018	01_Unmod.YFP			12412991488	10261721088	13095228416
All_385	Unmodified	Unmodified	288	Unmod._YFP_008->027					1.73082e+09	7.21597e+07	9.08399e+07	3.25895e+07	5.81825e+07	3.66555e+07	8.27443e+07	8.70277e+07	7.02481e+07	1.04188e+08	9.58295e+07	8.46525e+07	5.68229e+07	1.11124e+08	6.25021e+07	1.29487e+08	1.17742e+08	3.12506e+07	3.82829e+07	7.18429e+07	2.87955e+07	3.24148e+07	7.22175e+07	7.3831e+07	8.93881e+07	+	+	+	+	+	+	+	+	+	Unmod._YFP_008->027	01_Unmod.YFP			72159728	90839904	32589522
All_361	Unmodified	Unmodified	289	Unmod._YFP_019->027					1.34242e+07	0	205162	0	3.28719e+06	248558	0	202106	650974	815094	1.03888e+06	825759	406285	997437	1.04898e+06	2.42357e+06	385754	0	0	0	0	0	888427	0	0	+	+			+	+	+	+	+	Unmod._YFP_019->027	01_Unmod.YFP			796647	205162	2.28648e+06
All_363	Unmodified	Unmodified	290	Unmod._YFP_019->042					1.48451e+09	5.10674e+07	5.04117e+07	5.04309e+07	1.53773e+07	3.88801e+07	6.19659e+07	1.09246e+08	6.22414e+07	5.00686e+07	6.36318e+07	8.57528e+07	5.70113e+07	6.49057e+07	4.8148e+07	1.03313e+08	1.10759e+08	6.92155e+07	3.18751e+07	2.82591e+07	4.61483e+07	4.79992e+07	8.91505e+07	9.00765e+07	5.85732e+07	+	+	+	+	+	+	+	+	+	Unmod._YFP_019->042	01_Unmod.YFP			51067352	50411640	50430840
All_374	Unmodified	Unmodified	291	Unmod._YFP_028->042					7.6449e+10	3.34118e+09	3.64456e+09	3.5861e+09	3.43424e+09	3.59441e+09	3.63895e+09	3.04287e+09	2.86267e+09	2.44267e+09	2.80975e+09	3.29451e+09	2.75035e+09	2.38191e+09	2.87261e+09	3.37522e+09	2.85677e+09	3.65686e+09	3.86084e+09	3.09963e+09	2.45159e+09	3.43168e+09	3.11806e+09	3.31018e+09	3.59146e+09	+	+	+	+	+	+	+	+	+	Unmod._YFP_028->042	01_Unmod.YFP			3341175552	3644555776	3586096384
All_375	Unmodified	Unmodified	292	Unmod._YFP_028->046					5.63106e+09	1.7918e+08	1.81668e+08	2.15583e+08	1.7793e+08	2.26169e+08	2.41639e+08	3.30835e+08	1.93263e+08	2.63775e+08	1.93867e+08	2.69966e+08	2.66566e+08	2.96244e+08	2.15174e+08	2.71279e+08	3.65425e+08	1.80894e+08	2.70173e+08	1.93195e+08	1.30594e+08	1.69862e+08	3.26242e+08	2.87812e+08	1.83732e+08	+	+	+	+	+	+	+	+	+	Unmod._YFP_028->046	01_Unmod.YFP			179179936	181667568	215583280
All_376	Unmodified	Unmodified	293	Unmod._YFP_036->046					7.51691e+08	1.31792e+07	1.43924e+07	1.42933e+07	1.75055e+07	0	2.19164e+07	6.09672e+07	3.27254e+07	6.63456e+07	1.63179e+07	1.63184e+07	8.40954e+07	7.20579e+07	7.00502e+07	1.57758e+07	1.16016e+08	0	1.82864e+07	1.95145e+07	0	1.75717e+07	2.14881e+07	2.19356e+07	2.09383e+07	+	+	+	+	+	+	+	+	+	Unmod._YFP_036->046	01_Unmod.YFP			13179188	14392371	14293313
All_377	Unmodified	Unmodified	294	Unmod._YFP_047->053					8.33358e+08	2.2047e+07	2.8909e+07	3.22796e+07	2.64899e+07	3.18554e+07	3.01196e+07	2.12381e+07	2.58858e+07	5.92109e+07	7.29879e+07	8.29866e+07	0	615841	7.91479e+07	0	6.39719e+07	4.18282e+07	3.35931e+07	3.50949e+07	1.60407e+07	6.82202e+06	3.30366e+07	3.6825e+07	5.23724e+07	+	+	+	+	+	+	+	+	+	Unmod._YFP_047->053	01_Unmod.YFP			22047032	28908956	32279624
All_383	Unmodified	Unmodified	295	Unmod._YFP_075->086					6.10389e+10	2.08965e+09	2.49896e+09	1.39329e+09	2.23514e+09	1.18985e+09	2.86264e+09	2.55581e+09	2.45571e+09	3.14287e+09	2.40814e+09	2.48782e+09	3.34128e+09	2.93538e+09	2.38546e+09	2.71136e+09	3.18282e+09	2.81366e+09	1.29017e+09	1.88454e+09	9.10465e+08	3.23684e+09	4.2767e+09	4.1483e+09	2.60202e+09	+	+	+	+	+	+	+	+	+	Unmod._YFP_075->086	01_Unmod.YFP			2089651456	2498964480	1393292160
All_386	Unmodified	Unmodified	296	Unmod._YFP_087->097					2.79529e+11	1.03944e+10	1.05287e+10	1.24496e+10	1.13338e+10	1.06827e+10	1.38687e+10	1.11379e+10	1.1831e+10	1.23333e+10	1.25342e+10	1.32383e+10	1.40282e+10	1.12932e+10	1.13121e+10	1.19349e+10	1.10303e+10	1.26853e+10	1.07029e+10	1.07571e+10	8.69227e+09	1.13227e+10	1.15462e+10	1.12223e+10	1.26689e+10	+	+	+	+	+	+	+	+	+	Unmod._YFP_087->097	01_Unmod.YFP			10394440704	10528709632	12449608704
All_387	Unmodified	Unmodified	297	Unmod._YFP_098->108					2.86518e+11	9.89098e+09	1.30904e+10	1.31684e+10	1.35647e+10	1.2962e+10	1.26242e+10	1.02431e+10	1.2575e+10	1.11588e+10	1.2675e+10	1.16662e+10	1.45032e+10	1.13393e+10	1.27876e+10	1.30263e+10	1.2562e+10	1.16838e+10	1.06263e+10	1.21615e+10	7.68735e+09	1.23947e+10	9.98711e+09	1.18147e+10	1.23258e+10	+	+	+	+	+	+	+	+	+	Unmod._YFP_098->108	01_Unmod.YFP			9890994176	13090381824	13168388096
All_388	Unmodified	Unmodified	298	Unmod._YFP_098->110					7.63027e+09	1.6717e+08	1.52376e+08	1.96925e+08	2.09706e+08	2.1137e+08	2.74446e+08	4.77764e+08	3.72751e+08	4.86562e+08	1.90941e+08	2.72755e+08	4.48466e+08	4.19677e+08	3.79835e+08	3.08938e+08	5.82973e+08	2.0673e+08	2.05089e+08	2.7048e+08	2.05946e+08	1.89256e+08	4.28868e+08	5.74142e+08	3.97098e+08	+	+	+	+	+	+	+	+	+	Unmod._YFP_098->110	01_Unmod.YFP			167169696	152376128	196925392
All_323	Unmodified	Unmodified	299	Unmod._YFP_109->116					1.51151e+09	2.8487e+07	5.35905e+07	5.19802e+07	6.65518e+07	4.61094e+07	4.69662e+07	8.16792e+07	3.20884e+07	6.46168e+07	4.06467e+07	5.44201e+07	6.64432e+07	1.10706e+08	9.01361e+07	8.16327e+07	9.11744e+07	8.1561e+07	7.37661e+07	3.9215e+07	4.53048e+07	5.90322e+07	6.5074e+07	8.40935e+07	5.62386e+07	+	+	+	+	+	+	+	+	+	Unmod._YFP_109->116	01_Unmod.YFP			28486948	53590508	51980180
All_324	Unmodified	Unmodified	300	Unmod._YFP_109->123					3.18943e+09	8.7539e+07	1.17928e+08	1.47774e+08	1.15422e+08	1.18197e+08	1.28216e+08	1.30462e+08	2.05247e+08	1.61724e+08	7.2653e+07	2.20763e+08	1.46328e+08	1.96538e+08	1.4664e+08	1.48959e+08	1.15552e+08	9.77619e+07	1.00615e+08	9.86421e+07	8.85945e+07	1.25843e+08	1.27375e+08	1.57064e+08	1.33596e+08	+	+	+	+	+	+	+	+	+	Unmod._YFP_109->123	01_Unmod.YFP			87539016	117928048	147773760
All_325	Unmodified	Unmodified	301	Unmod._YFP_109->127					1.42743e+08	5.25258e+06	3.95903e+06	5.28911e+06	5.3032e+06	6.53371e+06	8.87071e+06	1.04252e+07	5.69233e+06	8.52222e+06	5.38883e+06	7.41773e+06	7.55587e+06	8.14549e+06	6.21648e+06	7.82282e+06	1.05501e+07	0	0	0	0	0	1.05617e+07	1.38617e+07	5.37428e+06	+	+	+	+	+	+	+	+	+	Unmod._YFP_109->127	01_Unmod.YFP			5252586	3.95903e+06	5.28911e+06
All_326	Unmodified	Unmodified	302	Unmod._YFP_111->123					1.13284e+11	4.23757e+09	5.06138e+09	5.63208e+09	5.07413e+09	5.16779e+09	5.62211e+09	4.17963e+09	3.93209e+09	4.1533e+09	5.38876e+09	5.30332e+09	4.45278e+09	4.28257e+09	4.29499e+09	4.9701e+09	3.84089e+09	5.64581e+09	4.47284e+09	4.05854e+09	3.54899e+09	5.20637e+09	4.78513e+09	4.91071e+09	5.06231e+09	+	+	+	+	+	+	+	+	+	Unmod._YFP_111->123	01_Unmod.YFP			4237566720	5061385216	5632083968
All_327	Unmodified	Unmodified	303	Unmod._YFP_111->127					3.36696e+10	8.94261e+08	9.9698e+08	1.25771e+09	1.07907e+09	7.92068e+08	1.77723e+09	1.00794e+09	7.82024e+08	1.5493e+09	1.12089e+09	1.40349e+09	1.66613e+09	1.79503e+09	9.73568e+08	1.36367e+09	1.19889e+09	7.46218e+08	8.57626e+08	2.13303e+09	5.17525e+09	1.3263e+09	1.51163e+09	1.34735e+09	9.13986e+08	+	+	+	+	+	+	+	+	+	Unmod._YFP_111->127	01_Unmod.YFP			894260672	996979200	1257712640
All_328	Unmodified	Unmodified	304	Unmod._YFP_115->123					1.32685e+11	5.96346e+09	6.39405e+09	6.75741e+09	6.42817e+09	6.0901e+09	7.06702e+09	4.352e+09	5.33489e+09	4.4967e+09	6.3679e+09	5.66928e+09	7.33232e+09	3.85319e+09	6.91818e+09	5.1062e+09	4.74939e+09	7.61105e+09	5.56769e+09	5.18132e+09	4.10555e+09	5.55353e+09	3.86638e+09	2.38729e+09	5.53148e+09	+	+	+	+	+	+	+	+	+	Unmod._YFP_115->123	01_Unmod.YFP			5963462656	6394043392	6757412864
All_329	Unmodified	Unmodified	305	Unmod._YFP_115->125					2.24014e+10	6.68888e+08	7.97749e+08	6.37321e+08	4.99879e+08	9.82715e+08	7.90758e+08	9.84065e+08	7.55742e+08	1.24679e+09	1.12151e+09	1.05736e+09	1.46062e+09	9.87523e+08	1.18505e+09	1.07525e+09	1.49182e+09	8.88559e+08	7.42933e+08	5.81409e+08	5.23783e+08	8.74888e+08	9.21029e+08	1.17118e+09	9.54567e+08	+	+	+	+	+	+	+	+	+	Unmod._YFP_115->125	01_Unmod.YFP			668888320	797748992	637321472
All_330	Unmodified	Unmodified	306	Unmod._YFP_115->127					2.5812e+10	6.64478e+08	7.44002e+08	8.7111e+08	7.39177e+08	9.03808e+08	1.03186e+09	1.02807e+09	7.89836e+08	9.73111e+08	1.10312e+09	1.04992e+09	1.05387e+09	1.33578e+09	8.49927e+08	7.13613e+08	1.13799e+09	1.36478e+09	1.15876e+09	6.1735e+08	3.85815e+09	8.63491e+08	6.95442e+08	1.14751e+09	1.11681e+09	+	+	+	+	+	+	+	+	+	Unmod._YFP_115->127	01_Unmod.YFP			664477824	744001280	871110400
All_331	Unmodified	Unmodified	307	Unmod._YFP_117->123					1.71558e+08	2.31458e+07	0	0	0	0	0	0	0	2.88265e+07	0	0	0	5.0367e+07	0	3.37075e+07	2.26547e+07	0	0	3.51217e+06	3.3388e+06	6.00596e+06	0	0	0		+						+	+	Unmod._YFP_117->123	01_Unmod.YFP			23145826	1.02213e+06	1.47216e+06
All_332	Unmodified	Unmodified	308	Unmod._YFP_117->125					5.67199e+10	1.5936e+09	1.71717e+09	1.41617e+09	2.23878e+09	2.61798e+09	2.41865e+09	2.80252e+09	2.0026e+09	1.96849e+09	1.7596e+09	2.13301e+09	3.66125e+09	3.37979e+09	3.13172e+09	3.45553e+09	3.86157e+09	1.93224e+09	2.15168e+09	1.66521e+09	1.28494e+09	1.83355e+09	2.76293e+09	2.80586e+09	2.12511e+09	+	+	+	+	+	+	+	+	+	Unmod._YFP_117->125	01_Unmod.YFP			1593598592	1717169536	1416166272
All_333	Unmodified	Unmodified	309	Unmod._YFP_117->127					6.54622e+08	9.91414e+06	1.78184e+07	1.74584e+07	2.1422e+07	1.73338e+07	1.31634e+07	3.39643e+07	1.5424e+07	3.26114e+07	3.0193e+07	2.55957e+07	3.43481e+07	4.28781e+07	4.29205e+07	3.50211e+07	5.20057e+07	8.23887e+07	1.7352e+07	0	3.52156e+07	9.73267e+06	4.06108e+07	1.76463e+07	9.60371e+06	+	+	+	+	+	+	+	+	+	Unmod._YFP_117->127	01_Unmod.YFP			9914142	17818424	17458386
All_334	Unmodified	Unmodified	310	Unmod._YFP_126->133					1.53054e+08	2.269e+06	4.24817e+06	0	6.05508e+06	4.64318e+06	5.72812e+06	8.13316e+06	3.33787e+06	7.72607e+06	1.05699e+07	3.33729e+06	0	1.08299e+07	1.43814e+07	0	1.40665e+07	0	5.19112e+06	1.0081e+07	5.2574e+06	8.36953e+06	8.12504e+06	1.04449e+07	1.02591e+07	+	+	+	+	+	+	+	+	+	Unmod._YFP_126->133	01_Unmod.YFP			2269005	4248169	1.28589e+06
All_335	Unmodified	Unmodified	311	Unmod._YFP_128->141					1.17706e+11	4.14592e+09	5.08367e+09	5.3197e+09	4.57935e+09	5.17243e+09	4.68686e+09	3.92646e+09	4.26164e+09	5.21374e+09	5.56988e+09	4.8305e+09	6.33496e+09	5.27296e+09	5.81015e+09	5.65136e+09	4.95505e+09	7.21306e+09	3.50632e+09	4.17321e+09	3.32791e+09	5.16025e+09	4.46261e+09	3.65649e+09	5.39186e+09	+	+	+	+	+	+	+	+	+	Unmod._YFP_128->141	01_Unmod.YFP			4145920256	5083676672	5319696384
All_336	Unmodified	Unmodified	312	Unmod._YFP_128->143					3.98514e+10	1.19777e+09	1.52839e+09	1.46643e+09	1.05653e+09	1.82379e+09	1.57144e+09	1.67325e+09	1.51567e+09	2.14194e+09	2.86463e+09	1.64183e+09	2.65834e+09	1.8012e+09	3.57538e+09	1.95256e+09	2.75828e+09	1.25772e+09	5.29025e+08	8.17897e+08	6.71936e+08	1.20146e+09	1.25678e+09	1.40198e+09	1.48717e+09	+	+	+	+	+	+	+	+	+	Unmod._YFP_128->143	01_Unmod.YFP			1197768064	1528389504	1466434048
All_337	Unmodified	Unmodified	313	Unmod._YFP_128->157					9.53146e+09	5.42516e+08	4.12516e+08	6.34103e+08	3.28707e+08	4.74037e+08	2.14578e+08	8.4378e+08	4.33301e+08	2.89598e+08	3.52774e+08	4.14592e+08	4.41551e+08	4.22096e+08	3.72588e+08	3.67524e+08	2.54833e+08	2.91693e+08	3.01466e+08	2.86044e+08	3.41709e+08	3.64629e+08	2.73094e+08	4.15126e+08	4.58605e+08	+	+	+	+	+	+	+	+	+	Unmod._YFP_128->157	01_Unmod.YFP			542516160	412515488	634102528
All_338	Unmodified	Unmodified	314	Unmod._YFP_128->159					1.67354e+10	8.42722e+08	7.95959e+08	9.17203e+08	6.55144e+08	7.8242e+08	2.83037e+08	1.05073e+09	6.63923e+08	9.30433e+08	9.79414e+08	6.53068e+08	7.54435e+08	6.21771e+08	5.07491e+08	9.23361e+08	5.95661e+08	3.85696e+08	2.89726e+08	3.05544e+08	6.40208e+08	6.83835e+08	7.00628e+08	9.5337e+08	8.19589e+08	+	+	+	+	+	+	+	+	+	Unmod._YFP_128->159	01_Unmod.YFP			842721280	795959104	917202496
All_339	Unmodified	Unmodified	315	Unmod._YFP_133->141					1.04011e+09	5.12029e+07	5.59691e+07	6.86951e+07	4.90403e+07	5.93688e+07	5.53775e+07	2.97612e+07	3.15711e+07	3.47345e+07	5.66932e+07	7.07308e+07	7.45291e+07	5.56291e+07	5.5457e+07	3.0718e+07	2.66583e+07	5.30367e+07	2.0708e+07	1.93105e+07	1.30775e+07	4.75888e+06	2.95854e+07	3.15595e+07	6.19412e+07	+	+	+	+	+	+	+	+	+	Unmod._YFP_133->141	01_Unmod.YFP			51202900	55969084	68695144
All_340	Unmodified	Unmodified	316	Unmod._YFP_133->143					1.78544e+09	1.33997e+08	1.17753e+08	1.05758e+08	0	3.67043e+06	1.6156e+08	0	3.9751e+07	0	2.20939e+08	6.76314e+07	3.08216e+08	7.45584e+07	7.72442e+07	2.32389e+08	5.57228e+07	0	0	0	0	0	0	0	1.86247e+08	+	+		+	+	+	+	+	+	Unmod._YFP_133->143	01_Unmod.YFP			133996816	117752624	105758232
All_341	Unmodified	Unmodified	317	Unmod._YFP_133->157					1.25934e+08	8.15092e+06	1.05459e+07	0	7.23465e+06	0	0	3.34475e+06	0	8.70977e+06	8.05744e+06	0	8.97382e+06	0	0	1.48227e+07	4.98545e+06	1.2485e+07	0	3.02449e+06	1.77084e+07	9.3385e+06	8.5525e+06	0	0	+	+	+	+	+	+				Unmod._YFP_133->157	01_Unmod.YFP			8150925	10545875	1.75822e+06
All_342	Unmodified	Unmodified	318	Unmod._YFP_133->159					2.0799e+08	1.5309e+07	1.66127e+07	2.43178e+07	0	0	1.51964e+07	0	1.0158e+07	0	0	2.13634e+07	1.28659e+07	8.81955e+06	1.30635e+07	1.82191e+07	0	1.78409e+07	0	0	0	1.90155e+07	0	0	1.52087e+07	+	+		+		+		+	+	Unmod._YFP_133->159	01_Unmod.YFP			15308993	16612671	24317796
All_343	Unmodified	Unmodified	319	Unmod._YFP_134->143					3.5533e+10	9.50309e+08	1.87696e+09	1.65115e+09	9.36071e+08	9.66893e+07	2.07827e+09	2.21496e+09	7.56777e+08	6.27144e+08	1.75686e+09	2.02608e+09	1.44847e+09	2.74856e+09	2.78117e+09	2.70976e+09	2.52291e+09	1.2618e+09	7.83215e+08	2.06272e+09	6.11181e+08	1.14052e+09	9.86489e+08	2.79022e+08	1.22589e+09	+	+	+	+	+	+	+	+	+	Unmod._YFP_134->143	01_Unmod.YFP			950308096	1876963840	1651150848
All_344	Unmodified	Unmodified	320	Unmod._YFP_142->157					4.20127e+10	1.95046e+09	2.22602e+09	2.05277e+09	1.52257e+09	2.01865e+09	2.14295e+09	9.95017e+08	1.76687e+09	1.54094e+09	2.01665e+09	1.8935e+09	2.08262e+09	1.66988e+09	1.83338e+09	2.03645e+09	1.3383e+09	2.03435e+09	1.5826e+09	1.30522e+09	1.77994e+09	2.16827e+09	1.11138e+09	1.09627e+09	1.84764e+09	+	+	+	+	+	+	+	+	+	Unmod._YFP_142->157	01_Unmod.YFP			1950455680	2226024960	2052767616
All_345	Unmodified	Unmodified	321	Unmod._YFP_142->159					6.63257e+10	2.26482e+09	2.57338e+09	2.16527e+09	2.09658e+09	2.96071e+09	1.59989e+09	2.67219e+09	2.50151e+09	2.97356e+09	2.86846e+09	3.29451e+09	3.04802e+09	3.73995e+09	3.39603e+09	3.54611e+09	2.48629e+09	2.78453e+09	2.21678e+09	2.87958e+09	2.32148e+09	2.81271e+09	2.69773e+09	2.62283e+09	3.80282e+09	+	+	+	+	+	+	+	+	+	Unmod._YFP_142->159	01_Unmod.YFP			2264814848	2573382400	2165275904
All_346	Unmodified	Unmodified	322	Unmod._YFP_144->157					3.53165e+10	1.36128e+09	1.67101e+09	1.46005e+09	1.60216e+09	1.85568e+09	1.50619e+09	1.24289e+09	1.81267e+09	1.09757e+09	1.37829e+09	1.30896e+09	2.15966e+09	1.33715e+09	1.66612e+09	2.29283e+09	1.38834e+09	1.03448e+09	4.90024e+08	1.90994e+09	9.68947e+08	1.71195e+09	5.87918e+08	1.4292e+09	2.04321e+09	+	+	+	+	+	+	+	+	+	Unmod._YFP_144->157	01_Unmod.YFP			1361278976	1671009664	1460050176
All_347	Unmodified	Unmodified	323	Unmod._YFP_144->159					6.82296e+10	1.52105e+09	2.58714e+09	2.3734e+09	3.10277e+09	1.3577e+09	4.62883e+09	2.99909e+09	3.90199e+09	3.20883e+09	1.09287e+09	2.88469e+09	4.06591e+09	2.48493e+09	4.0962e+09	3.56083e+09	4.14644e+09	2.32647e+09	2.32516e+09	3.10178e+09	9.87003e+08	2.64332e+09	1.88861e+09	3.41569e+09	3.5289e+09	+	+	+	+	+	+	+	+	+	Unmod._YFP_144->159	01_Unmod.YFP			1521046016	2587143680	2373396736
All_348	Unmodified	Unmodified	324	Unmod._YFP_160->167					2.94895e+09	8.99422e+07	8.00039e+07	1.17464e+08	1.05901e+08	9.75708e+07	1.19945e+08	1.39526e+08	9.95536e+07	1.58764e+08	1.25916e+08	1.54583e+08	1.27065e+08	1.38735e+08	1.26667e+08	1.34127e+08	1.59478e+08	1.01398e+08	1.36101e+08	1.06954e+08	7.48074e+07	8.84203e+07	1.6839e+08	1.85252e+08	1.12384e+08	+	+	+	+	+	+	+	+	+	Unmod._YFP_160->167	01_Unmod.YFP			89942200	80003888	117463728
All_349	Unmodified	Unmodified	325	Unmod._YFP_160->169					6.38842e+07	4.2404e+06	6.1283e+06	6.17679e+06	0	6.25213e+06	0	0	7.1507e+06	5.4198e+06	0	0	0	0	5.17831e+06	4.44261e+06	0	0	5.15941e+06	6.88695e+06	6.84879e+06	0	0	0	0	+		+	+	+	+				Unmod._YFP_160->169	01_Unmod.YFP			4240403	6128295	6176790
All_351	Unmodified	Unmodified	326	Unmod._YFP_168->210					8.4896e+10	4.96188e+09	4.60904e+09	3.91962e+09	3.75892e+09	4.61617e+09	5.2019e+09	4.6628e+09	3.80074e+09	4.82147e+09	3.6427e+09	4.89326e+09	2.47022e+09	3.3541e+09	2.14446e+09	2.36824e+09	3.87173e+09	1.93852e+09	2.23716e+09	3.25044e+09	2.90078e+09	3.08138e+09	2.0222e+09	2.70941e+09	3.65885e+09	+	+	+	+	+	+	+	+	+	Unmod._YFP_168->210	01_Unmod.YFP			4961869824	4609036800	3919625472
All_352	Unmodified	Unmodified	327	Unmod._YFP_168->215					4.53662e+09	1.75337e+08	2.58264e+08	2.27672e+08	1.2338e+08	2.65807e+08	2.26863e+08	2.41399e+08	1.76733e+08	3.23345e+08	2.6166e+08	2.54872e+08	1.13565e+08	1.29556e+08	2.47731e+08	2.08776e+08	2.0068e+08	8.89864e+06	9.60369e+07	3.24042e+08	1.03936e+08	1.8665e+08	1.09741e+08	1.6927e+08	1.02401e+08	+	+	+	+	+	+	+	+	+	Unmod._YFP_168->215	01_Unmod.YFP			175336544	258263616	227671536
All_353	Unmodified	Unmodified	328	Unmod._YFP_168->216					1.8952e+10	4.14592e+08	4.94739e+08	5.02926e+08	5.13917e+08	5.74095e+08	6.40422e+08	6.27934e+08	5.83054e+08	1.35211e+09	1.11194e+09	1.26479e+09	1.30969e+09	1.04763e+09	1.05807e+09	5.27986e+08	1.293e+09	4.66359e+08	2.41736e+08	4.83085e+08	2.91842e+08	8.25256e+08	9.00406e+08	1.25596e+09	1.1705e+09	+	+	+	+	+	+	+	+	+	Unmod._YFP_168->216	01_Unmod.YFP			414592032	494738688	502925472
All_354	Unmodified	Unmodified	329	Unmod._YFP_170->210					6.22383e+10	1.72516e+09	2.03615e+09	2.12498e+09	4.35768e+09	2.03424e+09	2.48135e+09	2.20625e+09	1.6268e+09	1.51313e+09	2.26195e+09	2.09016e+09	1.46473e+09	1.32368e+09	1.75042e+09	1.42676e+09	1.67978e+09	3.04631e+09	3.50758e+09	9.63647e+09	2.29529e+09	1.95651e+09	2.60311e+09	3.64036e+09	3.44942e+09	+	+	+	+	+	+	+	+	+	Unmod._YFP_170->210	01_Unmod.YFP			1725156480	2036147456	2124980224
All_356	Unmodified	Unmodified	330	Unmod._YFP_170->215					7.98175e+09	4.39031e+08	4.70538e+08	3.17397e+08	2.59561e+08	3.17293e+08	4.78593e+08	3.7463e+08	2.81757e+08	2.93337e+08	4.30566e+08	3.28715e+08	3.26883e+08	2.56075e+08	4.38169e+08	3.80151e+08	4.05592e+08	1.61856e+08	1.49084e+08	2.36954e+08	6.10119e+08	3.27787e+08	1.91363e+08	2.36277e+08	2.7002e+08	+	+	+	+	+	+	+	+	+	Unmod._YFP_170->215	01_Unmod.YFP			439031488	470538080	317397280
All_357	Unmodified	Unmodified	331	Unmod._YFP_170->216					3.91108e+10	9.70572e+08	1.56322e+09	1.4421e+09	1.20084e+09	1.2849e+09	2.21711e+09	2.20666e+09	1.32294e+09	1.91458e+09	1.81885e+09	1.8708e+09	2.22043e+09	2.13742e+09	1.59031e+09	1.91169e+09	1.89595e+09	9.74144e+08	7.11702e+08	1.20931e+09	1.50249e+09	1.82666e+09	1.31158e+09	2.11604e+09	1.89053e+09	+	+	+	+	+	+	+	+	+	Unmod._YFP_170->216	01_Unmod.YFP			970571648	1563222272	1442097792
All_358	Unmodified	Unmodified	332	Unmod._YFP_174->210					2.11835e+10	8.71066e+08	1.20522e+09	9.38707e+08	7.97319e+08	9.01048e+08	1.3682e+09	9.38097e+08	6.76384e+08	7.91681e+08	1.10367e+09	1.09386e+09	1.03672e+09	9.36017e+08	1.10489e+09	9.01676e+08	1.23789e+09	3.66148e+08	4.02256e+08	8.08505e+08	3.15783e+08	9.2064e+08	6.08115e+08	6.89293e+08	1.17037e+09	+	+	+	+	+	+	+	+	+	Unmod._YFP_174->210	01_Unmod.YFP			871065472	1205222784	938706496
All_359	Unmodified	Unmodified	333	Unmod._YFP_174->215					2.82906e+08	0	0	0	0	0	0	2.5271e+07	2.67273e+07	2.37504e+07	2.66779e+07	3.02882e+07	3.05825e+07	2.81179e+07	3.36484e+07	2.61623e+07	3.16801e+07	0	0	0	0	0	0	0	0		+			+	+		+	+	Unmod._YFP_174->215	01_Unmod.YFP			3522972	2.13129e+06	2.61348e+06
All_360	Unmodified	Unmodified	334	Unmod._YFP_174->216					2.58784e+09	4.4152e+07	1.10988e+08	5.67557e+07	9.76729e+07	1.04064e+08	1.01306e+08	1.03206e+08	8.60511e+07	1.4374e+08	1.23845e+08	1.29633e+08	1.86407e+08	2.10792e+08	1.69398e+08	2.02511e+08	1.43128e+08	3.89694e+07	8.90599e+06	1.30708e+08	4.51739e+07	1.25756e+08	8.07212e+07	8.0209e+07	6.37469e+07	+	+	+	+	+	+	+	+	+	Unmod._YFP_174->216	01_Unmod.YFP			44151932	110988272	56755652
All_365	Unmodified	Unmodified	335	Unmod._YFP_211->223					4.93525e+09	1.61466e+08	1.87039e+08	2.04186e+08	4.58639e+07	1.98618e+08	1.76491e+08	3.71318e+08	2.81408e+08	2.5159e+08	2.93674e+08	1.36963e+08	3.16974e+08	1.89623e+08	2.49801e+08	1.87242e+08	4.00221e+08	0	1.92765e+08	6.15203e+07	1.76244e+08	1.50842e+08	3.61088e+08	3.40318e+08	0	+	+	+	+	+	+	+	+	+	Unmod._YFP_211->223	01_Unmod.YFP			161466400	187038720	204186512
All_366	Unmodified	Unmodified	336	Unmod._YFP_211->239					8.80133e+09	5.92737e+07	7.65571e+07	1.25215e+09	2.28949e+08	1.71435e+08	574383	1.92109e+08	4.52492e+08	6.02705e+08	3.20097e+08	1.14306e+08	8.76855e+07	2.28688e+08	4.01397e+08	2.92732e+08	4.99054e+08	1.89698e+08	7.69585e+07	6.73596e+07	1.00664e+09	7.13952e+08	6.03112e+08	7.20336e+08	4.43063e+08	+	+	+	+	+	+	+	+	+	Unmod._YFP_211->239	01_Unmod.YFP			59273688	76557104	1252154624
All_367	Unmodified	Unmodified	337	Unmod._YFP_215->223					1.47499e+07	0	698670	886763	0	528224	1.18429e+06	0	741700	0	259008	395926	0	314159	0	0	319807	0	1.94552e+06	2.48207e+06	1.7594e+06	0	1.1353e+06	2.09909e+06	0	+		+	+	+		+		+	Unmod._YFP_215->223	01_Unmod.YFP			3.76854e+06	698670	886762
All_368	Unmodified	Unmodified	338	Unmod._YFP_216->223					1.28235e+08	896503	1.70438e+06	2.74855e+06	1.98326e+06	3.77167e+06	0	2.52494e+07	333984	2.0673e+06	2.10263e+07	2.95466e+06	422763	3.13348e+06	601021	644970	1.48184e+07	1.17965e+06	9.34494e+06	5.77705e+06	2.05877e+06	5.80663e+06	6.86495e+06	1.48467e+07	0	+	+	+	+	+	+	+	+	+	Unmod._YFP_216->223	01_Unmod.YFP			896503	1.70438e+06	2.74855e+06
All_369	Unmodified	Unmodified	339	Unmod._YFP_217->223					1.16538e+10	3.43369e+08	9.34986e+07	9.06099e+08	3.11939e+08	3.1627e+08	4.17989e+08	5.89082e+08	5.40789e+08	3.2984e+08	4.31024e+08	2.99503e+08	5.12236e+08	4.3597e+08	3.31347e+08	5.07121e+08	4.69962e+08	2.1991e+08	7.55534e+08	6.57907e+08	7.78052e+08	5.99308e+08	4.84275e+08	8.29627e+08	4.93108e+08	+	+	+	+	+	+	+	+	+	Unmod._YFP_217->223	01_Unmod.YFP			343368544	93498584	906098496
All_370	Unmodified	Unmodified	340	Unmod._YFP_217->239					1.38796e+10	1.61577e+08	4.92826e+08	5.71799e+08	4.0745e+08	3.29939e+08	2.58849e+08	3.82218e+08	1.35898e+09	3.63829e+08	1.02466e+09	5.77187e+08	6.58056e+08	4.2729e+08	3.63777e+08	3.484e+08	7.14095e+08	4.50146e+08	3.43281e+08	3.25635e+08	1.45962e+09	7.69559e+08	5.1527e+08	7.88972e+08	7.86183e+08	+	+	+	+	+	+	+	+	+	Unmod._YFP_217->239	01_Unmod.YFP			161577232	492826592	571798976
All_371	Unmodified	Unmodified	341	Unmod._YFP_224->236					3.85048e+10	1.6425e+09	1.15576e+09	2.53072e+09	1.52863e+09	1.39363e+09	1.11491e+09	1.62187e+09	1.19694e+09	1.61239e+09	1.62728e+09	1.09541e+09	1.80402e+09	1.87048e+09	1.3978e+09	1.49333e+09	1.90191e+09	6.24329e+08	1.92607e+09	2.10852e+09	1.78738e+09	1.72977e+09	1.42271e+09	2.23455e+09	1.68384e+09	+	+	+	+	+	+	+	+	+	Unmod._YFP_224->236	01_Unmod.YFP			1642502912	1155762176	2530719232
All_372	Unmodified	Unmodified	342	Unmod._YFP_224->239					2.15939e+08	2.31458e+06	9.65301e+06	0	4.14426e+06	7.1918e+06	9.23176e+06	7.5454e+06	9.73079e+06	5.34375e+06	9.90691e+06	9.46868e+06	1.03753e+07	9.34458e+06	6.46229e+06	1.035e+07	9.24099e+06	6.16976e+06	1.54784e+07	1.43992e+07	1.09418e+07	1.05406e+07	1.13377e+07	1.20265e+07	1.4741e+07	+	+	+	+	+	+	+	+	+	Unmod._YFP_224->239	01_Unmod.YFP			2.31458e+06	9653008	2.91964e+06
[truncated: 116 more columns]

## Sheet: Proteins
Protein IDs	Majority protein IDs	Peptide counts (all)	Peptide counts (razor+unique)	Peptide counts (unique)	Protein names	Gene names	Fasta headers	Number of proteins	Peptides	Razor + unique peptides	Unique peptides	Mol. weight [kDa]	Sequence length	Sequence lengths	Q-value	Score	MS/MS count	Only identified by site	Reverse	Potential contaminant	id	Norm. LFQ Int. Mut216_01	Norm. LFQ Int. Mut216_02	Norm. LFQ Int. Mut216_03	Norm. LFQ Int. Mut216_04	Norm. LFQ Int. Mut216+As_01	Norm. LFQ Int. Mut216+As_02	Norm. LFQ Int. Mut216+As_03	Norm. LFQ Int. Mut216+As_04	Norm. LFQ Int. Mut217_01	Norm. LFQ Int. Mut217_02	Norm. LFQ Int. Mut217_03	Norm. LFQ Int. Mut217_04	Norm. LFQ Int. Mut217+As_01	Norm. LFQ Int. Mut217+As_02	Norm. LFQ Int. Mut217+As_03	Norm. LFQ Int. Mut217+As_04	Norm. LFQ Int. WT_01	Norm. LFQ Int. WT_02	Norm. LFQ Int. WT_03	Norm. LFQ Int. WT_04	Norm. LFQ Int. WT+As_01	Norm. LFQ Int. WT+As_02	Norm. LFQ Int. WT+As_03	Norm. LFQ Int. WT+As_04	Total LFQ
Q969Z3	Q969Z3	2	2	2	Mitochondrial amidoxime reducing component 2	MARC2	sp|Q969Z3|MOSC2_HUMAN MOSC domain-containing protein 2, mitochondrial OS=Homo sapiens GN=MARC2 PE=1 SV=1	1	2	2	2	38.023	335	335	0.0087059	2.5936	5				3732	0	0	0	0	0	0	0	0	0	0	0	0	0	0	0	0	0	0	0	0	0	0	2.39575e+07	0	2.39575e+07
B5MCX3;Q15019;Q15019-2;C9J2Q4;C9IY94;C9J938;C9JB25;H7C310;C9IZU3;B5MD47;C9JZI2;H7C2Y0;C9JFT1;F8WB65	B5MCX3;Q15019;Q15019-2;C9J2Q4;C9IY94;C9J938;C9JB25;H7C310;C9IZU3	9;9;9;8;7;7;7;6;5;3;2;2;1;1	9;9;9;8;7;7;7;6;5;3;2;2;1;1	4;4;4;3;2;2;2;2;0;0;0;2;0;0	Septin-2	SEPT2	tr|B5MCX3|B5MCX3_HUMAN Septin-2 OS=Homo sapiens GN=SEPT2 PE=3 SV=1;sp|Q15019|SEPT2_HUMAN Septin-2 OS=Homo sapiens GN=SEPT2 PE=1 SV=1;sp|Q15019-2|SEPT2_HUMAN Isoform 2 of Septin-2 OS=Homo sapiens GN=SEPT2;tr|C9J2Q4|C9J2Q4_HUMAN Septin-2 (Fragment) OS=Homo s	14	9	9	4	36.94	321	321;361;396;184;121;148;173;161;131;94;105;188;72;80	0	106.38	77				356	9.5524e+07	6.68206e+07	1.38258e+08	9.98528e+07	1.11034e+08	6.61377e+07	8.08281e+07	8.14057e+07	9.69338e+07	9.2096e+07	7.00709e+07	5.04383e+07	2.2376e+07	4.32921e+07	2.74617e+07	6.31601e+07	4.58151e+08	2.14283e+08	1.8736e+08	2.29506e+08	1.56824e+08	2.22209e+08	1.75228e+08	1.55348e+08	3.0046e+09
Q9NX47	Q9NX47	10	10	10	E3 ubiquitin-protein ligase MARCH5	MARCH5	sp|Q9NX47|MARH5_HUMAN E3 ubiquitin-protein ligase MARCH5 OS=Homo sapiens GN=MARCH5 PE=1 SV=1	1	10	10	10	31.231	278	278	0	23.439	70				4312	4.03632e+07	5.80608e+07	1.0065e+08	7.40444e+07	7.56217e+07	5.01759e+07	3.80776e+07	5.25164e+07	3.50926e+08	1.86213e+08	1.64881e+08	8.95988e+07	6.44889e+07	1.15398e+08	6.45525e+07	2.17641e+08	4.42749e+08	6.0019e+07	1.01885e+08	1.24232e+08	1.29934e+08	1.44932e+08	1.71538e+08	2.02072e+08	3.12057e+09
C9JM82;E7EPG2;B4DJ62;E7EX32;G3XAH0;Q99719-2;Q99719;F8W9E5;E7EQM7;H0Y661	C9JM82;E7EPG2;B4DJ62;E7EX32;G3XAH0;Q99719-2;Q99719;F8W9E5;E7EQM7	3;3;3;3;3;3;3;2;2;1	3;3;3;3;3;3;3;2;2;1	3;3;3;3;3;3;3;2;2;1	Septin-5	SEPT5	tr|C9JM82|C9JM82_HUMAN Septin-5 OS=Homo sapiens GN=SEPT5 PE=3 SV=1;tr|E7EPG2|E7EPG2_HUMAN Septin-5 (Fragment) OS=Homo sapiens GN=SEPT5 PE=3 SV=1;tr|B4DJ62|B4DJ62_HUMAN HCG2002594, isoform CRA_a OS=Homo sapiens GN=SEPT5 PE=2 SV=1;tr|E7EX32|E7EX32_HUMAN Sept	10	3	3	3	34.672	301	301;304;322;337;378;346;369;180;248;149	0.00028794	5.6692	14				224	8.52162e+06	0	0	0	0	8.02611e+06	4.73994e+06	0	2.25588e+07	2.25671e+07	2.26228e+07	8.02871e+06	2.59836e+06	1.20664e+07	7.21978e+06	1.43891e+07	0	0	1.97409e+07	0	0	0	0	0	1.5308e+08
F5H6W4;B7Z7P5;Q9H992	F5H6W4;B7Z7P5;Q9H992	5;5;5	5;5;5	5;5;5	E3 ubiquitin-protein ligase MARCH7	MARCH7	tr|F5H6W4|F5H6W4_HUMAN E3 ubiquitin-protein ligase MARCH7 OS=Homo sapiens GN=MARCH7 PE=4 SV=1;tr|B7Z7P5|B7Z7P5_HUMAN E3 ubiquitin-protein ligase MARCH7 OS=Homo sapiens GN=MARCH7 PE=2 SV=1;sp|Q9H992|MARH7_HUMAN E3 ubiquitin-protein ligase MARCH7 OS=Homo sap	3	5	5	5	70.122	635	635;666;704	0	6.9041	25				396	7.58345e+06	6.17796e+06	8.13207e+06	7.54156e+06	7.22849e+06	0	0	0	0	0	5.61263e+06	4.97432e+06	0	8.90935e+06	5.69437e+06	5.54879e+06	2.78516e+07	1.52488e+07	1.28027e+07	1.9337e+07	1.58104e+07	2.24466e+07	1.6656e+07	2.08376e+07	2.18394e+08
E7ES33;E7EPK1;Q16181-2;Q16181;H0Y3Y4;H0YFF6;B4DNE4;G3V1Q4;F5GZE5;Q5JXL7;Q6ZU15	E7ES33;E7EPK1;Q16181-2;Q16181;H0Y3Y4;H0YFF6;B4DNE4;G3V1Q4;F5GZE5	8;8;8;8;7;7;6;6;5;1;1	8;8;8;8;7;7;6;6;5;1;1	8;8;8;8;7;7;6;6;5;1;1	Septin-7	SEPT7	tr|E7ES33|E7ES33_HUMAN Septin-7 OS=Homo sapiens GN=SEPT7 PE=3 SV=2;tr|E7EPK1|E7EPK1_HUMAN Septin-7 OS=Homo sapiens GN=SEPT7 PE=3 SV=1;sp|Q16181-2|SEPT7_HUMAN Isoform 2 of Septin-7 OS=Homo sapiens GN=SEPT7;sp|Q16181|SEPT7_HUMAN Septin-7 OS=Homo sapiens GN=S	11	8	8	8	50.608	436	436;436;436;437;373;381;382;384;235;88;432	0	19.208	72				680	9.08134e+07	1.04181e+08	1.53254e+08	1.32831e+08	1.35963e+08	1.16532e+08	8.45709e+07	1.2161e+08	1.31657e+08	9.48197e+07	9.8287e+07	7.16318e+07	5.84384e+07	6.56239e+07	5.55774e+07	9.29262e+07	8.15588e+08	2.24834e+08	2.10476e+08	2.56147e+08	1.81504e+08	2.84066e+08	2.09899e+08	2.10205e+08	4.00144e+09
Q9UHD8;Q9UHD8-7;Q9UHD8-2;Q9UHD8-5;Q9UHD8-3;Q9UHD8-4;Q9UHD8-9;Q9UHD8-8;F5GWR9	Q9UHD8;Q9UHD8-7;Q9UHD8-2;Q9UHD8-5;Q9UHD8-3;Q9UHD8-4;Q9UHD8-9;Q9UHD8-8	43;40;40;40;29;23;23;23;12	43;40;40;40;29;23;23;23;12	43;40;40;40;29;23;23;23;12	Septin-9	SEPT9	sp|Q9UHD8|SEPT9_HUMAN Septin-9 OS=Homo sapiens GN=SEPT9 PE=1 SV=2;sp|Q9UHD8-7|SEPT9_HUMAN Isoform 7 of Septin-9 OS=Homo sapiens GN=SEPT9;sp|Q9UHD8-2|SEPT9_HUMAN Isoform 2 of Septin-9 OS=Homo sapiens GN=SEPT9;sp|Q9UHD8-5|SEPT9_HUMAN Isoform 5 of Septin-9 OS	9	43	43	43	65.401	586	586;567;568;579;422;335;362;474;196	0	323.31	710				4460	7.65592e+08	1.22087e+09	1.14004e+09	1.3014e+09	1.31609e+09	9.63426e+08	1.15455e+09	1.21384e+09	1.07817e+09	1.07277e+09	1.04553e+09	6.73819e+08	7.44072e+08	9.1037e+08	7.03121e+08	8.54708e+08	7.99584e+09	2.31841e+09	2.08724e+09	2.33742e+09	2.10998e+09	2.84102e+09	2.82537e+09	2.97061e+09	4.16443e+10
E7EW69;E7EX04;B5ME97;Q9P0V9-3;Q9P0V9;Q9P0V9-2;E9PBL4;B7Z371;F5GYV2;C9JEW2;C9JNR7;F5H1F2;B7Z277	E7EW69;E7EX04;B5ME97;Q9P0V9-3;Q9P0V9;Q9P0V9-2;E9PBL4;B7Z371	4;4;4;4;4;4;2;2;1;1;1;1;1	4;4;4;4;4;4;2;2;1;1;1;1;1	4;4;4;4;4;4;2;2;1;1;1;1;1	Septin-10	SEPT10	tr|E7EW69|E7EW69_HUMAN Septin-10 OS=Homo sapiens GN=SEPT10 PE=3 SV=1;tr|E7EX04|E7EX04_HUMAN Septin-10 OS=Homo sapiens GN=SEPT10 PE=3 SV=1;tr|B5ME97|B5ME97_HUMAN Septin 10, isoform CRA_c OS=Homo sapiens GN=SEPT10 PE=3 SV=2;sp|Q9P0V9-3|SEP10_HUMAN Isoform 3	13	4	4	4	52.145	450	450;473;544;431;454;503;317;321;26;58;61;98;283	0	6.4113	7				362	0	0	0	7.71884e+06	0	1.23047e+07	0	0	9.4325e+06	0	1.06828e+07	0	0	0	0	0	0	0	0	0	0	0	0	0	4.01388e+07
D6RGI3;D6RER5;Q9NVA2;D6RDP1;D6R9Y6;D6RDU5;Q9NVA2-2	D6RGI3;D6RER5;Q9NVA2;D6RDP1;D6R9Y6;D6RDU5;Q9NVA2-2	2;2;2;1;1;1;1	2;2;2;1;1;1;1	2;2;2;1;1;1;1	Septin-11	SEPT11	tr|D6RGI3|D6RGI3_HUMAN Septin 11, isoform CRA_b OS=Homo sapiens GN=SEPT11 PE=3 SV=1;tr|D6RER5|D6RER5_HUMAN Septin-11 OS=Homo sapiens GN=SEPT11 PE=3 SV=1;sp|Q9NVA2|SEP11_HUMAN Septin-11 OS=Homo sapiens GN=SEPT11 PE=1 SV=3;tr|D6RDP1|D6RDP1_HUMAN Septin-11 (F	7	2	2	2	49.005	425	425;432;429;126;136;372;439	0.0032516	3.2485	6				616	0	0	0	0	0	0	0	0	0	0	0	0	0	0	0	0	0	0	0	1.37653e+07	0	0	0	0	1.37653e+07
O60613	O60613	1	1	1	15 kDa selenoprotein	SEP15	sp|O60613|SEP15_HUMAN 15 kDa selenoprotein OS=Homo sapiens GN=SEP15 PE=1 SV=3	1	1	1	1	17.79	162	162	0	23.225	2				1595	0	0	0	0	0	0	0	0	0	0	0	0	0	0	0	0	1.06739e+07	0	0	0	0	0	0	0	1.06739e+07
Q9NRG9;Q9NRG9-2;F8VZ44;H3BU82;F8VUB6	Q9NRG9;Q9NRG9-2;F8VZ44;H3BU82	24;20;19;12;8	24;20;19;12;8	24;20;19;12;8	Aladin	AAAS	sp|Q9NRG9|AAAS_HUMAN Aladin OS=Homo sapiens GN=AAAS PE=1 SV=1;sp|Q9NRG9-2|AAAS_HUMAN Isoform 2 of Aladin OS=Homo sapiens GN=AAAS;tr|F8VZ44|F8VZ44_HUMAN Aladin OS=Homo sapiens GN=AAAS PE=4 SV=1;tr|H3BU82|H3BU82_HUMAN Aladin (Fragment) OS=Homo sapiens GN=AAA	5	24	24	24	59.573	546	546;513;422;358;277	0	323.31	336				4238	3.76401e+08	6.00989e+08	6.38953e+08	6.43757e+08	6.1702e+08	5.56687e+08	5.22381e+08	6.92963e+08	6.97654e+08	5.22451e+08	3.26318e+08	2.71065e+08	2.9228e+08	3.42109e+08	3.38648e+08	4.78659e+08	2.79328e+09	1.1603e+09	1.03036e+09	1.24727e+09	9.61086e+08	1.76425e+09	1.49306e+09	1.89197e+09	2.02599e+10
Q86V21;Q86V21-2;F5GWW7;Q86V21-3;F8W8B5;F5H790;F5GYN1;E7EW25;F5H6X9;F5H4V2;F5H8J5;F5H3E3;F5GYW2;F6UZ17	Q86V21;Q86V21-2;F5GWW7;Q86V21-3	8;7;4;4;3;2;2;2;1;1;1;1;1;1	8;7;4;4;3;2;2;2;1;1;1;1;1;1	8;7;4;4;3;2;2;2;1;1;1;1;1;1	Acetoacetyl-CoA synthetase	AACS	sp|Q86V21|AACS_HUMAN Acetoacetyl-CoA synthetase OS=Homo sapiens GN=AACS PE=1 SV=1;sp|Q86V21-2|AACS_HUMAN Isoform 2 of Acetoacetyl-CoA synthetase OS=Homo sapiens GN=AACS;tr|F5GWW7|F5GWW7_HUMAN Acetoacetyl-CoA synthetase (Fragment) OS=Homo sapiens GN=AACS PE	14	8	8	8	75.143	672	672;599;225;270;259;143;159;218;86;98;104;120;184;253	0	8.9386	10				3361	0	0	0	0	0	0	4.75015e+06	0	6.89298e+06	6.10282e+06	0	5.4558e+06	0	0	3.33285e+06	8.6214e+06	1.82577e+08	0	0	1.04619e+07	9.90596e+06	1.51818e+07	0	4.2849e+07	2.96131e+08
Q2M2I8-2;Q2M2I8;E9PG46	Q2M2I8-2;Q2M2I8;E9PG46	14;14;11	14;14;11	12;12;9	AP2-associated protein kinase 1	AAK1	sp|Q2M2I8-2|AAK1_HUMAN Isoform 2 of AP2-associated protein kinase 1 OS=Homo sapiens GN=AAK1;sp|Q2M2I8|AAK1_HUMAN AP2-associated protein kinase 1 OS=Homo sapiens GN=AAK1 PE=1 SV=3;tr|E9PG46|E9PG46_HUMAN AP2-associated protein kinase 1 OS=Homo sapiens GN=AAK	3	14	14	12	93.577	863	863;961;674	0	23.028	49				2990	2.06383e+07	2.57978e+07	2.19924e+07	5.44744e+07	3.41369e+07	4.36107e+07	2.15892e+07	1.73824e+07	5.14405e+07	5.64754e+07	3.67957e+07	2.05757e+07	1.87661e+07	2.43657e+07	2.9808e+07	3.50268e+07	4.70305e+08	8.66447e+07	8.08585e+07	7.73024e+07	5.09458e+07	8.80914e+07	9.75646e+07	1.09134e+08	1.57372e+09
A2A2Q9;Q9Y312	A2A2Q9;Q9Y312	1;1	1;1	1;1	Protein AAR2 homolog	AAR2	tr|A2A2Q9|A2A2Q9_HUMAN Chromosome 20 open reading frame 4 OS=Homo sapiens GN=C20orf4 PE=4 SV=1;sp|Q9Y312|CT004_HUMAN Uncharacterized protein C20orf4 OS=Homo sapiens GN=C20orf4 PE=1 SV=2	2	1	1	1	45.034	398	398;384	0.0082606	2.6316	1				10	0	0	0	0	0	0	0	0	0	0	0	0	0	0	0	0	0	0	0	0	0	0	0	5.8645e+06	5.8645e+06
P49588;H3BPK7	P49588;H3BPK7	5;3	5;3	5;3	Alanine--tRNA ligase, cytoplasmic	AARS	sp|P49588|SYAC_HUMAN Alanine--tRNA ligase, cytoplasmic OS=Homo sapiens GN=AARS PE=1 SV=2;tr|H3BPK7|H3BPK7_HUMAN Alanine--tRNA ligase, cytoplasmic (Fragment) OS=Homo sapiens GN=AARS PE=4 SV=2	2	5	5	5	106.81	968	968;274	0.0005499	4.7148	8				2266	0	0	0	0	0	0	0	0	1.67875e+07	1.24006e+07	1.04796e+07	0	0	0	0	0	0	0	0	0	0	0	0	0	3.96676e+07
Q5JTZ9	Q5JTZ9	19	19	19	Alanine--tRNA ligase, mitochondrial	AARS2	sp|Q5JTZ9|SYAM_HUMAN Alanine--tRNA ligase, mitochondrial OS=Homo sapiens GN=AARS2 PE=1 SV=1	1	19	19	19	107.34	985	985	0	61.063	130				3067	1.09801e+08	1.10192e+08	1.37106e+08	1.09356e+08	1.12113e+08	1.43245e+08	1.64633e+08	9.27114e+07	4.04067e+08	4.41163e+08	2.84105e+08	1.83672e+08	2.34095e+08	2.61617e+08	2.56741e+08	2.73506e+08	5.5787e+08	2.79301e+08	2.37779e+08	1.6229e+08	2.61927e+08	3.48052e+08	3.15491e+08	4.53778e+08	5.93461e+09
Q9NRN7;B4DDW7	Q9NRN7;B4DDW7	2;1	2;1	2;1	L-aminoadipate-semialdehyde dehydrogenase-phosphopantetheinyl transferase	AASDHPPT	sp|Q9NRN7|ADPPT_HUMAN L-aminoadipate-semialdehyde dehydrogenase-phosphopantetheinyl transferase OS=Homo sapiens GN=AASDHPPT PE=1 SV=2;tr|B4DDW7|B4DDW7_HUMAN L-aminoadipate-semialdehyde dehydrogenase-phosphopantetheinyl transferase OS=Homo sapiens GN=AASDHP	2	2	2	2	35.776	309	309;138	0.0032573	3.2653	6				4243	0	0	0	0	0	0	0	0	0	0	0	0	0	0	0	0	1.96336e+07	0	0	0	0	0	0	0	1.96336e+07
Q9UDR5;F8WAH1;F8WE53	Q9UDR5;F8WAH1	25;15;12	25;15;12	25;15;12	Alpha-aminoadipic semialdehyde synthase, mitochondrial;Lysine ketoglutarate reductase;Saccharopine dehydrogenase	AASS	sp|Q9UDR5|AASS_HUMAN Alpha-aminoadipic semialdehyde synthase, mitochondrial OS=Homo sapiens GN=AASS PE=1 SV=1;tr|F8WAH1|F8WAH1_HUMAN Saccharopine dehydrogenase OS=Homo sapiens GN=AASS PE=4 SV=1	3	25	25	25	102.13	926	926;732;511	0	61.911	157				4429	2.43937e+08	2.194e+08	1.48806e+08	2.70903e+08	3.05945e+08	2.67373e+08	3.52775e+08	3.29584e+08	4.40829e+08	4.09698e+08	2.93389e+08	1.86304e+08	2.18605e+08	2.6823e+08	2.68132e+08	3.53643e+08	8.83272e+08	5.84095e+08	6.7729e+08	5.55643e+08	4.92731e+08	5.79376e+08	5.48788e+08	6.27916e+08	9.52666e+09
Q9NY61	Q9NY61	23	23	23	Protein AATF	AATF	sp|Q9NY61|AATF_HUMAN Protein AATF OS=Homo sapiens GN=AATF PE=1 SV=1	1	23	23	23	63.132	560	560	0	323.31	362				4331	1.02589e+09	1.52967e+09	1.5768e+09	1.9825e+09	1.47607e+09	1.43665e+09	1.37191e+09	1.56276e+09	1.48961e+09	1.53379e+09	9.16499e+08	6.65815e+08	4.94593e+08	7.79007e+08	1.1789e+09	1.1153e+09	8.82251e+09	3.72656e+09	3.00408e+09	3.80916e+09	2.73902e+09	6.10133e+09	4.77971e+09	6.62313e+09	5.97413e+10
H3BRN4;P80404;H3BNQ7	H3BRN4;P80404;H3BNQ7	4;4;3	4;4;3	4;4;3	4-aminobutyrate aminotransferase, mitochondrial	ABAT	tr|H3BRN4|H3BRN4_HUMAN 4-aminobutyrate aminotransferase, mitochondrial OS=Homo sapiens GN=ABAT PE=3 SV=1;sp|P80404|GABT_HUMAN 4-aminobutyrate aminotransferase, mitochondrial OS=Homo sapiens GN=ABAT PE=1 SV=3;tr|H3BNQ7|H3BNQ7_HUMAN 4-aminobutyrate aminotran	3	4	4	4	58.14	515	515;500;515	0	20.416	6				1328	0	0	0	0	0	0	0	0	0	0	0	0	0	0	0	0	0	0	0	0	0	0	0	2.51742e+07	2.51742e+07
H0YFD0;B5AK60;P08183;A4D1D5;P21439-2;P21439;H7C0M2;H7C165;O95342	H0YFD0;B5AK60;P08183	15;15;15;5;5;5;1;1;1	15;15;15;5;5;5;1;1;1	14;14;14;4;4;4;1;0;1	Multidrug resistance protein 1	ABCB1	tr|H0YFD0|H0YFD0_HUMAN Multidrug resistance protein 1 OS=Homo sapiens GN=ABCB1 PE=3 SV=1;tr|B5AK60|B5AK60_HUMAN Multidrug resistance protein 1 OS=Homo sapiens GN=ABCB1 PE=2 SV=1;sp|P08183|MDR1_HUMAN Multidrug resistance protein 1 OS=Homo sapiens GN=ABCB1 P	9	15	15	14	116.7	1061	1061;1216;1280;1232;1279;1286;99;314;1321	0	166.09	128				343	1.55621e+08	1.4351e+08	1.61637e+08	1.50924e+08	2.20251e+08	1.91282e+08	1.96856e+08	2.0027e+08	1.98589e+08	2.42514e+08	1.284e+08	1.31464e+08	1.07032e+08	1.34102e+08	1.30642e+08	1.70825e+08	2.98921e+08	1.90726e+08	1.77189e+08	2.13383e+08	1.4737e+08	2.71864e+08	2.18207e+08	2.74206e+08	4.45579e+09
Q9NRK6	Q9NRK6	14	13	13	ATP-binding cassette sub-family B member 10, mitochondrial	ABCB10	sp|Q9NRK6|ABCBA_HUMAN ATP-binding cassette sub-family B member 10, mitochondrial OS=Homo sapiens GN=ABCB10 PE=1 SV=2	1	14	13	13	79.147	738	738	0	239.05	98				4241	5.02615e+07	8.509e+07	8.65031e+07	1.03671e+08	8.28301e+07	8.89828e+07	8.72717e+07	9.0835e+07	7.95009e+07	6.13615e+07	2.77313e+07	2.55252e+07	2.16127e+07	4.77833e+07	3.74189e+07	5.51077e+07	6.2524e+08	1.57032e+08	1.74134e+08	2.20376e+08	1.65843e+08	2.25982e+08	2.87133e+08	3.66229e+08	3.25346e+09
G3V1J3;O75027;O75027-2;B4DGL8;G3XAC4;E9PJR8;E9PNQ5	G3V1J3;O75027;O75027-2;B4DGL8;G3XAC4	12;12;12;11;10;3;1	12;12;12;11;10;3;1	12;12;12;11;10;3;1	ATP-binding cassette sub-family B member 7, mitochondrial	ABCB7	tr|G3V1J3|G3V1J3_HUMAN ATP-binding cassette sub-family B member 7, mitochondrial OS=Homo sapiens GN=ABCB7 PE=3 SV=1;sp|O75027|ABCB7_HUMAN ATP-binding cassette sub-family B member 7, mitochondrial OS=Homo sapiens GN=ABCB7 PE=1 SV=2;sp|O75027-2|ABCB7_HUMAN I	7	12	12	12	79.813	726	726;752;753;702;712;188;171	0	20.959	100				1172	4.1803e+07	8.05442e+07	7.61031e+07	9.72642e+07	7.05765e+07	8.19234e+07	7.2954e+07	9.23424e+07	8.75516e+07	8.06924e+07	4.43503e+07	2.57348e+07	4.51745e+07	6.5797e+07	4.66562e+07	4.57756e+07	4.14801e+08	1.40477e+08	1.35922e+08	1.5711e+08	1.11034e+08	1.8454e+08	1.5509e+08	2.25104e+08	2.57932e+09
P33527-5;P33527-2;P33527-3;P33527;P33527-9;I3L4X2;F5GXL7;P33527-8;P33527-6;P33527-7;P33527-4;O15438;Q92887;O15438-4	P33527-5;P33527-2;P33527-3;P33527;P33527-9;I3L4X2;F5GXL7;P33527-8;P33527-6;P33527-7;P33527-4	19;19;19;19;19;18;17;14;14;14;14;1;1;1	19;19;19;19;19;18;17;14;14;14;14;1;1;1	19;19;19;19;19;18;17;14;14;14;14;1;1;1	Multidrug resistance-associated protein 1	ABCC1	sp|P33527-5|MRP1_HUMAN Isoform 5 of Multidrug resistance-associated protein 1 OS=Homo sapiens GN=ABCC1;sp|P33527-2|MRP1_HUMAN Isoform 2 of Multidrug resistance-associated protein 1 OS=Homo sapiens GN=ABCC1;sp|P33527-3|MRP1_HUMAN Isoform 3 of Multidrug resi	14	19	19	19	158.95	1416	1416;1472;1475;1531;1541;1440;1215;1351;1407;1410;1466;1527;1545;1578	0	38.071	125				2124	7.96307e+07	8.00669e+07	9.69714e+07	7.76415e+07	9.83187e+07	9.53684e+07	1.01719e+08	1.19136e+08	1.3468e+08	1.50024e+08	1.00326e+08	8.11106e+07	8.16247e+07	9.75923e+07	1.09948e+08	1.16856e+08	1.96805e+08	1.95109e+08	1.96396e+08	1.476e+08	1.1193e+08	1.43457e+08	1.79183e+08	1.87936e+08	2.97943e+09
O15439-2;O15439;B7Z3Q7;O15439-3	O15439-2;O15439;B7Z3Q7;O15439-3	7;7;4;4	7;7;4;4	7;7;4;4	Multidrug resistance-associated protein 4	ABCC4	sp|O15439-2|MRP4_HUMAN Isoform 2 of Multidrug resistance-associated protein 4 OS=Homo sapiens GN=ABCC4;sp|O15439|MRP4_HUMAN Multidrug resistance-associated protein 4 OS=Homo sapiens GN=ABCC4 PE=1 SV=3;tr|B7Z3Q7|B7Z3Q7_HUMAN Multidrug resistance-associated	4	7	7	7	144.2	1278	1278;1325;784;859	0	11.128	19				1513	1.2021e+07	2.16789e+07	2.07787e+07	2.3589e+07	2.09018e+07	1.93311e+07	0	0	2.59842e+07	3.08721e+07	1.92469e+07	1.61081e+07	1.22668e+07	1.22274e+07	2.30025e+07	1.65692e+07	8.62658e+07	0	0	3.90173e+07	2.89685e+07	4.28824e+07	0	0	4.71712e+08
Q86UX3;O15440;F8WCY8;E9PBW0	Q86UX3;O15440;F8WCY8;E9PBW0	5;5;3;3	5;5;3;3	5;5;3;3	Multidrug resistance-associated protein 5	ABCC5	tr|Q86UX3|Q86UX3_HUMAN ATP-binding cassette C5 splicing variant A OS=Homo sapiens GN=ABCC5 PE=2 SV=1;sp|O15440|MRP5_HUMAN Multidrug resistance-associated protein 5 OS=Homo sapiens GN=ABCC5 PE=1 SV=2;tr|F8WCY8|F8WCY8_HUMAN Multidrug resistance-associated pr	4	5	5	5	155.73	1394	1394;1437;473;836	0	6.2899	27				1514	1.13381e+07	0	0	0	1.98882e+07	1.83891e+07	2.19411e+07	2.23241e+07	1.47697e+07	1.57866e+07	1.34531e+07	8.44448e+06	1.23055e+07	1.2239e+07	1.37505e+07	0	0	3.86154e+07	2.93553e+07	3.40653e+07	2.13619e+07	3.81588e+07	3.77375e+07	4.68055e+07	4.30729e+08
P33897;H0Y7L9;A6NEP8	P33897;H0Y7L9	5;3;1	5;3;1	5;3;1	ATP-binding cassette sub-family D member 1	ABCD1	sp|P33897|ABCD1_HUMAN ATP-binding cassette sub-family D member 1 OS=Homo sapiens GN=ABCD1 PE=1 SV=2;tr|H0Y7L9|H0Y7L9_HUMAN ATP-binding cassette sub-family D member 1 (Fragment) OS=Homo sapiens GN=ABCD1 PE=4 SV=1	3	5	5	5	82.936	745	745;223;227	0	17.854	39				2125	1.22451e+07	1.77382e+07	2.14741e+07	3.04054e+07	1.31655e+07	4.2725e+07	2.02533e+07	2.33882e+07	1.08816e+07	1.18336e+07	9.13866e+06	0	6.79395e+06	8.94398e+06	8.11638e+06	8.84127e+06	9.10435e+07	1.87303e+07	1.70229e+07	3.24986e+07	0	3.19263e+07	0	3.70314e+07	4.74197e+08
E7EUE1;P28288;F5GYC1;P28288-2;P28288-3	E7EUE1;P28288;F5GYC1;P28288-2	37;37;34;28;7	37;37;34;28;7	37;37;34;28;7	ATP-binding cassette sub-family D member 3	ABCD3	tr|E7EUE1|E7EUE1_HUMAN ATP-binding cassette sub-family D member 3 OS=Homo sapiens GN=ABCD3 PE=3 SV=1;sp|P28288|ABCD3_HUMAN ATP-binding cassette sub-family D member 3 OS=Homo sapiens GN=ABCD3 PE=1 SV=1;tr|F5GYC1|F5GYC1_HUMAN ATP-binding cassette sub-family	5	37	37	37	78.401	683	683;659;586;549;236	0	323.31	516				740	9.09474e+08	1.69718e+09	1.62437e+09	2.21682e+09	1.9967e+09	1.7339e+09	1.7084e+09	1.93428e+09	1.48098e+09	1.29754e+09	8.29332e+08	4.80047e+08	6.6721e+08	8.54759e+08	7.0235e+08	7.76282e+08	9.67118e+09	3.69565e+09	2.95383e+09	3.78122e+09	2.88877e+09	4.90175e+09	4.46232e+09	5.64678e+09	5.89111e+10
P61221;D6R9I9;H0Y990;D6RGF4	P61221;D6R9I9	8;7;2;2	8;7;2;2	8;7;2;2	ATP-binding cassette sub-family E member 1	ABCE1	sp|P61221|ABCE1_HUMAN ATP-binding cassette sub-family E member 1 OS=Homo sapiens GN=ABCE1 PE=1 SV=1;tr|D6R9I9|D6R9I9_HUMAN ATP-binding cassette sub-family E member 1 OS=Homo sapiens GN=ABCE1 PE=4 SV=1	4	8	8	8	67.314	599	599;421;147;210	0	89.145	19				2413	1.34212e+07	9.95217e+06	1.08352e+07	1.2351e+07	0	0	1.93106e+07	0	1.70925e+07	3.32804e+07	7.89699e+06	7.34919e+06	1.13266e+07	9.48791e+06	8.3337e+06	1.52013e+07	3.01933e+08	3.07741e+07	2.29347e+07	4.66462e+07	2.19972e+07	3.33792e+07	3.95049e+07	4.68322e+07	7.1984e+08
Q8NE71;Q8NE71-2;H0YGW7;F8VQZ0;E9PC67;Q5STZ7;Q5STZ8;F5GYK6	Q8NE71;Q8NE71-2;H0YGW7;F8VQZ0;E9PC67	39;38;30;21;21;13;12;2	39;38;30;21;21;13;12;2	39;38;30;21;21;13;12;2	ATP-binding cassette sub-family F member 1	ABCF1	sp|Q8NE71|ABCF1_HUMAN ATP-binding cassette sub-family F member 1 OS=Homo sapiens GN=ABCF1 PE=1 SV=2;sp|Q8NE71-2|ABCF1_HUMAN Isoform 2 of ATP-binding cassette sub-family F member 1 OS=Homo sapiens GN=ABCF1;tr|H0YGW7|H0YGW7_HUMAN ATP-binding cassette sub-fam	8	39	39	39	95.925	845	845;807;596;532;533;238;340;105	0	211.01	427				3541	6.76547e+08	7.33429e+08	7.34346e+08	8.89645e+08	7.16598e+08	9.12305e+08	6.82474e+08	7.92033e+08	4.5803e+08	5.33761e+08	3.81501e+08	3.63492e+08	2.93159e+08	3.34982e+08	3.63737e+08	3.8955e+08	3.79675e+09	1.24949e+09	1.23125e+09	1.22806e+09	9.77479e+08	1.23295e+09	1.29681e+09	1.53489e+09	2.18033e+10
Q9UG63;C9JHK9;C9JZV3	Q9UG63	11;5;5	11;5;5	11;5;5	ATP-binding cassette sub-family F member 2	ABCF2	sp|Q9UG63|ABCF2_HUMAN ATP-binding cassette sub-family F member 2 OS=Homo sapiens GN=ABCF2 PE=1 SV=2	3	11	11	11	71.289	623	623;240;288	0	25.685	127				4444	3.00971e+07	6.07902e+07	5.45245e+07	6.34748e+07	5.57404e+07	3.9706e+07	5.89024e+07	5.5502e+07	6.01848e+07	3.9719e+07	3.39633e+07	2.42537e+07	2.91518e+07	3.84975e+07	3.59734e+07	6.07191e+07	5.71831e+08	1.48335e+08	1.32097e+08	1.79823e+08	1.23321e+08	2.11849e+08	1.91862e+08	2.3274e+08	2.53306e+09
Q9NUQ8;Q9NUQ8-2;F8WCU6	Q9NUQ8;Q9NUQ8-2	5;4;1	5;4;1	5;4;1	ATP-binding cassette sub-family F member 3	ABCF3	sp|Q9NUQ8|ABCF3_HUMAN ATP-binding cassette sub-family F member 3 OS=Homo sapiens GN=ABCF3 PE=1 SV=2;sp|Q9NUQ8-2|ABCF3_HUMAN Isoform 2 of ATP-binding cassette sub-family F member 3 OS=Homo sapiens GN=ABCF3	3	5	5	5	79.744	709	709;703;103	0	6.4059	14				4272	0	0	0	8.10858e+07	9.46997e+07	9.00776e+07	8.25987e+07	0	0	0	5.23027e+07	4.23554e+07	1.86782e+07	3.81017e+07	0	0	4.59985e+08	2.18363e+08	0	2.05111e+08	1.40813e+08	1.79286e+08	0	0	1.70346e+09
Q8NFV4;H0YC52;C9J7Q4;H7BZ58;Q8NFV4-3;Q8NFV4-2;H7BYM8;Q8NFV4-4;H7C396;Q8NFV4-5	Q8NFV4;H0YC52;C9J7Q4;H7BZ58;Q8NFV4-3;Q8NFV4-2;H7BYM8;Q8NFV4-4	3;2;2;2;2;2;2;2;1;1	3;2;2;2;2;2;2;2;1;1	3;2;2;2;2;2;2;2;1;1	Alpha/beta hydrolase domain-containing protein 11	ABHD11	sp|Q8NFV4|ABHDB_HUMAN Abhydrolase domain-containing protein 11 OS=Homo sapiens GN=ABHD11 PE=1 SV=1;tr|H0YC52|H0YC52_HUMAN Abhydrolase domain-containing protein 11 (Fragment) OS=Homo sapiens GN=ABHD11 PE=4 SV=1;tr|C9J7Q4|C9J7Q4_HUMAN Abhydrolase domain-cont	10	3	3	3	34.69	315	315;87;159;184;97;101;258;308;123;145	0	8.104	17				3559	0	1.31779e+07	1.71161e+07	0	1.1937e+07	0	0	1.11422e+07	0	3.296e+07	2.59589e+07	7.25532e+06	9.26911e+06	1.28393e+07	0	0	3.237e+07	0	2.84731e+07	0	0	0	1.93752e+07	3.27942e+07	2.54668e+08
Q8N2K0;Q8N2K0-2;Q8N2K0-3;I3L294;I3L142;I3L1V0;I3L440;I3L380;Q5T712	Q8N2K0;Q8N2K0-2;Q8N2K0-3;I3L294	14;14;10;7;5;5;4;4;4	14;14;10;7;5;5;4;4;4	14;14;10;7;5;5;4;4;4	Monoacylglycerol lipase ABHD12	ABHD12	sp|Q8N2K0|ABD12_HUMAN Monoacylglycerol lipase ABHD12 OS=Homo sapiens GN=ABHD12 PE=2 SV=2;sp|Q8N2K0-2|ABD12_HUMAN Isoform 2 of Monoacylglycerol lipase ABHD12 OS=Homo sapiens GN=ABHD12;sp|Q8N2K0-3|ABD12_HUMAN Isoform 3 of Monoacylglycerol lipase ABHD12 OS=Ho	9	14	14	14	45.096	398	398;404;360;159;140;194;105;118;187	0	39.194	114				3462	6.16061e+07	5.21615e+07	8.82491e+07	8.15626e+07	8.20313e+07	6.02293e+07	7.50091e+07	8.23719e+07	1.77814e+08	1.42341e+08	1.11919e+08	6.38346e+07	6.55552e+07	9.09023e+07	6.02861e+07	1.10353e+08	2.64843e+08	1.10973e+08	1.33918e+08	1.53582e+08	1.25261e+08	2.04864e+08	1.49774e+08	1.85024e+08	2.73446e+09
B4DNR3;Q96IU4;F8W9U3;B4DQI4;Q96IU4-2	B4DNR3;Q96IU4;F8W9U3;B4DQI4	6;6;5;4;2	6;6;5;4;2	6;6;5;4;2	Alpha/beta hydrolase domain-containing protein 14B	ABHD14B	tr|B4DNR3|B4DNR3_HUMAN Abhydrolase domain-containing protein 14B OS=Homo sapiens GN=ABHD14B PE=2 SV=1;sp|Q96IU4|ABHEB_HUMAN Abhydrolase domain-containing protein 14B OS=Homo sapiens GN=ABHD14B PE=1 SV=1;tr|F8W9U3|F8W9U3_HUMAN Abhydrolase domain-containing	5	6	6	6	19.796	185	185;210;208;188;172	0	19.028	33				247	0	0	8.0556e+06	0	0	4.11127e+06	5.064e+06	0	3.79915e+07	4.47256e+07	3.39342e+07	1.78864e+07	7.02711e+06	1.77411e+07	1.52724e+07	3.79215e+07	9.29426e+07	0	1.86196e+07	0	0	1.3305e+07	0	3.34566e+07	3.88054e+08
O95870-2;O95870;F6WSP1	O95870-2;O95870;F6WSP1	4;4;3	4;4;3	4;4;3	Abhydrolase domain-containing protein 16A	ABHD16A	sp|O95870-2|ABHGA_HUMAN Isoform 2 of Abhydrolase domain-containing protein 16A OS=Homo sapiens GN=ABHD16A;sp|O95870|ABHGA_HUMAN Abhydrolase domain-containing protein 16A OS=Homo sapiens GN=ABHD16A PE=1 SV=3;tr|F6WSP1|F6WSP1_HUMAN Abhydrolase domain-contain	3	4	4	4	59.382	525	525;558;264	0	7.1413	21				1764	7.30397e+06	0	1.29512e+07	1.35521e+07	1.5876e+07	9.23209e+06	8.78384e+06	1.17759e+07	9.99502e+06	9.29848e+06	6.6533e+06	5.90434e+06	7.2427e+06	1.05264e+07	7.20716e+06	1.00343e+07	0	1.95569e+07	1.6367e+07	0	0	0	0	0	1.82261e+08
F5H1G9;F8WA55;F8WA56;A6NFN2;Q8IZP0-10;Q8IZP0-8;Q8IZP0-7;Q8IZP0-2;Q8IZP0-4;Q8IZP0-3;Q8IZP0-5;Q8IZP0-6;Q8IZP0-9;H7BXI6;Q8IZP0;E9PEZ7;E7EW77;E7EP65;Q8IZP0-11;Q9NYB9-3;Q9NYB9-2;Q9NYB9-4;Q9NYB9	F5H1G9;F8WA55;F8WA56;A6NFN2;Q8IZP0-10;Q8IZP0-8;Q8IZP0-7;Q8IZP0-2;Q8IZP0-4;Q8IZP0-3;Q8IZP0-5;Q8IZP0-6;Q8IZP0-9;H7BXI6;Q8IZP0	3;3;3;3;3;3;3;3;3;3;3;3;3;3;3;1;1;1;1;1;1;1;1	3;3;3;3;3;3;3;3;3;3;3;3;3;3;3;1;1;1;1;1;1;1;1	3;3;3;3;3;3;3;3;3;3;3;3;3;3;3;1;1;1;1;1;1;1;1	Abl interactor 1	ABI1	tr|F5H1G9|F5H1G9_HUMAN Abl interactor 1 OS=Homo sapiens GN=ABI1 PE=4 SV=1;tr|F8WA55|F8WA55_HUMAN Abl interactor 1 OS=Homo sapiens GN=ABI1 PE=4 SV=1;tr|F8WA56|F8WA56_HUMAN Abl interactor 1 OS=Homo sapiens GN=ABI1 PE=4 SV=1;tr|A6NFN2|A6NFN2_HUMAN Abl interac	23	3	3	3	43.473	394	394;423;482;509;388;393;422;446;451;452;476;480;481;496;508;458;480;486;329;401;475;507;513	0	13.403	8				47	0	0	0	0	0	0	0	0	0	0	0	0	0	0	0	0	0	0	0	0	0	0	0	5.86024e+07	5.86024e+07
P00519-2;H7C1H8;P00519;Q13688	P00519-2;H7C1H8;P00519	3;2;2;1	3;2;2;1	3;2;2;1	Tyrosine-protein kinase ABL1	ABL1	sp|P00519-2|ABL1_HUMAN Isoform IB of Tyrosine-protein kinase ABL1 OS=Homo sapiens GN=ABL1;tr|H7C1H8|H7C1H8_HUMAN Tyrosine-protein kinase ABL1 OS=Homo sapiens GN=ABL1 PE=4 SV=1;sp|P00519|ABL1_HUMAN Tyrosine-protein kinase ABL1 OS=Homo sapiens GN=ABL1 PE=1 S	4	3	3	3	124.95	1149	1149;945;1130;64	0.00080602	4.3149	9				1782	0	0	0	0	0	0	0	0	0	0	0	0	0	0	0	0	5.35684e+07	0	0	0	0	0	0	0	5.35684e+07
O14639;F8WAB0;Q5T6N4;A6NCD9;Q5JVV3	O14639;F8WAB0;Q5T6N4;A6NCD9;Q5JVV3	69;67;66;65;43	69;67;66;65;43	1;0;1;1;0	Actin-binding LIM protein 1	ABLIM1	sp|O14639|ABLM1_HUMAN Actin-binding LIM protein 1 OS=Homo sapiens GN=ABLIM1 PE=1 SV=3;tr|F8WAB0|F8WAB0_HUMAN Actin-binding LIM protein 1 OS=Homo sapiens GN=ABLIM1 PE=4 SV=1;tr|Q5T6N4|Q5T6N4_HUMAN Actin binding LIM protein 1 OS=Homo sapiens GN=ABLIM1 PE=2 S	5	69	69	1	87.687	778	778;702;846;846;530	0	323.31	1653				1445	4.81774e+09	8.17084e+09	7.10541e+09	7.92248e+09	8.46687e+09	6.42296e+09	6.57596e+09	6.08052e+09	1.98046e+09	2.05924e+09	1.56785e+09	1.11056e+09	1.50824e+09	1.84749e+09	1.43779e+09	1.47011e+09	2.15761e+10	1.44714e+10	1.28019e+10	1.35335e+10	1.13691e+10	1.40515e+10	1.35451e+10	1.21792e+10	1.82072e+11
H0Y3K7;O14639-3;O14639-5;O14639-4;H0Y7N6;F6XFR5	H0Y3K7;O14639-3;O14639-5;O14639-4	61;44;42;38;15;15	1;1;1;1;1;1	1;1;1;1;1;1	Actin-binding LIM protein 1	ABLIM1	tr|H0Y3K7|H0Y3K7_HUMAN Actin-binding LIM protein 1 (Fragment) OS=Homo sapiens GN=ABLIM1 PE=4 SV=1;sp|O14639-3|ABLM1_HUMAN Isoform 3 of Actin-binding LIM protein 1 OS=Homo sapiens GN=ABLIM1;sp|O14639-5|ABLM1_HUMAN Isoform 5 of Actin-binding LIM protein 1 OS	6	61	1	1	73.822	652	652;427;455;401;172;173	0	85.415	140				1253	8.19882e+07	2.08946e+08	1.25224e+08	1.71363e+08	1.76518e+08	1.23091e+08	1.3159e+08	1.72103e+08	5.57199e+07	3.7763e+07	0	2.35298e+07	3.81614e+07	5.644e+07	3.70488e+07	5.13955e+07	3.54372e+08	2.24113e+08	2.19356e+08	2.57882e+08	2.10069e+08	3.11718e+08	3.14017e+08	3.52413e+08	3.73482e+09
F8W6D8;E7EPT1;Q6H8Q1-8;Q6H8Q1-3;Q6H8Q1-7;Q6H8Q1-2;Q6H8Q1-5;Q6H8Q1;E9PF39;F5GZL6;F5GYR0;Q6H8Q1-6;Q6H8Q1-4;D6RAL0	F8W6D8;E7EPT1;Q6H8Q1-8;Q6H8Q1-3;Q6H8Q1-7;Q6H8Q1-2;Q6H8Q1-5;Q6H8Q1;E9PF39;F5GZL6;F5GYR0;Q6H8Q1-6	7;7;7;7;7;7;7;7;7;6;6;6;2;1	7;7;7;7;7;7;7;7;7;6;6;6;2;1	7;7;7;7;7;7;7;7;7;6;6;6;2;1	Actin-binding LIM protein 2	ABLIM2	tr|F8W6D8|F8W6D8_HUMAN Actin-binding LIM protein 2 OS=Homo sapiens GN=ABLIM2 PE=4 SV=1;tr|E7EPT1|E7EPT1_HUMAN Actin-binding LIM protein 2 OS=Homo sapiens GN=ABLIM2 PE=4 SV=1;sp|Q6H8Q1-8|ABLM2_HUMAN Isoform 8 of Actin-binding LIM protein 2 OS=Homo sapiens G	14	7	7	7	63.753	573	573;644;521;531;559;572;573;611;645;531;571;470;346;305	0	9.321	21				685	1.34233e+07	1.48317e+07	1.45585e+07	1.3663e+07	1.71182e+07	1.25701e+07	1.76026e+07	1.42763e+07	0	0	0	0	6.16593e+06	0	0	0	6.81032e+07	3.88648e+07	3.74877e+07	5.90464e+07	3.17e+07	4.73551e+07	3.31361e+07	3.15352e+07	4.71438e+08
O94929-2;O94929-3;O94929;D6RHE7;H0YFM1;O94929-4	O94929-2;O94929-3;O94929	3;3;2;1;1;1	3;3;2;1;1;1	3;3;2;1;1;1	Actin-binding LIM protein 3	ABLIM3	sp|O94929-2|ABLM3_HUMAN Isoform 2 of Actin-binding LIM protein 3 OS=Homo sapiens GN=ABLIM3;sp|O94929-3|ABLM3_HUMAN Isoform 3 of Actin-binding LIM protein 3 OS=Homo sapiens GN=ABLIM3;sp|O94929|ABLM3_HUMAN Actin-binding LIM protein 3 OS=Homo sapiens GN=ABLIM	6	3	3	3	61.57	544	544;588;683;151;168;169	0.0032622	3.2726	8				1708	0	0	0	0	0	0	8.30556e+06	0	0	7.80619e+06	0	0	0	0	0	5.00654e+06	3.25455e+07	0	0	0	0	0	1.79391e+07	1.98396e+07	9.14424e+07
Q9ULW3	Q9ULW3	6	6	6	Activator of basal transcription 1	ABT1	sp|Q9ULW3|ABT1_HUMAN Activator of basal transcription 1 OS=Homo sapiens GN=ABT1 PE=1 SV=1	1	6	6	6	31.079	272	272	0	9.8751	25				4534	0	0	1.84226e+07	1.79371e+07	0	1.42387e+07	0	1.8722e+07	1.57045e+07	0	1.72321e+07	8.94203e+06	0	1.32736e+07	5.41038e+06	1.0416e+07	6.39384e+07	3.57798e+07	3.33124e+07	4.69822e+07	3.41878e+07	6.84299e+07	3.96905e+07	5.86503e+07	5.2127e+08
P09110;F5GXL8;C9JDE9;H7C131;G5E935;H0Y4D4;B4E072;B4DVF4;F2Z2Q6;F2Z3P7	P09110;F5GXL8;C9JDE9;H7C131;G5E935;H0Y4D4	13;12;12;9;8;7;5;3;1;1	13;12;12;9;8;7;5;3;1;1	13;12;12;9;8;7;5;3;1;1	3-ketoacyl-CoA thiolase, peroxisomal	ACAA1	sp|P09110|THIK_HUMAN 3-ketoacyl-CoA thiolase, peroxisomal OS=Homo sapiens GN=ACAA1 PE=1 SV=2;tr|F5GXL8|F5GXL8_HUMAN 3-ketoacyl-CoA thiolase, peroxisomal OS=Homo sapiens GN=ACAA1 PE=3 SV=1;tr|C9JDE9|C9JDE9_HUMAN 3-ketoacyl-CoA thiolase, peroxisomal OS=Homo	10	13	13	13	44.292	424	424;356;383;290;331;237;126;153;113;121	0	60.147	114				1870	8.93382e+07	6.59534e+07	1.27699e+08	9.94158e+07	1.45916e+08	8.4146e+07	1.00784e+08	1.03473e+08	3.23296e+08	2.29778e+08	1.53274e+08	1.12737e+08	9.29079e+07	1.53736e+08	1.00295e+08	1.99145e+08	7.59429e+08	2.52058e+08	2.26192e+08	3.2369e+08	2.10831e+08	3.46554e+08	2.53676e+08	4.90253e+08	5.04458e+09
P42765	P42765	29	29	29	3-ketoacyl-CoA thiolase, mitochondrial	ACAA2	sp|P42765|THIM_HUMAN 3-ketoacyl-CoA thiolase, mitochondrial OS=Homo sapiens GN=ACAA2 PE=1 SV=2	1	29	29	29	41.924	397	397	0	323.31	752				2209	1.95126e+09	1.27566e+09	2.67386e+09	1.97357e+09	2.45882e+09	1.49957e+09	1.44632e+09	1.79107e+09	3.64337e+09	2.65379e+09	1.9257e+09	1.02308e+09	1.1012e+09	1.80227e+09	1.13747e+09	2.08141e+09	1.32036e+10	4.95192e+09	4.19317e+09	6.32242e+09	5.12642e+09	7.44386e+09	5.53384e+09	7.97685e+09	8.51906e+10
Q13085-3;Q13085-2;Q13085;Q13085-4;F8W6G0;A8MYL5;E9PEW7	Q13085-3;Q13085-2;Q13085;Q13085-4;F8W6G0	12;12;12;12;9;1;1	12;12;12;12;9;1;1	8;8;8;8;7;0;0	Acetyl-CoA carboxylase 1;Biotin carboxylase	ACACA	sp|Q13085-3|ACACA_HUMAN Isoform 3 of Acetyl-CoA carboxylase 1 OS=Homo sapiens GN=ACACA;sp|Q13085-2|ACACA_HUMAN Isoform 2 of Acetyl-CoA carboxylase 1 OS=Homo sapiens GN=ACACA;sp|Q13085|ACACA_HUMAN Acetyl-CoA carboxylase 1 OS=Homo sapiens GN=ACACA PE=1 SV=2;	7	12	12	8	257.24	2268	2268;2288;2346;2383;1045;42;92	0	17.709	38				2729	0	1.32362e+08	1.26504e+08	0	8.83301e+07	7.28191e+07	6.31204e+07	0	1.60333e+08	1.37008e+08	1.4524e+08	3.79512e+07	4.82636e+07	4.45589e+07	9.41607e+07	5.00437e+07	9.83541e+08	2.04867e+08	2.19824e+08	4.16066e+08	1.91331e+08	2.03709e+08	1.83363e+08	2.18178e+08	3.82157e+09
Q6JQN1;G3XAJ0;F8W1I9;Q6JQN1-2;Q6JQN1-4;F8VZG7;Q6JQN1-3;D6RFF6;F8VXK4;F8W179;F8W0Q4;F8VWG8	Q6JQN1;G3XAJ0;F8W1I9;Q6JQN1-2	17;16;13;13;7;6;5;3;2;2;1;1	17;16;13;13;7;6;5;3;2;2;1;1	17;16;13;13;7;6;5;3;2;2;1;1	Acyl-CoA dehydrogenase family member 10	ACAD10	sp|Q6JQN1|ACD10_HUMAN Acyl-CoA dehydrogenase family member 10 OS=Homo sapiens GN=ACAD10 PE=2 SV=1;tr|G3XAJ0|G3XAJ0_HUMAN Acyl-CoA dehydrogenase family member 10 OS=Homo sapiens GN=ACAD10 PE=3 SV=1;tr|F8W1I9|F8W1I9_HUMAN Acyl-CoA dehydrogenase family member	12	17	17	17	118.83	1059	1059;1090;710;890;285;236;492;96;146;254;194;196	0	35.393	90				3184	6.86045e+07	3.57689e+07	7.53395e+07	5.02746e+07	6.37429e+07	4.07052e+07	4.61463e+07	5.76194e+07	1.24707e+08	1.01643e+08	6.05569e+07	3.85933e+07	2.92995e+07	5.2349e+07	3.53222e+07	6.09506e+07	2.68222e+08	1.24891e+08	9.54971e+07	1.01308e+08	8.6907e+07	1.38396e+08	1.18551e+08	1.74179e+08	2.04957e+09
Q709F0;F8WEV0;D6RDI8;Q709F0-3;Q709F0-2;Q08AE9	Q709F0;F8WEV0;D6RDI8;Q709F0-3;Q709F0-2	3;2;2;2;2;1	3;2;2;2;2;1	3;2;2;2;2;1	Acyl-CoA dehydrogenase family member 11	ACAD11	sp|Q709F0|ACD11_HUMAN Acyl-CoA dehydrogenase family member 11 OS=Homo sapiens GN=ACAD11 PE=1 SV=2;tr|F8WEV0|F8WEV0_HUMAN Acyl-CoA dehydrogenase family member 11 OS=Homo sapiens GN=ACAD11 PE=4 SV=1;tr|D6RDI8|D6RDI8_HUMAN Acyl-CoA dehydrogenase family member	6	3	3	3	87.282	780	780;433;476;660;676;305	0.000803	4.2471	26				3279	0	0	0	0	6.34013e+06	0	6.45932e+06	0	0	0	0	0	0	0	0	0	0	0	0	0	0	2.65168e+07	2.20636e+07	3.79637e+07	9.93435e+07
Q6ZWP6;Q9UKU7;B7Z7F1;F5H2N4;B7Z5W4	Q6ZWP6;Q9UKU7;B7Z7F1;F5H2N4;B7Z5W4	3;3;2;2;2	3;3;2;2;2	3;3;2;2;2	Isobutyryl-CoA dehydrogenase, mitochondrial	ACAD8	tr|Q6ZWP6|Q6ZWP6_HUMAN Acyl-Coenzyme A dehydrogenase family, member 8, isoform CRA_a OS=Homo sapiens GN=ACAD8 PE=2 SV=1;sp|Q9UKU7|ACAD8_HUMAN Isobutyryl-CoA dehydrogenase, mitochondrial OS=Homo sapiens GN=ACAD8 PE=1 SV=1;tr|B7Z7F1|B7Z7F1_HUMAN Isobutyryl-C	5	3	3	3	31.023	288	288;415;226;272;357	0	9.7805	23				3274	8.13632e+06	8.17611e+06	1.06406e+07	8.3176e+06	0	6.25315e+06	6.38327e+06	8.4415e+06	3.94943e+07	9.91561e+06	9.34459e+06	6.59423e+06	6.33993e+06	8.48857e+06	8.36454e+06	1.02898e+07	0	1.75327e+07	1.43733e+07	1.93772e+07	0	0	0	2.16047e+07	2.28068e+08
Q9H845;F8WAN8;H0Y8Z9;D6RCD8	Q9H845;F8WAN8;H0Y8Z9	21;18;14;2	21;18;14;2	21;18;14;2	Acyl-CoA dehydrogenase family member 9, mitochondrial	ACAD9	sp|Q9H845|ACAD9_HUMAN Acyl-CoA dehydrogenase family member 9, mitochondrial OS=Homo sapiens GN=ACAD9 PE=1 SV=1;tr|F8WAN8|F8WAN8_HUMAN Acyl-CoA dehydrogenase family member 9, mitochondrial OS=Homo sapiens GN=ACAD9 PE=3 SV=1;tr|H0Y8Z9|H0Y8Z9_HUMAN Acyl-CoA d	4	21	21	21	68.76	621	621;488;384;173	0	46.486	143				4144	3.37421e+07	7.15233e+07	6.26517e+07	9.62793e+07	8.40779e+07	5.36337e+07	7.98247e+07	7.26682e+07	1.41671e+08	1.13785e+08	7.25286e+07	4.03756e+07	8.26089e+07	1.03692e+08	8.85175e+07	8.67095e+07	4.15037e+08	1.40395e+08	1.27228e+08	1.72804e+08	1.42708e+08	1.66246e+08	2.00811e+08	2.61207e+08	2.91073e+09
B7Z9I1;Q5T4U5;P11310;P11310-2;B4DJE7;E9PJM9;H0YDT5;E9PRX4	B7Z9I1;Q5T4U5;P11310;P11310-2;B4DJE7	22;21;21;21;16;3;2;1	22;21;21;21;16;3;2;1	22;21;21;21;16;3;2;1	Medium-chain specific acyl-CoA dehydrogenase, mitochondrial	ACADM	tr|B7Z9I1|B7Z9I1_HUMAN Medium-chain-specific acyl-CoA dehydrogenase, mitochondrial OS=Homo sapiens GN=ACADM PE=2 SV=1;tr|Q5T4U5|Q5T4U5_HUMAN Acyl-Coenzyme A dehydrogenase, C-4 to C-12 straight chain OS=Homo sapiens GN=ACADM PE=2 SV=1;sp|P11310|ACADM_HUMAN	8	22	22	22	42.426	385	385;454;421;425;232;104;67;76	0	323.31	313				402	4.30691e+08	3.10013e+08	6.19243e+08	4.60553e+08	5.8331e+08	3.73609e+08	3.34673e+08	4.18358e+08	1.34965e+09	1.03672e+09	7.30485e+08	4.06238e+08	4.56361e+08	6.82024e+08	4.65315e+08	7.33841e+08	1.97062e+09	7.35565e+08	7.8358e+08	1.04193e+09	7.63936e+08	1.11377e+09	8.86254e+08	1.3906e+09	1.80773e+10
B4DQ51;P45954;H0Y6T4	B4DQ51;P45954	7;7;1	7;7;1	7;7;1	Short/branched chain specific acyl-CoA dehydrogenase, mitochondrial	ACADSB	tr|B4DQ51|B4DQ51_HUMAN Short/branched chain-specific acyl-CoA dehydrogenase, mitochondrial OS=Homo sapiens GN=ACADSB PE=2 SV=1;sp|P45954|ACDSB_HUMAN Short/branched chain specific acyl-CoA dehydrogenase, mitochondrial OS=Homo sapiens GN=ACADSB PE=1 SV=1	3	7	7	7	36.025	330	330;432;171	0	10.949	20				261	0	0	6.38207e+06	0	0	0	0	0	6.2759e+07	2.78367e+07	2.80635e+07	1.36762e+07	1.04918e+07	2.26229e+07	1.91995e+07	2.38683e+07	0	0	5.46911e+07	4.134e+07	0	0	0	5.06254e+07	3.61556e+08
G3V1M7;P49748-2;P49748;F5H2A9	G3V1M7;P49748-2;P49748;F5H2A9	22;22;22;22	22;22;22;22	22;22;22;22	Very long-chain specific acyl-CoA dehydrogenase, mitochondrial	ACADVL	tr|G3V1M7|G3V1M7_HUMAN Acyl-Coenzyme A dehydrogenase, very long chain, isoform CRA_b OS=Homo sapiens GN=ACADVL PE=3 SV=1;sp|P49748-2|ACADV_HUMAN Isoform 2 of Very long-chain specific acyl-CoA dehydrogenase, mitochondrial OS=Homo sapiens GN=ACADVL;sp|P49748	4	22	22	22	75.209	701	701;633;655;678	0	97.689	154				1009	4.6058e+07	8.93063e+07	1.01643e+08	1.06578e+08	9.25399e+07	1.01758e+08	9.96953e+07	1.08075e+08	2.27857e+08	1.66101e+08	1.29521e+08	1.01646e+08	9.2902e+07	1.14795e+08	1.25139e+08	1.22895e+08	4.54641e+08	1.06836e+08	8.8206e+07	1.55562e+08	9.50849e+07	1.70658e+08	1.66825e+08	2.31906e+08	3.29623e+09
P24752;H0YEL7;G3XAB4;E9PRQ6;E9PKF3	P24752	25;9;7;6;1	25;9;7;6;1	25;9;7;6;1	Acetyl-CoA acetyltransferase, mitochondrial	ACAT1	sp|P24752|THIL_HUMAN Acetyl-CoA acetyltransferase, mitochondrial OS=Homo sapiens GN=ACAT1 PE=1 SV=1	5	25	25	25	45.199	427	427;136;162;141;54	0	323.31	506				2041	9.10503e+08	6.46324e+08	1.54587e+09	1.03281e+09	1.40031e+09	8.61918e+08	7.7225e+08	9.96101e+08	2.73783e+09	1.87009e+09	1.43774e+09	8.34601e+08	7.19115e+08	1.14686e+09	7.38102e+08	1.37396e+09	6.27073e+09	2.55932e+09	2.09697e+09	3.36252e+09	3.00547e+09	4.49094e+09	3.2869e+09	4.44242e+09	4.85397e+10
Q9BWD1;B7Z233	Q9BWD1;B7Z233	4;3	4;3	4;3	Acetyl-CoA acetyltransferase, cytosolic	ACAT2	sp|Q9BWD1|THIC_HUMAN Acetyl-CoA acetyltransferase, cytosolic OS=Homo sapiens GN=ACAT2 PE=1 SV=2;tr|B7Z233|B7Z233_HUMAN Acetyl-CoA acetyltransferase, cytosolic OS=Homo sapiens GN=ACAT2 PE=2 SV=1	2	4	4	4	41.35	397	397;426	0	64.206	24				3996	0	0	0	0	0	0	0	0	8.4705e+07	3.18397e+07	3.47229e+07	2.49413e+07	2.33497e+07	2.98178e+07	2.2115e+07	7.09717e+07	4.44871e+08	0	0	0	4.15781e+07	6.28417e+07	4.41254e+07	1.11366e+08	1.02725e+09
Q96AP0-2;Q96AP0	Q96AP0-2;Q96AP0	4;4	4;4	4;4	Adrenocortical dysplasia protein homolog	ACD	sp|Q96AP0-2|ACD_HUMAN Isoform 2 of Adrenocortical dysplasia protein homolog OS=Homo sapiens GN=ACD;sp|Q96AP0|ACD_HUMAN Adrenocortical dysplasia protein homolog OS=Homo sapiens GN=ACD PE=1 SV=3	2	4	4	4	57.392	541	541;544	0	10.353	33				3738	8.75994e+06	0	1.5816e+07	1.89048e+07	1.42431e+07	9.82104e+06	1.15686e+07	1.52607e+07	1.30414e+07	8.52438e+06	9.51136e+06	6.18594e+06	8.66922e+06	1.09728e+07	7.18543e+06	0	3.34492e+07	2.13294e+07	1.46677e+07	2.19189e+07	1.60892e+07	2.71214e+07	0	0	2.9304e+08
Q9UKV3;E7EQT4;Q9UKV3-5;Q9UKV3-3;Q9UKV3-2;G3V3B0;G3V3T3	Q9UKV3;E7EQT4;Q9UKV3-5	70;69;67;34;34;33;10	70;69;67;34;34;33;10	70;69;67;34;34;33;10	Apoptotic chromatin condensation inducer in the nucleus	ACIN1	sp|Q9UKV3|ACINU_HUMAN Apoptotic chromatin condensation inducer in the nucleus OS=Homo sapiens GN=ACIN1 PE=1 SV=2;tr|E7EQT4|E7EQT4_HUMAN Apoptotic chromatin condensation inducer in the nucleus OS=Homo sapiens GN=ACIN1 PE=4 SV=2;sp|Q9UKV3-5|ACINU_HUMAN Isofo	7	70	70	70	151.86	1341	1341;1301;1328;583;614;582;194	0	323.31	1290				4502	1.85789e+09	2.37059e+09	2.26761e+09	2.24072e+09	2.40363e+09	2.69893e+09	2.03603e+09	2.10836e+09	1.59226e+09	1.65456e+09	1.50351e+09	1.23592e+09	1.28925e+09	1.36341e+09	1.32177e+09	1.40678e+09	7.10317e+09	4.99767e+09	5.36395e+09	5.07985e+09	3.83438e+09	4.65555e+09	5.02999e+09	4.57045e+09	6.99862e+10
E7ENH9;P53396-2;P53396;B4E3P0	E7ENH9;P53396-2;P53396;B4E3P0	48;48;48;36	48;48;48;36	48;48;48;36	ATP-citrate synthase	ACLY	tr|E7ENH9|E7ENH9_HUMAN ATP-citrate synthase OS=Homo sapiens GN=ACLY PE=4 SV=2;sp|P53396-2|ACLY_HUMAN Isoform 2 of ATP-citrate synthase OS=Homo sapiens GN=ACLY;sp|P53396|ACLY_HUMAN ATP-citrate synthase OS=Homo sapiens GN=ACLY PE=1 SV=3;tr|B4E3P0|B4E3P0_HUMA	4	48	48	48	126.22	1155	1155;1091;1101;830	0	296.65	400				670	8.03404e+08	7.94697e+08	8.34645e+08	6.42529e+08	6.79814e+08	8.63347e+08	5.24607e+08	8.61107e+08	1.72983e+09	1.56669e+09	1.54078e+09	8.96334e+08	9.47181e+08	1.10562e+09	1.29296e+09	1.62209e+09	6.34696e+09	1.6361e+09	1.49472e+09	1.34154e+09	1.23566e+09	1.34309e+09	1.84247e+09	1.87279e+09	3.3819e+10
P21399;Q5VZA6;Q59FI0;Q9HBB2	P21399;Q5VZA6	3;2;1;1	3;2;1;1	3;2;1;1	Cytoplasmic aconitate hydratase	ACO1	sp|P21399|ACOC_HUMAN Cytoplasmic aconitate hydratase OS=Homo sapiens GN=ACO1 PE=1 SV=3;tr|Q5VZA6|Q5VZA6_HUMAN Aconitase 1, soluble OS=Homo sapiens GN=ACO1 PE=2 SV=1	4	3	3	3	98.398	889	889;434;781;790	0.0030311	3.3757	6				2007	0	0	0	0	0	0	0	0	8.85638e+06	4.45873e+06	5.26005e+06	0	0	0	0	0	0	0	0	0	0	0	0	0	1.85752e+07
A2A274;Q99798;F5H2A5;B4DW08;B4DEC3	A2A274;Q99798;F5H2A5;B4DW08;B4DEC3	31;31;28;23;23	31;31;28;23;23	31;31;28;23;23	Aconitate hydratase, mitochondrial	ACO2	tr|A2A274|A2A274_HUMAN Aconitase 2, mitochondrial OS=Homo sapiens GN=ACO2 PE=4 SV=1;sp|Q99798|ACON_HUMAN Aconitate hydratase, mitochondrial OS=Homo sapiens GN=ACO2 PE=1 SV=2;tr|F5H2A5|F5H2A5_HUMAN Aconitate hydratase, mitochondrial OS=Homo sapiens GN=ACO2	5	31	31	31	87.819	805	805;780;761;491;501	0	323.31	342				7	3.85568e+08	6.00586e+08	6.05442e+08	6.00208e+08	5.57655e+08	4.22942e+08	5.39673e+08	6.01532e+08	1.11262e+09	9.01894e+08	6.16122e+08	3.38701e+08	5.79358e+08	8.07422e+08	5.65083e+08	6.87173e+08	2.44993e+09	8.96967e+08	7.23892e+08	1.11653e+09	7.88281e+08	1.15278e+09	1.24757e+09	1.62057e+09	1.99185e+10
Q86TX2;G3V4F2	Q86TX2;G3V4F2	21;19	21;19	2;2	Acyl-coenzyme A thioesterase 1	ACOT1	sp|Q86TX2|ACOT1_HUMAN Acyl-coenzyme A thioesterase 1 OS=Homo sapiens GN=ACOT1 PE=1 SV=1;tr|G3V4F2|G3V4F2_HUMAN Acyl-coenzyme A thioesterase 1 OS=Homo sapiens GN=ACOT1 PE=4 SV=1	2	21	21	2	46.277	421	421;395	0	315.46	217				3348	1.55417e+08	1.34782e+08	2.58864e+08	2.13018e+08	2.34364e+08	1.00284e+08	2.19893e+08	2.43016e+08	8.02414e+08	6.26588e+08	5.26038e+08	2.77987e+08	2.68618e+08	4.88135e+08	3.82608e+08	6.89271e+08	1.17098e+09	4.33945e+08	3.47905e+08	4.03576e+08	2.05316e+08	5.17989e+08	5.67519e+08	9.25847e+08	1.01944e+10
Q9NPJ3;F5H2L4	Q9NPJ3;F5H2L4	3;2	3;2	3;2	Acyl-coenzyme A thioesterase 13;Acyl-coenzyme A thioesterase 13, N-terminally processed	ACOT13	sp|Q9NPJ3|ACO13_HUMAN Acyl-coenzyme A thioesterase 13 OS=Homo sapiens GN=ACOT13 PE=1 SV=1;tr|F5H2L4|F5H2L4_HUMAN Acyl-coenzyme A thioesterase 13 OS=Homo sapiens GN=ACOT13 PE=4 SV=1	2	3	3	3	14.96	140	140;117	0	43.006	10				4219	0	0	0	0	0	1.85366e+07	0	0	7.16813e+07	4.08372e+07	0	0	0	0	0	1.03215e+07	0	0	0	0	0	0	0	0	1.41377e+08
P49753;B3KSA0;P49753-2	P49753;B3KSA0;P49753-2	20;11;11	1;1;1	1;1;1	Acyl-coenzyme A thioesterase 2, mitochondrial	ACOT2	sp|P49753|ACOT2_HUMAN Acyl-coenzyme A thioesterase 2, mitochondrial OS=Homo sapiens GN=ACOT2 PE=1 SV=6;tr|B3KSA0|B3KSA0_HUMAN Acyl-coenzyme A thioesterase 2, mitochondrial OS=Homo sapiens GN=ACOT2 PE=2 SV=1;sp|P49753-2|ACOT2_HUMAN Isoform 2 of Acyl-coenzym	3	20	1	1	53.218	483	483;286;301	0.00028612	5.5216	7				2277	0	0	0	0	0	0	0	0	0	0	0	0	0	0	0	0	0	0	0	0	0	0	0	2.90277e+08	2.90277e+08
Q8N9L9	Q8N9L9	2	2	2	Acyl-coenzyme A thioesterase 4	ACOT4	sp|Q8N9L9|ACOT4_HUMAN Acyl-coenzyme A thioesterase 4 OS=Homo sapiens GN=ACOT4 PE=1 SV=2	1	2	2	2	46.326	421	421	0.0080991	2.7153	4				3509	0	0	0	0	0	0	0	0	0	0	0	0	0	0	1.14946e+06	0	0	0	0	0	0	0	0	0	1.14946e+06
O00154-4;O00154-6;O00154;O00154-5;B4DUX0;O00154-2;O00154-3;F5GWE2	O00154-4;O00154-6;O00154;O00154-5;B4DUX0;O00154-2;O00154-3	11;10;10;9;8;8;8;4	11;10;10;9;8;8;8;4	11;10;10;9;8;8;8;4	Cytosolic acyl coenzyme A thioester hydrolase	ACOT7	sp|O00154-4|BACH_HUMAN Isoform 4 of Cytosolic acyl coenzyme A thioester hydrolase OS=Homo sapiens GN=ACOT7;sp|O00154-6|BACH_HUMAN Isoform 6 of Cytosolic acyl coenzyme A thioester hydrolase OS=Homo sapiens GN=ACOT7;sp|O00154|BACH_HUMAN Cytosolic acyl coenzy	8	11	11	11	37.419	338	338;329;380;350;265;246;283;223	0	21.271	37				1400	1.50925e+07	1.276e+07	2.03467e+07	1.92406e+07	1.94939e+07	0	1.35051e+07	2.04434e+07	1.28389e+08	4.05784e+07	8.37165e+07	4.13753e+07	1.99911e+07	2.1047e+07	3.94883e+07	7.58197e+07	3.13196e+08	3.06442e+07	4.48508e+07	5.36488e+07	3.0073e+07	5.46779e+07	3.36703e+07	4.45929e+07	1.17664e+09
H7C5A7;E9PJN0;A6NDT2;O14734;H0Y698;Q9BR14;E9PMC4;G5E995;E9PIS4	H7C5A7;E9PJN0;A6NDT2;O14734;H0Y698;Q9BR14;E9PMC4;G5E995;E9PIS4	3;3;3;3;2;2;2;2;2	3;3;3;3;2;2;2;2;2	3;3;3;3;2;2;2;2;2	Acyl-coenzyme A thioesterase 8	ACOT8	tr|H7C5A7|H7C5A7_HUMAN Acyl-coenzyme A thioesterase 8 (Fragment) OS=Homo sapiens GN=ACOT8 PE=4 SV=1;tr|E9PJN0|E9PJN0_HUMAN Acyl-coenzyme A thioesterase 8 OS=Homo sapiens GN=ACOT8 PE=4 SV=1;tr|A6NDT2|A6NDT2_HUMAN Acyl-CoA thioesterase 8, isoform CRA_c OS=Ho	9	3	3	3	23.333	209	209;226;254;319;74;92;94;113;132	0	6.389	37				41	1.13875e+07	1.21291e+07	1.71918e+07	1.46683e+07	2.38215e+07	1.19257e+07	1.13305e+07	1.80119e+07	2.63042e+07	1.60095e+07	1.26847e+07	7.93599e+06	7.81975e+06	1.05174e+07	8.42203e+06	1.70508e+07	0	3.48256e+07	3.40349e+07	6.48438e+07	4.75622e+07	6.51268e+07	3.44282e+07	6.68334e+07	5.74866e+08
Q9Y305-2;Q9Y305;Q9Y305-4;Q9Y305-3;H7C5Q2;C9J7L8	Q9Y305-2;Q9Y305;Q9Y305-4;Q9Y305-3;H7C5Q2	21;21;21;20;13;9	21;21;21;20;13;9	21;21;21;20;13;9	Acyl-coenzyme A thioesterase 9, mitochondrial	ACOT9	sp|Q9Y305-2|ACOT9_HUMAN Isoform 2 of Acyl-coenzyme A thioesterase 9, mitochondrial OS=Homo sapiens GN=ACOT9;sp|Q9Y305|ACOT9_HUMAN Acyl-coenzyme A thioesterase 9, mitochondrial OS=Homo sapiens GN=ACOT9 PE=1 SV=2;sp|Q9Y305-4|ACOT9_HUMAN Isoform 4 of Acyl-coe	6	21	21	21	46.354	406	406;439;448;379;264;136	0	203.04	314				4619	5.04867e+08	4.47148e+08	6.90052e+08	5.34293e+08	7.46721e+08	3.77774e+08	4.47111e+08	5.23711e+08	7.84207e+08	5.90105e+08	5.40109e+08	3.40664e+08	2.9781e+08	5.58133e+08	3.23211e+08	5.31591e+08	1.66211e+09	1.05876e+09	8.74836e+08	1.0796e+09	8.58695e+08	1.33028e+09	8.88474e+08	1.037e+09	1.70273e+10
Q15067-2;Q15067;F5H0M0;F5GYQ8;I3L0T4;I3L2U4	Q15067-2;Q15067;F5H0M0;F5GYQ8	12;11;9;9;3;2	12;11;9;9;3;2	12;11;9;9;3;2	Peroxisomal acyl-coenzyme A oxidase 1	ACOX1	sp|Q15067-2|ACOX1_HUMAN Isoform 2 of Peroxisomal acyl-coenzyme A oxidase 1 OS=Homo sapiens GN=ACOX1;sp|Q15067|ACOX1_HUMAN Peroxisomal acyl-coenzyme A oxidase 1 OS=Homo sapiens GN=ACOX1 PE=1 SV=3;tr|F5H0M0|F5H0M0_HUMAN Acyl-coenzyme A oxidase OS=Homo sapien	6	12	12	12	74.667	660	660;660;592;622;223;71	0	88.72	50				2903	4.37691e+07	5.02791e+07	5.4372e+07	0	0	0	3.05843e+07	0	3.33983e+08	2.88674e+08	1.98012e+08	1.85935e+08	1.54761e+08	1.92677e+08	1.51925e+08	7.43611e+07	2.01447e+08	0	6.09637e+07	0	2.73521e+07	0	0	1.71172e+08	2.22027e+09
O15254-2;O15254	O15254-2;O15254	2;2	2;2	2;2	Peroxisomal acyl-coenzyme A oxidase 3	ACOX3	sp|O15254-2|ACOX3_HUMAN Isoform 2 of Peroxisomal acyl-coenzyme A oxidase 3 OS=Homo sapiens GN=ACOX3;sp|O15254|ACOX3_HUMAN Peroxisomal acyl-coenzyme A oxidase 3 OS=Homo sapiens GN=ACOX3 PE=1 SV=2	2	2	2	2	69.574	624	624;700	0.0025355	3.4476	1				1499	0	0	0	0	0	0	0	0	0	0	3.62508e+07	0	0	0	0	0	0	0	0	0	0	0	0	0	3.62508e+07
G5E9R5;B5MCC7;P24666;F2Z2Q9;C9JNS5;D3YTI2;P24666-3;P24666-2	G5E9R5;B5MCC7;P24666;F2Z2Q9;C9JNS5;D3YTI2;P24666-3;P24666-2	4;4;4;3;3;2;2;2	4;4;4;3;3;2;2;2	4;4;4;3;3;2;2;2	Low molecular weight phosphotyrosine protein phosphatase	ACP1	tr|G5E9R5|G5E9R5_HUMAN Acid phosphatase 1, soluble, isoform CRA_d OS=Homo sapiens GN=ACP1 PE=4 SV=1;tr|B5MCC7|B5MCC7_HUMAN Low molecular weight phosphotyrosine protein phosphatase OS=Homo sapiens GN=ACP1 PE=4 SV=1;sp|P24666|PPAC_HUMAN Low molecular weight	8	4	4	4	8.9711	80	80;112;158;70;72;85;124;158	0	21.232	11				350	1.34619e+07	7.74887e+06	1.09909e+07	0	9.3141e+06	0	0	0	3.36687e+07	1.45043e+07	1.30277e+07	4.08565e+06	6.86777e+06	1.84345e+07	6.44607e+06	3.05341e+06	6.07559e+08	1.2018e+07	0	0	2.06992e+07	0	1.74118e+07	0	7.99292e+08
E9PF16;B4DHT5;Q96CM8;B4DFQ6;B4DUF5;D6RF87	E9PF16;B4DHT5;Q96CM8;B4DFQ6;B4DUF5	9;9;9;9;7;2	9;9;9;9;7;2	9;9;9;9;7;2	Acyl-CoA synthetase family member 2, mitochondrial	ACSF2	tr|E9PF16|E9PF16_HUMAN Acyl-CoA synthetase family member 2, mitochondrial OS=Homo sapiens GN=ACSF2 PE=4 SV=1;tr|B4DHT5|B4DHT5_HUMAN Acyl-CoA synthetase family member 2, mitochondrial OS=Homo sapiens GN=ACSF2 PE=2 SV=1;sp|Q96CM8|ACSF2_HUMAN Acyl-CoA synthet	6	9	9	9	63.652	572	572;602;615;640;455;183	0	37.828	47				205	0	0	0	2.15676e+07	0	1.89968e+07	1.44401e+07	0	6.92083e+07	3.68133e+07	3.33995e+07	2.32494e+07	2.58993e+07	3.27125e+07	3.36453e+07	3.81196e+07	1.28314e+08	0	0	3.72662e+07	3.15096e+07	5.166e+07	4.44393e+07	7.36188e+07	7.1486e+08
Q4G176;F5H2G6;H0YGC7;F5H362;F5H755;F5GX20;F5H5A1;F5H3B2;H0YH37	Q4G176;F5H2G6;H0YGC7;F5H362;F5H755;F5GX20;F5H5A1	4;3;2;2;2;2;2;1;1	4;3;2;2;2;2;2;1;1	4;3;2;2;2;2;2;1;1	Acyl-CoA synthetase family member 3, mitochondrial	ACSF3	sp|Q4G176|ACSF3_HUMAN Acyl-CoA synthetase family member 3, mitochondrial OS=Homo sapiens GN=ACSF3 PE=1 SV=3;tr|F5H2G6|F5H2G6_HUMAN Acyl-CoA synthetase family member 3, mitochondrial OS=Homo sapiens GN=ACSF3 PE=4 SV=1;tr|H0YGC7|H0YGC7_HUMAN Acyl-CoA synthet	9	4	4	4	64.129	576	576;368;183;190;235;237;311;106;144	0.0010403	3.8192	10				3021	0	6.55366e+06	0	0	0	0	6.91332e+06	1.36662e+07	1.64226e+07	1.02726e+07	0	0	0	7.98378e+06	7.66563e+06	0	3.01671e+07	0	0	0	0	1.40047e+07	0	1.64509e+07	1.30101e+08
E7EPM6;P33121-2;P33121;B7Z452;B7Z3Z9;D6RER0;H0Y9Z9;H0Y9U7;D6RG07	E7EPM6;P33121-2;P33121;B7Z452;B7Z3Z9;D6RER0	13;13;13;12;10;9;4;3;2	13;13;13;12;10;9;4;3;2	12;12;12;11;9;9;4;2;2	Long-chain-fatty-acid--CoA ligase 1	ACSL1	tr|E7EPM6|E7EPM6_HUMAN Long-chain-fatty-acid--CoA ligase 1 OS=Homo sapiens GN=ACSL1 PE=4 SV=1;sp|P33121-2|ACSL1_HUMAN Isoform 2 of Long-chain-fatty-acid--CoA ligase 1 OS=Homo sapiens GN=ACSL1;sp|P33121|ACSL1_HUMAN Long-chain-fatty-acid--CoA ligase 1 OS=Hom	9	13	13	12	74.281	664	664;688;698;698;527;388;94;294;126	0	24.239	90				682	1.64412e+07	2.09081e+07	2.4486e+07	2.46201e+07	2.29816e+07	3.28342e+07	2.36896e+07	2.22865e+07	8.13352e+07	6.82352e+07	5.29246e+07	3.50016e+07	2.94752e+07	4.59027e+07	3.52037e+07	4.93005e+07	1.66934e+08	5.54234e+07	4.29112e+07	7.46676e+07	6.16908e+07	9.67679e+07	1.03467e+08	1.54659e+08	1.34215e+09
O95573;H7BYZ7;H7C260;F5GWH2;F5H062	O95573	35;9;7;5;1	35;9;7;5;1	32;7;7;5;1	Long-chain-fatty-acid--CoA ligase 3	ACSL3	sp|O95573|ACSL3_HUMAN Long-chain-fatty-acid--CoA ligase 3 OS=Homo sapiens GN=ACSL3 PE=1 SV=3	5	35	35	32	80.419	720	720;179;213;141;95	0	239.97	533				1741	1.16855e+09	1.85102e+09	1.92268e+09	2.3984e+09	2.06492e+09	1.75669e+09	1.83236e+09	2.37486e+09	2.06647e+09	1.71742e+09	1.06659e+09	6.20034e+08	9.27497e+08	1.28522e+09	8.88049e+08	1.22369e+09	7.79965e+09	3.6905e+09	3.18908e+09	3.67458e+09	2.90553e+09	4.66945e+09	4.38166e+09	6.06002e+09	6.15349e+10
O60488-2;O60488;H0Y9A0;D6RF95;D6RFW9;D6RDA8;D6RD96	O60488-2;O60488	26;26;8;3;2;2;2	23;23;8;3;2;2;2	23;23;8;3;2;2;2	Long-chain-fatty-acid--CoA ligase 4	ACSL4	sp|O60488-2|ACSL4_HUMAN Isoform Short of Long-chain-fatty-acid--CoA ligase 4 OS=Homo sapiens GN=ACSL4;sp|O60488|ACSL4_HUMAN Long-chain-fatty-acid--CoA ligase 4 OS=Homo sapiens GN=ACSL4 PE=1 SV=2	7	26	23	23	74.435	670	670;711;156;154;126;128;145	0	140.11	233				1587	1.45222e+08	2.0768e+08	1.95692e+08	2.48956e+08	2.1272e+08	1.64479e+08	1.98147e+08	1.88651e+08	3.35178e+08	2.83262e+08	2.14021e+08	1.50203e+08	1.3418e+08	1.80509e+08	1.75808e+08	1.96242e+08	1.56836e+09	6.7203e+08	6.00153e+08	7.57394e+08	5.46234e+08	8.36061e+08	7.86577e+08	9.44493e+08	9.94226e+09
Q9ULC5;Q9ULC5-3;B4DX30;Q9ULC5-4	Q9ULC5;Q9ULC5-3;B4DX30;Q9ULC5-4	3;3;2;2	2;2;1;1	2;2;1;1	Long-chain-fatty-acid--CoA ligase 5	ACSL5	sp|Q9ULC5|ACSL5_HUMAN Long-chain-fatty-acid--CoA ligase 5 OS=Homo sapiens GN=ACSL5 PE=1 SV=1;sp|Q9ULC5-3|ACSL5_HUMAN Isoform 2 of Long-chain-fatty-acid--CoA ligase 5 OS=Homo sapiens GN=ACSL5;tr|B4DX30|B4DX30_HUMAN Long-chain-fatty-acid--CoA ligase 5 OS=Hom	4	3	2	2	75.99	683	683;739;465;659	0	7.5697	5				4512	0	0	0	0	0	0	0	0	0	0	0	0	0	0	0	0	0	0	0	0	2.11334e+06	0	0	0	2.11334e+06
Q9H6R3;Q9H6R3-2	Q9H6R3;Q9H6R3-2	4;3	4;3	4;3	Acyl-CoA synthetase short-chain family member 3, mitochondrial	ACSS3	sp|Q9H6R3|ACSS3_HUMAN Acyl-CoA synthetase short-chain family member 3, mitochondrial OS=Homo sapiens GN=ACSS3 PE=2 SV=1;sp|Q9H6R3-2|ACSS3_HUMAN Isoform 2 of Acyl-CoA synthetase short-chain family member 3, mitochondrial OS=Homo sapiens GN=ACSS3	2	4	4	4	74.777	686	686;368	0	29.836	26				4128	0	1.81663e+07	0	1.71008e+07	2.05647e+07	0	2.49089e+07	0	4.18518e+07	3.32188e+07	2.26032e+07	1.16964e+07	2.06953e+07	2.87549e+07	1.62769e+07	2.59857e+07	1.13167e+08	3.023e+07	0	0	3.32296e+07	0	4.39849e+07	6.86873e+07	5.71122e+08
P60709;B4E335;F5GYT4;E7EVS6;G5E9R0;C9JZR7;C9JUM1;C9JTX5	P60709;B4E335;F5GYT4	58;55;46;21;18;14;13;9	1;1;0;1;1;1;0;1	0;0;0;0;0;0;0;0	Actin, cytoplasmic 1;Actin, cytoplasmic 1, N-terminally processed	ACTB	sp|P60709|ACTB_HUMAN Actin, cytoplasmic 1 OS=Homo sapiens GN=ACTB PE=1 SV=1;tr|B4E335|B4E335_HUMAN Actin, cytoplasmic 1, N-terminally processed OS=Homo sapiens GN=ACTB PE=2 SV=1;tr|F5GYT4|F5GYT4_HUMAN Actin, cytoplasmic 1, N-terminally processed OS=Homo sa	8	58	1	0	41.736	375	375;351;294;164;125;103;99;80	0	323.31	105				2398	0	0	0	0	0	0	0	0	0	0	0	0	0	0	0	0	0	0	0	0	0	0	0	3.27321e+09	3.27321e+09
Q562R1	Q562R1	18	4	4	Beta-actin-like protein 2	ACTBL2	sp|Q562R1|ACTBL_HUMAN Beta-actin-like protein 2 OS=Homo sapiens GN=ACTBL2 PE=1 SV=2	1	18	4	4	42.003	376	376	0	9.5805	12				3042	0	0	0	0	0	0	0	0	4.21894e+07	1.00217e+08	0	0	0	0	3.79244e+07	0	1.8555e+08	0	0	0	0	0	0	0	3.6588e+08
P68032;P68133;P63267;P62736;F5H1C1;Q5T8M8;A6NL76;Q5T8M7;E7EQV5;B4DUI8;E9PG30;F6UVQ4;F6QUT6;C9JFL5;F8WB63;B8ZZJ2	P68032;P68133;P63267;P62736;F5H1C1;Q5T8M8;A6NL76;Q5T8M7;E7EQV5;B4DUI8;E9PG30	31;29;27;27;25;23;23;23;22;21;21;11;11;10;9;9	6;5;4;4;2;4;4;1;4;4;3;2;2;2;1;1	6;5;4;4;2;4;4;1;4;4;3;2;2;2;1;1	Actin, alpha cardiac muscle 1;Actin, alpha skeletal muscle;Actin, gamma-enteric smooth muscle;Actin, aortic smooth muscle	ACTC1;ACTA1;ACTG2;ACTA2	sp|P68032|ACTC_HUMAN Actin, alpha cardiac muscle 1 OS=Homo sapiens GN=ACTC1 PE=1 SV=1;sp|P68133|ACTS_HUMAN Actin, alpha skeletal muscle OS=Homo sapiens GN=ACTA1 PE=1 SV=1;sp|P63267|ACTH_HUMAN Actin, gamma-enteric smooth muscle OS=Homo sapiens GN=ACTG2 PE=1	16	31	6	6	42.019	377	377;377;376;377;342;287;289;342;254;332;333;151;151;145;105;119	0	291.35	193				2490	1.1902e+09	1.13863e+09	4.30431e+09	2.70698e+09	2.90004e+09	1.7642e+09	2.00885e+09	2.19034e+09	2.83668e+09	2.26882e+09	3.73595e+09	1.6225e+09	1.62259e+09	3.13957e+09	1.56481e+09	3.66936e+09	6.45409e+09	4.60921e+09	5.45489e+09	1.00335e+10	7.4861e+09	9.31128e+09	6.13499e+09	1.46398e+10	1.02788e+11
P63261;F5H0N0	P63261;F5H0N0	59;54	59;54	0;0	Actin, cytoplasmic 2;Actin, cytoplasmic 2, N-terminally processed	ACTG1	sp|P63261|ACTG_HUMAN Actin, cytoplasmic 2 OS=Homo sapiens GN=ACTG1 PE=1 SV=1;tr|F5H0N0|F5H0N0_HUMAN Actin, cytoplasmic 2, N-terminally processed OS=Homo sapiens GN=ACTG1 PE=3 SV=1	2	59	59	0	41.792	375	375;333	0	323.31	5583				2486	2.42726e+10	2.19456e+10	4.20608e+10	2.83259e+10	4.21921e+10	2.7791e+10	2.97187e+10	3.22602e+10	5.43965e+10	4.19525e+10	3.402e+10	2.33784e+10	1.94334e+10	2.94586e+10	2.12969e+10	3.57011e+10	1.34142e+11	7.15719e+10	6.79023e+10	8.76137e+10	6.85661e+10	1.08083e+11	8.97146e+10	1.13813e+11	1.24961e+12
O96019;O96019-2;H7C5S0;C9JQT2	O96019;O96019-2	7;6;3;2	7;6;3;2	7;6;3;2	Actin-like protein 6A	ACTL6A	sp|O96019|ACL6A_HUMAN Actin-like protein 6A OS=Homo sapiens GN=ACTL6A PE=1 SV=1;sp|O96019-2|ACL6A_HUMAN Isoform 2 of Actin-like protein 6A OS=Homo sapiens GN=ACTL6A	4	7	7	7	47.46	429	429;387;161;50	0	35.052	122				1775	3.79189e+07	3.34798e+07	6.48328e+07	4.45883e+07	5.2055e+07	3.98839e+07	2.93274e+07	3.25765e+07	8.20486e+07	6.9415e+07	6.24278e+07	3.92625e+07	2.90153e+07	5.60006e+07	3.21914e+07	5.46858e+07	2.22543e+08	1.13967e+08	1.19702e+08	1.3195e+08	1.02032e+08	1.5835e+08	1.29193e+08	1.54154e+08	1.8916e+09
P12814;P12814-3;P12814-2;B7TY16;H9KV75;H7C5W8;G3V2N5;G3V2W4;P35609;B2RCS5;H0YJ11;H0YJW3;G3V5M4;H0YGN3;G3V2X9;G3V380;G3V2E8;D6RH00;B7Z4P8	P12814;P12814-3;P12814-2;B7TY16;H9KV75	131;131;129;125;114;45;39;36;34;34;27;27;17;16;13;8;6;2;2	131;131;129;125;114;45;39;36;34;34;27;27;17;16;13;8;6;2;2	79;79;77;73;73;31;21;21;2;2;19;18;4;1;5;3;1;0;0	Alpha-actinin-1	ACTN1	sp|P12814|ACTN1_HUMAN Alpha-actinin-1 OS=Homo sapiens GN=ACTN1 PE=1 SV=2;sp|P12814-3|ACTN1_HUMAN Isoform 3 of Alpha-actinin-1 OS=Homo sapiens GN=ACTN1;sp|P12814-2|ACTN1_HUMAN Isoform 2 of Alpha-actinin-1 OS=Homo sapiens GN=ACTN1;tr|B7TY16|B7TY16_HUMAN Acti	19	131	131	79	103.06	892	892;914;887;930;822;297;261;238;894;894;207;251;126;663;144;72;85;72;388	0	323.31	5617				1924	2.10703e+10	2.46751e+10	2.11488e+10	1.93493e+10	3.82668e+10	3.52732e+10	2.99173e+10	2.93412e+10	1.53873e+10	1.61256e+10	1.19785e+10	9.66244e+09	1.53431e+10	1.69162e+10	1.64683e+10	1.77483e+10	5.70495e+10	3.61095e+10	3.74098e+10	3.708e+10	5.15567e+10	6.42171e+10	6.33566e+10	6.04723e+10	7.45923e+11
O43707;D6PXK4;E7EV83;F5GXS2;H7C144	O43707;D6PXK4;E7EV83	102;73;59;50;32	55;41;20;36;24	54;41;19;36;24	Alpha-actinin-4	ACTN4	sp|O43707|ACTN4_HUMAN Alpha-actinin-4 OS=Homo sapiens GN=ACTN4 PE=1 SV=2;tr|D6PXK4|D6PXK4_HUMAN Alpha actinin 4 short isoform OS=Homo sapiens GN=ACTN4 PE=2 SV=1;tr|E7EV83|E7EV83_HUMAN Alpha-actinin-4 OS=Homo sapiens GN=ACTN4 PE=4 SV=1	5	102	55	54	104.85	911	911;692;562;521;342	0	323.31	1336				1553	2.51206e+09	3.01016e+09	2.48956e+09	2.35395e+09	4.13179e+09	4.27947e+09	3.14325e+09	3.43367e+09	2.01314e+09	2.19155e+09	1.75549e+09	1.34798e+09	2.24094e+09	2.25594e+09	2.30235e+09	2.8594e+09	7.64537e+09	4.96367e+09	4.86308e+09	4.80157e+09	7.01094e+09	7.65631e+09	7.5031e+09	7.75256e+09	9.45173e+10
Q9NZ32;G3V4K6;G3V524;G3V2Q5;H0YJD9;G3V5Y4;F6S9Y6;F5H5L9	Q9NZ32;G3V4K6;G3V524;G3V2Q5;H0YJD9;G3V5Y4;F6S9Y6;F5H5L9	2;1;1;1;1;1;1;1	2;1;1;1;1;1;1;1	2;1;1;1;1;1;1;1	Actin-related protein 10	ACTR10	sp|Q9NZ32|ARP10_HUMAN Actin-related protein 10 OS=Homo sapiens GN=ACTR10 PE=1 SV=1;tr|G3V4K6|G3V4K6_HUMAN Actin-related protein 10 OS=Homo sapiens GN=ACTR10 PE=4 SV=1;tr|G3V524|G3V524_HUMAN Actin-related protein 10 OS=Homo sapiens GN=ACTR10 PE=4 SV=1;tr|G3	8	2	2	2	46.306	417	417;43;90;126;149;179;185;302	0.0039831	3.1776	5				4347	0	0	0	0	0	0	0	0	0	3.61224e+06	0	0	0	0	0	0	0	0	0	0	0	0	0	0	3.61224e+06
P61163;F5H3I4;B4DXP9	P61163;F5H3I4;B4DXP9	16;13;13	16;13;13	11;10;10	Alpha-centractin	ACTR1A	sp|P61163|ACTZ_HUMAN Alpha-centractin OS=Homo sapiens GN=ACTR1A PE=1 SV=1;tr|F5H3I4|F5H3I4_HUMAN Alpha-centractin OS=Homo sapiens GN=ACTR1A PE=3 SV=1;tr|B4DXP9|B4DXP9_HUMAN Alpha-centractin OS=Homo sapiens GN=ACTR1A PE=2 SV=1	3	16	16	11	42.613	376	376;302;329	0	323.31	166				2411	3.9825e+08	3.94116e+08	5.51229e+08	4.50554e+08	4.59688e+08	2.17334e+08	2.87914e+08	4.33926e+08	1.08307e+09	7.52881e+08	7.9483e+08	5.79378e+08	2.88015e+08	5.31373e+08	3.62721e+08	6.96695e+08	4.74968e+09	1.30041e+09	9.19451e+08	1.41535e+09	9.84989e+08	2.13203e+09	1.45709e+09	1.52043e+09	2.27614e+10
P42025;G5E9Q5	P42025;G5E9Q5	8;6	3;3	3;3	Beta-centractin	ACTR1B	sp|P42025|ACTY_HUMAN Beta-centractin OS=Homo sapiens GN=ACTR1B PE=1 SV=1;tr|G5E9Q5|G5E9Q5_HUMAN ARP1 actin-related protein 1 homolog B, centractin beta (Yeast), isoform CRA_c OS=Homo sapiens GN=ACTR1B PE=3 SV=1	2	8	3	3	42.293	376	376;147	0	6.7151	13				2197	0	6.0723e+06	0	0	0	7.66889e+06	0	0	2.12877e+07	1.06331e+07	1.93421e+07	6.89425e+06	5.50476e+06	7.30066e+06	0	0	6.48002e+07	0	0	0	0	0	0	1.98928e+07	1.69397e+08
P61160;E9PF41;G3V1L8;F5H6T1	P61160;E9PF41;G3V1L8;F5H6T1	8;7;6;4	8;7;6;4	8;7;6;4	Actin-related protein 2	ACTR2	sp|P61160|ARP2_HUMAN Actin-related protein 2 OS=Homo sapiens GN=ACTR2 PE=1 SV=1;tr|E9PF41|E9PF41_HUMAN Actin-related protein 2 OS=Homo sapiens GN=ACTR2 PE=3 SV=1;tr|G3V1L8|G3V1L8_HUMAN ARP2 actin-related protein 2 homolog (Yeast), isoform CRA_d OS=Homo sap	4	8	8	8	44.76	394	394;399;339;305	0	34.005	112				2410	3.27333e+07	2.75189e+07	4.90062e+07	3.54297e+07	4.4849e+07	2.2695e+07	3.44774e+07	4.03768e+07	8.19263e+07	7.16627e+07	6.49746e+07	3.35821e+07	2.92719e+07	4.40663e+07	3.29541e+07	5.9245e+07	4.5527e+08	1.20662e+08	1.04245e+08	1.56754e+08	1.06588e+08	1.66293e+08	1.21304e+08	1.60643e+08	2.09653e+09
P61158;B4DXW1;F5H3P5;B4DTI0;F8WEW2;F8WE84;Q9P1U1-2;Q9P1U1;H7C4J1;C9IZN3;Q9C0K3;Q9P1U1-3	P61158;B4DXW1;F5H3P5;B4DTI0	18;16;15;13;2;2;2;2;1;1;1;1	18;16;15;13;2;2;2;2;1;1;1;1	18;16;15;13;2;2;2;2;1;1;1;1	Actin-related protein 3	ACTR3	sp|P61158|ARP3_HUMAN Actin-related protein 3 OS=Homo sapiens GN=ACTR3 PE=1 SV=3;tr|B4DXW1|B4DXW1_HUMAN Actin-related protein 3 OS=Homo sapiens GN=ACTR3 PE=2 SV=1;tr|F5H3P5|F5H3P5_HUMAN Actin-related protein 3 OS=Homo sapiens GN=ACTR3 PE=3 SV=1;tr|B4DTI0|B4	12	18	18	18	47.371	418	418;367;356;289;34;41;330;418;208;222;210;348	0	291.02	260				2409	1.94387e+08	1.94257e+08	3.35432e+08	2.35341e+08	3.43152e+08	1.74221e+08	2.20876e+08	2.92853e+08	6.87531e+08	4.99228e+08	4.74211e+08	2.76939e+08	2.28277e+08	3.88047e+08	3.18655e+08	5.22208e+08	2.46466e+09	8.42644e+08	7.70045e+08	8.27968e+08	8.08573e+08	1.19122e+09	9.3291e+08	1.3846e+09	1.46082e+10
Q9H981;Q9H981-2;H0Y849;Q9H981-3;C9J7L6	Q9H981;Q9H981-2;H0Y849;Q9H981-3	6;5;3;3;1	6;5;3;3;1	6;5;3;3;1	Actin-related protein 8	ACTR8	sp|Q9H981|ARP8_HUMAN Actin-related protein 8 OS=Homo sapiens GN=ACTR8 PE=1 SV=2;sp|Q9H981-2|ARP8_HUMAN Isoform 2 of Actin-related protein 8 OS=Homo sapiens GN=ACTR8;tr|H0Y849|H0Y849_HUMAN Actin-related protein 8 (Fragment) OS=Homo sapiens GN=ACTR8 PE=4 SV=	5	6	6	6	70.483	624	624;513;378;329;102	0	9.6719	50				4151	9.20881e+06	2.43177e+07	2.04587e+07	3.05152e+07	2.53607e+07	1.83909e+07	1.82783e+07	2.14558e+07	2.11165e+07	1.96112e+07	1.37158e+07	6.42262e+06	1.93502e+07	2.07198e+07	1.30445e+07	1.52082e+07	1.00675e+08	4.01054e+07	3.63153e+07	3.78944e+07	2.95642e+07	4.26171e+07	4.02004e+07	5.55941e+07	6.80141e+08
E7ENU4;P55265;P55265-4;P55265-5	E7ENU4;P55265;P55265-4;P55265-5	85;85;85;80	85;85;85;80	6;6;6;6	Double-stranded RNA-specific adenosine deaminase	ADAR	tr|E7ENU4|E7ENU4_HUMAN Double-stranded RNA-specific adenosine deaminase OS=Homo sapiens GN=ADAR PE=4 SV=1;sp|P55265|DSRAD_HUMAN Double-stranded RNA-specific adenosine deaminase OS=Homo sapiens GN=ADAR PE=1 SV=4;sp|P55265-4|DSRAD_HUMAN Isoform 4 of Double-s	4	85	85	6	140.83	1269	1269;1226;1269;931	0	323.31	2621				675	3.86414e+09	4.88561e+09	4.25695e+09	4.519e+09	4.39393e+09	4.79237e+09	4.03668e+09	4.33969e+09	3.26904e+09	3.16993e+09	2.54849e+09	1.84645e+09	2.0932e+09	2.32419e+09	2.54764e+09	2.72872e+09	1.28953e+10	8.19172e+09	8.51856e+09	7.54473e+09	6.24647e+09	7.95665e+09	7.71782e+09	8.17006e+09	1.22857e+11
H0YCK3;P55265-2;P55265-3	H0YCK3;P55265-2;P55265-3	80;80;78	1;1;1	1;1;1	Double-stranded RNA-specific adenosine deaminase	ADAR	tr|H0YCK3|H0YCK3_HUMAN Double-stranded RNA-specific adenosine deaminase (Fragment) OS=Homo sapiens GN=ADAR PE=4 SV=1;sp|P55265-2|DSRAD_HUMAN Isoform 2 of Double-stranded RNA-specific adenosine deaminase OS=Homo sapiens GN=ADAR;sp|P55265-3|DSRAD_HUMAN Isofo	3	80	1	1	132.65	1195	1195;1200;1181	0.00079639	4.1281	4				1270	0	0	0	0	0	0	0	0	0	0	0	0	0	0	0	0	0	0	0	0	0	0	0	1.289e+07	1.289e+07
Q5T7A2;Q5T7A4;Q8NI60-3;Q8NI60;Q8NI60-4;B4DED1;E7EVZ8;Q8NI60-2	Q5T7A2;Q5T7A4;Q8NI60-3;Q8NI60;Q8NI60-4;B4DED1;E7EVZ8	5;5;5;5;4;3;3;2	5;5;5;5;4;3;3;2	5;5;5;5;4;3;3;2	Atypical kinase ADCK3, mitochondrial	ADCK3	tr|Q5T7A2|Q5T7A2_HUMAN Chaperone activity of bc1 complex-like, mitochondrial OS=Homo sapiens GN=CABC1 PE=2 SV=1;tr|Q5T7A4|Q5T7A4_HUMAN Chaperone activity of bc1 complex-like, mitochondrial OS=Homo sapiens GN=CABC1 PE=2 SV=1;sp|Q8NI60-3|ADCK3_HUMAN Isoform	8	5	5	5	55.981	492	492;572;595;647;368;314;321;163	0	10.792	39				3115	1.02257e+07	1.80284e+07	1.30429e+07	1.60396e+07	1.45676e+07	1.12367e+07	1.63004e+07	1.81442e+07	1.82359e+07	1.62718e+07	9.4506e+06	4.20364e+06	0	0	9.85491e+06	0	8.28502e+07	4.48267e+07	3.85587e+07	3.60465e+07	3.01659e+07	4.69905e+07	3.74652e+07	5.4502e+07	5.47008e+08
Q96D53;Q96D53-2	Q96D53;Q96D53-2	20;17	20;17	20;17	AarF domain-containing protein kinase 4	ADCK4	sp|Q96D53|ADCK4_HUMAN Uncharacterized aarF domain-containing protein kinase 4 OS=Homo sapiens GN=ADCK4 PE=1 SV=2;sp|Q96D53-2|ADCK4_HUMAN Isoform 2 of Uncharacterized aarF domain-containing protein kinase 4 OS=Homo sapiens GN=ADCK4	2	20	20	20	60.069	544	544;503	0	300.77	184				3753	3.15894e+08	4.19158e+08	4.40819e+08	5.89466e+08	5.30572e+08	4.87084e+08	4.46282e+08	5.67985e+08	6.90453e+08	5.83733e+08	4.06686e+08	2.18598e+08	3.23195e+08	3.89895e+08	3.28974e+08	3.82102e+08	2.16487e+09	7.96297e+08	7.10221e+08	8.46666e+08	8.10386e+08	1.19882e+09	1.03188e+09	1.49981e+09	1.61798e+10
Q3MIX3;E9PLF3;E9PJ20	Q3MIX3	6;1;1	6;1;1	6;1;1	Uncharacterized aarF domain-containing protein kinase 5	ADCK5	sp|Q3MIX3|ADCK5_HUMAN Uncharacterized aarF domain-containing protein kinase 5 OS=Homo sapiens GN=ADCK5 PE=2 SV=2	3	6	6	6	65.896	580	580;115;129	0	11.77	34				3010	5.02112e+06	8.4755e+06	9.26614e+06	1.51257e+07	9.60847e+06	9.99085e+06	1.12515e+07	1.38836e+07	1.55924e+07	1.16494e+07	5.23986e+06	4.30868e+06	3.89101e+06	4.88481e+06	5.70369e+06	5.05702e+06	0	1.60661e+07	0	1.40558e+07	1.03094e+07	1.76085e+07	1.06474e+07	2.68221e+07	2.34459e+08
P35611;P35611-3;E7EV99;E7ENY0;P35611-2;A2A3N8;Q86XM2;H0Y9H2;Q96D30;D6RF25;D6RJE2;D6RAH3;H0YFD8;H0YG19;P35612-2;P35612-8;P35612-4;P35612-3;P35612	P35611;P35611-3;E7EV99;E7ENY0;P35611-2;A2A3N8;Q86XM2;H0Y9H2;Q96D30	35;35;33;33;33;33;32;22;19;9;4;4;3;2;1;1;1;1;1	35;35;33;33;33;33;32;22;19;9;4;4;3;2;1;1;1;1;1	35;35;33;33;33;33;32;22;19;9;4;4;3;2;1;1;1;1;1	Alpha-adducin	ADD1	sp|P35611|ADDA_HUMAN Alpha-adducin OS=Homo sapiens GN=ADD1 PE=1 SV=2;sp|P35611-3|ADDA_HUMAN Isoform 3 of Alpha-adducin OS=Homo sapiens GN=ADD1;tr|E7EV99|E7EV99_HUMAN Alpha-adducin OS=Homo sapiens GN=ADD1 PE=4 SV=1;tr|E7ENY0|E7ENY0_HUMAN Alpha-adducin OS=Ho	19	35	35	35	80.954	737	737;768;632;663;631;662;662;444;400;143;69;137;105;114;559;574;587;643;726	0	317.7	716				2149	8.74975e+08	1.28081e+09	1.27859e+09	1.14232e+09	1.46967e+09	1.83525e+09	1.4547e+09	1.40988e+09	8.33258e+08	9.55723e+08	7.54184e+08	7.47991e+08	6.48287e+08	6.50979e+08	7.70629e+08	6.99397e+08	3.16968e+09	2.48266e+09	2.26017e+09	2.37522e+09	1.74131e+09	2.26162e+09	2.3099e+09	2.16367e+09	3.55709e+10
Q9UEY8-2	Q9UEY8-2	28	28	1	Gamma-adducin	ADD3	sp|Q9UEY8-2|ADDG_HUMAN Isoform 1 of Gamma-adducin OS=Homo sapiens GN=ADD3	1	28	28	1	75.67	674	674	0	323.31	353				4441	7.38748e+08	1.18938e+09	1.17524e+09	1.46715e+09	1.28066e+09	1.1873e+09	1.15657e+09	1.345e+09	8.86861e+08	9.36155e+08	6.88759e+08	4.87838e+08	4.65875e+08	6.67207e+08	5.84586e+08	6.36533e+08	3.92903e+09	1.99742e+09	1.56085e+09	2.03139e+09	1.69545e+09	2.4053e+09	2.70327e+09	3.4254e+09	3.4642e+10
Q9UEY8	Q9UEY8	28	1	1	Gamma-adducin	ADD3	sp|Q9UEY8|ADDG_HUMAN Gamma-adducin OS=Homo sapiens GN=ADD3 PE=1 SV=1	1	28	1	1	79.154	706	706	0	6.0957	7				4440	0	0	0	0	0	0	0	0	0	0	0	0	0	0	0	0	0	0	0	0	0	0	0	2.2221e+07	2.2221e+07
P11766;D6RFE4;H0YAG8;D6RAY0;D6R9G2	P11766;D6RFE4;H0YAG8;D6RAY0;D6R9G2	4;3;3;2;2	4;3;3;2;2	4;3;3;2;2	Alcohol dehydrogenase class-3	ADH5	sp|P11766|ADHX_HUMAN Alcohol dehydrogenase class-3 OS=Homo sapiens GN=ADH5 PE=1 SV=4;tr|D6RFE4|D6RFE4_HUMAN Alcohol dehydrogenase class-3 OS=Homo sapiens GN=ADH5 PE=4 SV=1;tr|H0YAG8|H0YAG8_HUMAN Alcohol dehydrogenase class-3 (Fragment) OS=Homo sapiens GN=A	5	4	4	4	39.724	374	374;115;262;56;95	0	5.8392	12				1917	0	0	0	0	0	0	0	0	1.7905e+07	0	1.53632e+07	9.79258e+06	8.79927e+06	1.08926e+07	9.77359e+06	1.84087e+07	7.49947e+07	0	0	0	0	0	0	0	1.6593e+08
Q9H2P0;E9PQK8	Q9H2P0	60;10	60;10	60;10	Activity-dependent neuroprotector homeobox protein	ADNP	sp|Q9H2P0|ADNP_HUMAN Activity-dependent neuroprotector homeobox protein OS=Homo sapiens GN=ADNP PE=1 SV=1	2	60	60	60	123.56	1102	1102;173	0	323.31	1573				4094	3.11188e+09	3.1938e+09	3.21812e+09	2.86585e+09	2.92083e+09	3.02505e+09	2.51508e+09	2.40735e+09	1.63316e+09	1.57672e+09	1.46698e+09	1.06201e+09	1.25076e+09	1.26597e+09	1.47683e+09	1.46013e+09	8.65304e+09	7.62087e+09	7.06657e+09	6.09947e+09	4.90598e+09	5.77174e+09	5.74665e+09	5.34489e+09	8.56598e+10
Q6IQ32;H0YM09;H0YLN6	Q6IQ32	19;7;6	19;7;6	19;7;6	ADNP homeobox protein 2	ADNP2	sp|Q6IQ32|ADNP2_HUMAN ADNP homeobox protein 2 OS=Homo sapiens GN=ADNP2 PE=1 SV=1	3	19	19	19	122.83	1131	1131;229;171	0	104.37	231				3182	3.43296e+08	3.35941e+08	2.9597e+08	2.95088e+08	3.28297e+08	3.40631e+08	2.83336e+08	2.99254e+08	1.92828e+08	2.0014e+08	1.70154e+08	1.21277e+08	1.15199e+08	1.41587e+08	1.6218e+08	1.42598e+08	8.87673e+08	6.23663e+08	6.40737e+08	6.03063e+08	5.04096e+08	4.95879e+08	5.02947e+08	5.70592e+08	8.59643e+09
Q9NX46;B4DHV5	Q9NX46	3;1	3;1	3;1	Poly(ADP-ribose) glycohydrolase ARH3	ADPRHL2	sp|Q9NX46|ARHL2_HUMAN Poly(ADP-ribose) glycohydrolase ARH3 OS=Homo sapiens GN=ADPRHL2 PE=1 SV=1	2	3	3	3	38.946	363	363;283	0.00028169	5.214	8				4311	0	0	0	0	0	0	0	0	1.3733e+07	6.25427e+06	5.0793e+06	3.32936e+06	3.89939e+06	4.86005e+06	3.5414e+06	5.61142e+06	0	0	0	0	0	0	0	0	4.63082e+07
E9PEC0;Q16186	E9PEC0;Q16186	3;3	3;3	3;3	Proteasomal ubiquitin receptor ADRM1	ADRM1	tr|E9PEC0|E9PEC0_HUMAN Proteasomal ubiquitin receptor ADRM1 OS=Homo sapiens GN=ADRM1 PE=4 SV=2;sp|Q16186|ADRM1_HUMAN Proteasomal ubiquitin receptor ADRM1 OS=Homo sapiens GN=ADRM1 PE=1 SV=2	2	3	3	3	32.819	317	317;407	0	45.936	24				811	0	0	2.4774e+07	0	1.82015e+07	0	1.36603e+07	2.08286e+07	4.28253e+07	4.91939e+07	3.26534e+07	1.87686e+07	2.12354e+07	2.22182e+07	2.09829e+07	2.7082e+07	8.22818e+07	0	4.85217e+07	4.73876e+07	0	5.23115e+07	2.7664e+07	7.00938e+07	6.40684e+08
P30566;E7ERF4;P30566-2;B4DEP1;B0QY75;B4DUM2	P30566;E7ERF4;P30566-2;B4DEP1;B0QY75	8;7;6;4;4;3	8;7;6;4;4;3	8;7;6;4;4;3	Adenylosuccinate lyase	ADSL	sp|P30566|PUR8_HUMAN Adenylosuccinate lyase OS=Homo sapiens GN=ADSL PE=1 SV=2;tr|E7ERF4|E7ERF4_HUMAN Adenylosuccinate lyase OS=Homo sapiens GN=ADSL PE=4 SV=1;sp|P30566-2|PUR8_HUMAN Isoform 2 of Adenylosuccinate lyase OS=Homo sapiens GN=ADSL;tr|B4DEP1|B4DEP	6	8	8	8	54.889	484	484;498;425;127;174;304	0	14.372	25				2103	9.05743e+06	2.01898e+07	1.83075e+07	1.80566e+07	2.0023e+07	6.35852e+06	1.64951e+07	1.42203e+07	1.73194e+07	1.75039e+07	2.97947e+07	8.98119e+06	8.03651e+06	7.28206e+06	6.86486e+06	1.42954e+07	3.51727e+08	2.32212e+07	2.03271e+07	2.07248e+07	2.93813e+07	4.3182e+07	2.39159e+07	2.83351e+07	7.73601e+08
Q8IUX7;H7C4B5;H7C391;H7C0W8;H0YFY5;E7EUK5;Q8N436	Q8IUX7	5;1;1;1;1;1;1	5;1;1;1;1;1;1	1;0;0;1;1;1;1	Adipocyte enhancer-binding protein 1	AEBP1	sp|Q8IUX7|AEBP1_HUMAN Adipocyte enhancer-binding protein 1 OS=Homo sapiens GN=AEBP1 PE=1 SV=1	7	5	5	1	130.93	1158	1158;54;66;104;589;731;756	0	7.4795	34				3392	1.73192e+07	2.234e+07	2.44242e+07	1.81115e+07	2.04858e+07	2.32366e+07	2.05608e+07	2.02842e+07	1.70157e+07	1.76394e+07	1.04397e+07	1.09691e+07	0	7.44177e+06	0	0	0	2.2131e+07	2.41518e+07	0	2.5658e+07	2.98704e+07	3.19237e+07	3.27836e+07	3.96787e+08
Q8N556;E9PDT7	Q8N556;E9PDT7	9;9	9;9	8;8	Actin filament-associated protein 1	AFAP1	sp|Q8N556|AFAP1_HUMAN Actin filament-associated protein 1 OS=Homo sapiens GN=AFAP1 PE=1 SV=2;tr|E9PDT7|E9PDT7_HUMAN Actin filament-associated protein 1 OS=Homo sapiens GN=AFAP1 PE=4 SV=1	2	9	9	8	80.724	730	730;814	0	14.638	93				806	3.01046e+07	6.7949e+07	5.57745e+07	5.11066e+07	1.32009e+08	1.18265e+08	6.07627e+07	5.57656e+07	2.44529e+07	2.36838e+07	2.09153e+07	9.09751e+06	1.14021e+07	2.42829e+07	1.39916e+07	2.62428e+07	2.24201e+08	1.17145e+08	8.13745e+07	1.07499e+08	9.01946e+07	9.66307e+07	9.91655e+07	1.20952e+08	1.66297e+09
F5GXF9;E9PBM3;P51825	F5GXF9;E9PBM3;P51825	3;3;2	3;3;2	2;2;1	AF4/FMR2 family member 1	AFF1	tr|F5GXF9|F5GXF9_HUMAN AF4/FMR2 family member 1 OS=Homo sapiens GN=AFF1 PE=4 SV=1;tr|E9PBM3|E9PBM3_HUMAN AF4/FMR2 family member 1 OS=Homo sapiens GN=AFF1 PE=4 SV=1;sp|P51825|AFF1_HUMAN AF4/FMR2 family member 1 OS=Homo sapiens GN=AFF1 PE=1 SV=1	3	3	3	2	91.621	849	849;1218;1210	0	6.2943	5				777	0	0	0	0	0	0	0	0	0	0	0	0	0	0	0	0	0	0	0	0	0	0	0	2.58863e+07	2.58863e+07
Q9UHB7;Q9UHB7-2;Q9UHB7-3;C9JCE0;H7C319	Q9UHB7;Q9UHB7-2	23;14;3;1;1	23;14;3;1;1	23;14;3;1;1	AF4/FMR2 family member 4	AFF4	sp|Q9UHB7|AFF4_HUMAN AF4/FMR2 family member 4 OS=Homo sapiens GN=AFF4 PE=1 SV=1;sp|Q9UHB7-2|AFF4_HUMAN Isoform 2 of AF4/FMR2 family member 4 OS=Homo sapiens GN=AFF4	5	23	23	23	127.46	1163	1163;900;353;148;171	0	50.562	230				4457	2.16996e+08	1.94268e+08	2.1922e+08	2.08476e+08	2.08869e+08	2.50768e+08	1.79602e+08	1.86015e+08	1.23912e+08	1.41287e+08	1.16713e+08	8.14561e+07	8.405e+07	9.34744e+07	1.01143e+08	1.04477e+08	5.96086e+08	4.9785e+08	3.98362e+08	3.32034e+08	2.71952e+08	3.48521e+08	3.6846e+08	3.84059e+08	5.70805e+09
Q8TA92;Q9Y4W6	Q8TA92;Q9Y4W6	32;32	32;32	31;31	AFG3-like protein 2	AFG3L2	tr|Q8TA92|Q8TA92_HUMAN AFG3-like protein 2 (Fragment) OS=Homo sapiens GN=AFG3L2 PE=2 SV=1;sp|Q9Y4W6|AFG32_HUMAN AFG3-like protein 2 OS=Homo sapiens GN=AFG3L2 PE=1 SV=2	2	32	32	31	90.193	812	812;797	0	323.31	400				3571	4.62499e+08	7.84904e+08	7.6838e+08	8.72316e+08	8.62366e+08	7.05642e+08	8.00502e+08	8.69735e+08	8.01667e+08	6.9101e+08	4.38716e+08	3.58228e+08	4.02511e+08	5.1755e+08	4.61613e+08	5.51062e+08	3.76401e+09	1.53572e+09	1.53179e+09	1.66224e+09	1.39501e+09	2.26505e+09	2.01557e+09	2.55364e+09	2.70717e+10
F5GYJ2;P52594-2;P52594-3;P52594;E9PHX7;C9J2I0;B8ZZY2;O95081-2;O95081	F5GYJ2;P52594-2;P52594-3;P52594;E9PHX7;C9J2I0;B8ZZY2	6;6;6;6;6;5;5;1;1	6;6;6;6;6;5;5;1;1	6;6;6;6;6;5;5;1;1	Arf-GAP domain and FG repeat-containing protein 1	AGFG1	tr|F5GYJ2|F5GYJ2_HUMAN Arf-GAP domain and FG repeat-containing protein 1 OS=Homo sapiens GN=AGFG1 PE=4 SV=1;sp|P52594-2|AGFG1_HUMAN Isoform 2 of Arf-GAP domain and FG repeat-containing protein 1 OS=Homo sapiens GN=AGFG1;sp|P52594-3|AGFG1_HUMAN Isoform 3 of	9	6	6	6	59.029	569	569;522;560;562;584;238;541;156;481	0	151.03	41				861	3.30174e+07	5.57246e+07	6.18507e+07	5.46262e+07	4.42787e+07	4.59343e+07	4.6742e+07	4.83451e+07	8.43109e+07	5.284e+07	4.0364e+07	2.66222e+07	1.58563e+07	4.49977e+07	2.90074e+07	4.44688e+07	6.9832e+08	1.18305e+08	8.53628e+07	1.13192e+08	9.65352e+07	1.1365e+08	1.34091e+08	1.5585e+08	2.24429e+09
E9PC15;Q53H12;E9PG39	E9PC15;Q53H12;E9PG39	16;16;11	16;16;11	16;16;11	Acylglycerol kinase, mitochondrial	AGK	tr|E9PC15|E9PC15_HUMAN Acylglycerol kinase, mitochondrial OS=Homo sapiens GN=AGK PE=4 SV=1;sp|Q53H12|AGK_HUMAN Acylglycerol kinase, mitochondrial OS=Homo sapiens GN=AGK PE=1 SV=2;tr|E9PG39|E9PG39_HUMAN Acylglycerol kinase, mitochondrial OS=Homo sapiens GN=	3	16	16	16	43.796	394	394;422;244	0	323.31	177				782	2.67501e+08	2.04419e+08	4.49757e+08	3.25107e+08	4.58317e+08	2.15305e+08	2.64135e+08	3.40709e+08	3.39703e+08	3.52386e+08	2.82654e+08	1.74769e+08	1.80842e+08	3.11814e+08	1.91511e+08	3.2794e+08	1.42205e+09	8.5505e+08	8.67552e+08	9.32669e+08	7.71218e+08	1.07107e+09	8.17155e+08	8.15852e+08	1.22395e+10
P35573-2;P35573-3;P35573	P35573-2;P35573-3;P35573	6;6;6	6;6;6	6;6;6	Glycogen debranching enzyme;4-alpha-glucanotransferase;Amylo-alpha-1,6-glucosidase	AGL	sp|P35573-2|GDE_HUMAN Isoform 5 of Glycogen debranching enzyme OS=Homo sapiens GN=AGL;sp|P35573-3|GDE_HUMAN Isoform 6 of Glycogen debranching enzyme OS=Homo sapiens GN=AGL;sp|P35573|GDE_HUMAN Glycogen debranching enzyme OS=Homo sapiens GN=AGL PE=1 SV=3	3	6	6	6	172.62	1515	1515;1516;1532	0	7.3403	9				2145	0	0	0	0	0	0	0	0	7.60701e+07	7.14943e+07	0	5.68534e+07	4.4093e+07	0	0	6.74987e+07	0	0	0	0	0	0	0	0	3.16009e+08
Q9UKV8;Q9UKV8-2	Q9UKV8;Q9UKV8-2	8;7	8;7	4;3	Protein argonaute-2	AGO2	sp|Q9UKV8|AGO2_HUMAN Protein argonaute-2 OS=Homo sapiens GN=EIF2C2 PE=1 SV=3;sp|Q9UKV8-2|AGO2_HUMAN Isoform 2 of Protein argonaute-2 OS=Homo sapiens GN=EIF2C2	2	8	8	4	97.207	859	859;825	0	17.049	28				4504	2.55355e+07	1.93293e+07	1.97153e+07	1.9444e+07	3.49106e+07	1.02205e+07	1.33316e+07	1.55297e+07	1.21636e+07	1.305e+07	2.25121e+07	0	7.41142e+06	1.14442e+07	1.01311e+07	6.08778e+06	1.14002e+08	3.06339e+07	2.25939e+07	2.24576e+07	2.04783e+07	3.37204e+07	2.66893e+07	2.80031e+07	5.39395e+08
Q9H9G7;Q9H9G7-2;Q5TA58;Q9UL18;Q5TA56;Q9HCK5	Q9H9G7;Q9H9G7-2	7;5;3;3;2;2	3;1;0;0;2;0	3;1;0;0;2;0	Protein argonaute-3	AGO3	sp|Q9H9G7|AGO3_HUMAN Protein argonaute-3 OS=Homo sapiens GN=EIF2C3 PE=1 SV=2;sp|Q9H9G7-2|AGO3_HUMAN Isoform 2 of Protein argonaute-3 OS=Homo sapiens GN=EIF2C3	6	7	3	3	97.359	860	860;626;782;857;229;861	0.00028313	5.3188	23				4156	0	2.31882e+07	2.21417e+07	2.445e+07	2.11566e+07	1.66508e+07	1.81472e+07	9.07866e+06	8.54455e+06	1.35961e+07	9.91715e+06	0	9.25388e+06	1.60606e+07	8.44306e+06	1.308e+07	7.41068e+07	0	2.87574e+07	3.72407e+07	0	0	0	3.77435e+07	3.91557e+08
Q9HBM8;Q99943	Q9HBM8;Q99943	3;3	3;3	3;3	1-acyl-sn-glycerol-3-phosphate acyltransferase alpha	AGPAT1	tr|Q9HBM8|Q9HBM8_HUMAN 1-acyl-sn-glycerol-3-phosphate acyltransferase alpha OS=Homo sapiens GN=AGPAT1 PE=2 SV=1;sp|Q99943|PLCA_HUMAN 1-acyl-sn-glycerol-3-phosphate acyltransferase alpha OS=Homo sapiens GN=AGPAT1 PE=2 SV=2	2	3	3	3	18.756	171	171;283	0.00027832	4.953	3				3923	0	0	0	0	0	0	0	0	1.76095e+07	0	5.20833e+06	0	0	0	0	0	0	0	0	0	0	0	0	0	2.28178e+07
B4DSF9;Q9NRZ5;H0Y5R3	B4DSF9;Q9NRZ5	3;3;1	3;3;1	3;3;1	1-acyl-sn-glycerol-3-phosphate acyltransferase delta	AGPAT4	tr|B4DSF9|B4DSF9_HUMAN 1-acyl-sn-glycerol-3-phosphate acyltransferase delta OS=Homo sapiens GN=AGPAT4 PE=2 SV=1;sp|Q9NRZ5|PLCD_HUMAN 1-acyl-sn-glycerol-3-phosphate acyltransferase delta OS=Homo sapiens GN=AGPAT4 PE=1 SV=1	3	3	3	3	24.951	216	216;378;105	0.00055127	4.7721	13				278	6.03379e+06	0	0	0	0	0	0	0	1.09366e+07	0	5.30785e+06	2.55978e+06	0	0	0	0	0	0	0	1.47551e+07	1.06279e+07	0	0	2.84364e+07	7.86575e+07
Q9NUQ2;H0YC22;E5RH21	Q9NUQ2	10;3;1	10;3;1	10;3;1	1-acyl-sn-glycerol-3-phosphate acyltransferase epsilon	AGPAT5	sp|Q9NUQ2|PLCE_HUMAN 1-acyl-sn-glycerol-3-phosphate acyltransferase epsilon OS=Homo sapiens GN=AGPAT5 PE=1 SV=3	3	10	10	10	42.072	364	364;181;88	0	89.069	52				4268	1.78113e+07	1.21616e+07	3.66906e+07	1.76659e+07	3.21737e+07	1.80048e+07	1.55437e+07	2.10588e+07	5.50005e+07	4.15525e+07	2.67543e+07	1.17263e+07	1.26787e+07	2.3798e+07	1.30221e+07	4.09284e+07	1.2367e+08	6.47259e+07	6.02841e+07	8.9268e+07	6.36149e+07	1.0038e+08	5.38676e+07	9.24266e+07	1.04481e+09
Q53EU6;Q86UL3	Q53EU6	6;1	6;1	6;1	Glycerol-3-phosphate acyltransferase 3	AGPAT9	sp|Q53EU6|GPAT3_HUMAN Glycerol-3-phosphate acyltransferase 3 OS=Homo sapiens GN=AGPAT9 PE=1 SV=2	2	6	6	6	48.705	434	434;456	0	10.272	26				3032	9.16314e+06	0	0	1.00035e+07	9.08692e+06	5.81925e+06	9.53713e+06	8.02039e+06	2.68953e+07	1.96513e+07	1.10272e+07	8.6063e+06	6.29306e+06	1.00998e+07	6.22546e+06	1.1362e+07	0	0	0	1.77126e+07	0	1.84684e+07	1.90474e+07	0	2.07019e+08
O00116;F5H632;B8ZZ81	O00116	36;17;8	36;17;8	36;17;8	Alkyldihydroxyacetonephosphate synthase, peroxisomal	AGPS	sp|O00116|ADAS_HUMAN Alkyldihydroxyacetonephosphate synthase, peroxisomal OS=Homo sapiens GN=AGPS PE=1 SV=1	3	36	36	36	72.911	658	658;321;189	0	323.31	674				1396	1.72045e+09	2.94181e+09	3.26303e+09	3.2501e+09	3.09727e+09	2.45575e+09	2.76203e+09	3.06259e+09	3.85874e+09	3.3641e+09	2.65673e+09	1.74683e+09	1.89378e+09	2.54029e+09	2.30901e+09	2.77617e+09	9.40951e+09	3.71152e+09	3.51157e+09	5.18302e+09	3.44727e+09	4.98965e+09	5.68959e+09	6.07582e+09	8.57166e+10
O00468;E9PD05;H0Y5U1	O00468	23;4;2	23;4;2	23;4;2	Agrin;Agrin N-terminal 110 kDa subunit;Agrin C-terminal 110 kDa subunit;Agrin C-terminal 90 kDa fragment;Agrin C-terminal 22 kDa fragment	AGRN	sp|O00468|AGRIN_HUMAN Agrin OS=Homo sapiens GN=AGRN PE=1 SV=4	3	23	23	23	214.84	2045	2045;311;271	0	134.59	352				1425	4.94746e+08	5.75364e+08	4.7929e+08	4.80293e+08	5.92794e+08	5.69878e+08	4.92664e+08	5.21032e+08	3.44282e+08	3.55339e+08	3.63602e+08	2.86343e+08	2.71928e+08	3.16349e+08	3.19608e+08	3.50244e+08	7.27473e+08	6.84477e+08	8.02353e+08	7.4348e+08	4.78745e+08	4.9781e+08	5.75775e+08	6.65403e+08	1.19893e+10
Q8WYP5;Q8WYP5-3;Q8WYP5-2;C9J5C5;H7C4S1	Q8WYP5;Q8WYP5-3;Q8WYP5-2	84;84;84;3;3	84;84;84;3;3	84;84;84;3;3	Protein ELYS	AHCTF1	sp|Q8WYP5|ELYS_HUMAN Protein ELYS OS=Homo sapiens GN=AHCTF1 PE=1 SV=3;sp|Q8WYP5-3|ELYS_HUMAN Isoform 3 of Protein ELYS OS=Homo sapiens GN=AHCTF1;sp|Q8WYP5-2|ELYS_HUMAN Isoform 2 of Protein ELYS OS=Homo sapiens GN=AHCTF1	5	84	84	84	252.5	2266	2266;2275;2301;67;80	0	323.31	981				3665	1.46819e+09	1.70447e+09	1.56336e+09	1.6497e+09	1.70325e+09	1.8028e+09	1.60777e+09	1.65798e+09	1.32608e+09	1.32041e+09	8.61944e+08	6.2942e+08	6.83379e+08	8.3449e+08	9.19315e+08	1.15718e+09	6.74719e+09	3.41291e+09	3.72579e+09	3.54329e+09	2.8225e+09	4.18121e+09	3.5266e+09	4.44561e+09	5.32948e+10
P23526;F5H737	P23526;F5H737	10;9	10;9	10;9	Adenosylhomocysteinase	AHCY	sp|P23526|SAHH_HUMAN Adenosylhomocysteinase OS=Homo sapiens GN=AHCY PE=1 SV=4;tr|F5H737|F5H737_HUMAN Adenosylhomocysteinase OS=Homo sapiens GN=AHCY PE=3 SV=1	2	10	10	10	47.716	432	432;404	0	26.055	108				2030	2.83035e+07	1.63141e+07	4.01506e+07	2.59246e+07	3.1215e+07	2.06904e+07	1.63245e+07	2.09426e+07	2.14922e+08	1.37201e+08	1.3948e+08	5.73389e+07	5.78057e+07	8.4379e+07	5.50691e+07	1.3234e+08	2.74875e+08	3.88751e+07	4.94331e+07	8.92918e+07	4.06625e+07	6.9354e+07	4.73323e+07	8.97273e+07	1.77795e+09
D7UEQ7;H0Y8B3;F8W7N8;O43865-2;Q96HN2-3;D9N155;O43865;Q96HN2-2;Q96HN2	D7UEQ7;H0Y8B3;F8W7N8;O43865-2;Q96HN2-3;D9N155;O43865;Q96HN2-2;Q96HN2	3;3;3;3;3;3;3;3;3	3;3;3;3;3;3;3;3;3	3;3;3;3;3;3;3;3;3	Adenosylhomocysteinase;Putative adenosylhomocysteinase 2;Putative adenosylhomocysteinase 3	AHCYL2;AHCYL1	tr|D7UEQ7|D7UEQ7_HUMAN Adenosylhomocysteinase OS=Homo sapiens GN=AHCYL2 PE=3 SV=1;tr|H0Y8B3|H0Y8B3_HUMAN Adenosylhomocysteinase (Fragment) OS=Homo sapiens GN=AHCYL2 PE=3 SV=1;tr|F8W7N8|F8W7N8_HUMAN Adenosylhomocysteinase OS=Homo sapiens GN=AHCYL2 PE=3 SV=1	9	3	3	3	57.072	509	509;518;530;483;508;508;530;610;611	0.00079072	4.0162	3				627	0	5.1236e+06	0	0	0	0	0	0	8.28638e+06	7.32668e+06	7.9159e+06	3.76679e+06	0	5.15151e+06	5.97814e+06	0	8.80024e+07	0	0	1.12564e+07	0	0	0	0	1.42808e+08
Q5TGY3	Q5TGY3	24	24	24	AT-hook DNA-binding motif-containing protein 1	AHDC1	sp|Q5TGY3|AHDC1_HUMAN AT-hook DNA-binding motif-containing protein 1 OS=Homo sapiens GN=AHDC1 PE=1 SV=1	1	24	24	24	168.35	1603	1603	0	182.93	224				3127	4.0212e+08	4.33949e+08	4.82831e+08	4.1778e+08	4.77206e+08	4.33935e+08	3.89364e+08	4.44793e+08	3.26611e+08	3.58357e+08	3.36716e+08	2.58425e+08	2.39894e+08	2.87338e+08	3.10312e+08	2.9242e+08	1.08816e+09	8.17235e+08	8.37367e+08	8.29392e+08	5.71448e+08	8.25754e+08	7.26132e+08	7.18021e+08	1.23056e+10
Q09666;E9PLZ1;Q8N274;E9PKR9;E9PLK4;E9PJZ0;E9PJC6;A1A586;E9PQE3	Q09666	65;5;5;4;4;3;3;3;2	65;5;5;4;4;3;3;3;2	65;5;5;4;4;3;3;3;2	Neuroblast differentiation-associated protein AHNAK	AHNAK	sp|Q09666|AHNK_HUMAN Neuroblast differentiation-associated protein AHNAK OS=Homo sapiens GN=AHNAK PE=1 SV=2	9	65	65	65	629.09	5890	5890;93;791;123;144;121;131;149;86	0	126.13	666				2687	5.78239e+08	7.89128e+08	7.08002e+08	6.13318e+08	7.87596e+08	7.15151e+08	6.47272e+08	6.75307e+08	7.1491e+08	5.97373e+08	5.72795e+08	3.99788e+08	5.36117e+08	6.20704e+08	6.40667e+08	6.33266e+08	1.56417e+09	1.21033e+09	1.21629e+09	1.22165e+09	9.01748e+08	1.10144e+09	1.08687e+09	1.00276e+09	1.95349e+10
O95433;B4DUR9;G3V438;H0YJG7;H0YJ63;G3V3W9;H0YJU2;H0YJG6	O95433;B4DUR9;G3V438;H0YJG7	7;6;5;4;3;2;2;1	7;6;5;4;3;2;2;1	7;6;5;4;3;2;2;1	Activator of 90 kDa heat shock protein ATPase homolog 1	AHSA1	sp|O95433|AHSA1_HUMAN Activator of 90 kDa heat shock protein ATPase homolog 1 OS=Homo sapiens GN=AHSA1 PE=1 SV=1;tr|B4DUR9|B4DUR9_HUMAN Activator of 90 kDa heat shock protein ATPase homolog 1 OS=Homo sapiens GN=AHSA1 PE=2 SV=1;tr|G3V438|G3V438_HUMAN Activa	8	7	7	7	38.274	338	338;288;203;216;90;100;133;120	0	43.124	39				1734	2.15935e+07	1.77102e+07	0	2.64047e+07	0	1.73426e+07	0	4.10127e+07	1.67548e+08	1.18659e+08	1.17219e+08	5.32681e+07	2.21897e+07	7.19354e+07	4.95577e+07	9.46217e+07	6.33072e+08	6.1983e+07	7.58283e+07	1.04173e+08	3.76491e+07	1.05859e+08	9.95141e+07	8.29419e+07	2.02008e+09
O95831;O95831-3;O95831-4;Q1L6K4;O95831-2;E9PMA0;Q2QKE4	O95831;O95831-3;O95831-4;Q1L6K4	13;12;8;7;5;4;4	13;12;8;7;5;4;4	13;12;8;7;5;4;4	Apoptosis-inducing factor 1, mitochondrial	AIFM1	sp|O95831|AIFM1_HUMAN Apoptosis-inducing factor 1, mitochondrial OS=Homo sapiens GN=AIFM1 PE=1 SV=1;sp|O95831-3|AIFM1_HUMAN Isoform 3 of Apoptosis-inducing factor 1, mitochondrial OS=Homo sapiens GN=AIFM1;sp|O95831-4|AIFM1_HUMAN Isoform 4 of Apoptosis-indu	7	13	13	13	66.9	613	613;609;324;237;326;274;261	0	34.377	101				1762	3.50876e+07	6.63063e+07	5.07756e+07	8.21535e+07	6.97937e+07	4.39083e+07	6.70078e+07	5.39108e+07	1.20569e+08	7.59045e+07	5.75138e+07	3.55879e+07	6.60414e+07	7.47962e+07	3.93649e+07	8.30011e+07	3.05207e+08	1.04394e+08	1.08138e+08	1.46905e+08	8.98442e+07	1.40506e+08	1.59693e+08	1.50391e+08	2.2268e+09
Q9BRQ8;C9JI05;Q9BRQ8-2	Q9BRQ8;C9JI05;Q9BRQ8-2	11;9;9	11;9;9	11;9;9	Apoptosis-inducing factor 2	AIFM2	sp|Q9BRQ8|AIFM2_HUMAN Apoptosis-inducing factor 2 OS=Homo sapiens GN=AIFM2 PE=1 SV=1;tr|C9JI05|C9JI05_HUMAN Apoptosis-inducing factor 2 OS=Homo sapiens GN=AIFM2 PE=4 SV=1;sp|Q9BRQ8-2|AIFM2_HUMAN Isoform 2 of Apoptosis-inducing factor 2 OS=Homo sapiens GN=A	3	11	11	11	40.526	373	373;336;336	0	66.196	126				3947	4.18437e+07	3.05733e+07	5.97165e+07	4.46367e+07	5.45382e+07	2.90207e+07	3.39627e+07	4.42867e+07	7.35835e+07	5.27862e+07	5.19503e+07	3.47678e+07	2.74992e+07	3.7588e+07	2.44143e+07	5.16966e+07	1.9191e+08	1.26806e+08	1.23826e+08	1.70735e+08	9.74797e+07	1.49653e+08	1.18646e+08	1.6712e+08	1.83904e+09
Q5THU2;Q5T2H3;B4DPX2;Q9NVV5-5;Q9NVV5-3;Q9NVV5-2;Q9NVV5;Q5T2H4;E7ENG8;Q9NVV5-4	Q5THU2;Q5T2H3;B4DPX2;Q9NVV5-5;Q9NVV5-3;Q9NVV5-2;Q9NVV5;Q5T2H4;E7ENG8;Q9NVV5-4	2;2;2;2;2;2;2;1;1;1	2;2;2;2;2;2;2;1;1;1	2;2;2;2;2;2;2;1;1;1	Androgen-induced gene 1 protein	AIG1	tr|Q5THU2|Q5THU2_HUMAN Androgen-induced 1 OS=Homo sapiens GN=AIG1 PE=2 SV=1;tr|Q5T2H3|Q5T2H3_HUMAN Androgen-induced 1 (Fragment) OS=Homo sapiens GN=AIG1 PE=2 SV=1;tr|B4DPX2|B4DPX2_HUMAN Androgen-induced gene 1 protein OS=Homo sapiens GN=AIG1 PE=2 SV=1;sp|Q	10	2	2	2	5.3704	47	47;124;134;137;186;238;245;192;234;228	0.00104	3.815	6				257	0	0	0	0	1.82449e+07	0	0	0	2.30731e+07	2.20403e+07	0	0	0	0	0	0	0	0	0	0	0	0	0	0	6.33582e+07
Q12904;Q12904-2;B4DNK3;D6R937	Q12904;Q12904-2;B4DNK3	13;12;9;5	13;12;9;5	13;12;9;5	Aminoacyl tRNA synthase complex-interacting multifunctional protein 1;Endothelial monocyte-activating polypeptide 2	AIMP1	sp|Q12904|AIMP1_HUMAN Aminoacyl tRNA synthase complex-interacting multifunctional protein 1 OS=Homo sapiens GN=AIMP1 PE=1 SV=2;sp|Q12904-2|AIMP1_HUMAN Isoform 2 of Aminoacyl tRNA synthase complex-interacting multifunctional protein 1 OS=Homo sapiens GN=AIM	4	13	13	13	34.352	312	312;336;269;150	0	79.446	188				2708	1.19739e+08	8.88044e+07	2.15733e+08	1.30118e+08	1.64371e+08	8.99525e+07	1.09479e+08	1.47873e+08	2.61962e+08	1.9285e+08	1.80599e+08	8.0909e+07	6.8373e+07	1.20369e+08	8.85315e+07	1.76833e+08	7.736e+08	3.17241e+08	3.17136e+08	4.11537e+08	2.68356e+08	4.54996e+08	3.75641e+08	5.55337e+08	5.71034e+09
Q13155;A8MU58;F8W950;F8WCL2	Q13155;A8MU58;F8W950	11;8;8;2	11;8;8;2	11;8;8;2	Aminoacyl tRNA synthase complex-interacting multifunctional protein 2	AIMP2	sp|Q13155|AIMP2_HUMAN Aminoacyl tRNA synthase complex-interacting multifunctional protein 2 OS=Homo sapiens GN=AIMP2 PE=1 SV=2;tr|A8MU58|A8MU58_HUMAN Aminoacyl tRNA synthase complex-interacting multifunctional protein 2 OS=Homo sapiens GN=AIMP2 PE=4 SV=2;t	4	11	11	11	35.348	320	320;242;251;48	0	222.24	154				2739	2.76024e+08	2.17282e+08	4.37736e+08	3.30672e+08	3.34536e+08	1.67661e+08	2.02533e+08	2.88678e+08	4.21656e+08	3.16842e+08	2.9006e+08	1.98017e+08	1.23576e+08	2.26172e+08	1.74294e+08	2.77966e+08	1.64556e+09	7.18233e+08	6.25762e+08	9.10903e+08	5.74312e+08	7.93915e+08	5.22043e+08	9.62216e+08	1.10366e+10
O00170;E9PMH2;E9PPD7	O00170;E9PMH2;E9PPD7	2;1;1	2;1;1	2;1;1	AH receptor-interacting protein	AIP	sp|O00170|AIP_HUMAN AH receptor-interacting protein OS=Homo sapiens GN=AIP PE=1 SV=2;tr|E9PMH2|E9PMH2_HUMAN Peptidyl-prolyl cis-trans isomerase (Fragment) OS=Homo sapiens GN=AIP PE=4 SV=1;tr|E9PPD7|E9PPD7_HUMAN Peptidyl-prolyl cis-trans isomerase (Fragment	3	2	2	2	37.636	330	330;200;230	0.0032492	3.243	6				1403	0	0	0	0	0	0	0	0	8.09616e+06	0	0	0	0	3.58754e+06	0	8.2583e+06	0	0	0	0	0	0	0	0	1.9942e+07
Q96IF1;H0YJL9	Q96IF1	10;2	9;2	9;2	LIM domain-containing protein ajuba	AJUBA	sp|Q96IF1|AJUBA_HUMAN LIM domain-containing protein ajuba OS=Homo sapiens GN=AJUBA PE=1 SV=1	2	10	9	9	56.933	538	538;143	0	23.29	54				3813	1.91931e+07	1.58346e+07	2.13546e+07	2.53703e+07	2.73068e+07	1.25764e+07	1.68951e+07	2.33785e+07	1.75966e+07	1.48763e+07	1.65711e+07	1.06057e+07	9.1455e+06	1.3246e+07	1.09793e+07	1.4273e+07	1.67919e+08	5.15676e+07	3.11703e+07	4.5841e+07	3.74206e+07	4.90229e+07	6.85998e+07	6.5434e+07	7.86178e+08
P27144;D3DQ64	P27144;D3DQ64	13;11	13;11	13;11	Adenylate kinase 4, mitochondrial	AK4	sp|P27144|KAD4_HUMAN Adenylate kinase isoenzyme 4, mitochondrial OS=Homo sapiens GN=AK4 PE=1 SV=1;tr|D3DQ64|D3DQ64_HUMAN Adenylate kinase isoenzyme 4, mitochondrial OS=Homo sapiens GN=AK4 PE=3 SV=1	2	13	13	13	25.268	223	223;171	0	250.45	134				2067	6.44932e+07	3.54339e+07	1.24627e+08	7.33361e+07	9.17388e+07	7.22802e+07	7.24702e+07	7.68707e+07	4.84411e+08	3.73796e+08	3.00472e+08	1.94072e+08	1.83461e+08	2.57293e+08	1.90319e+08	3.01594e+08	4.22109e+08	1.02e+08	1.51283e+08	1.78649e+08	1.39756e+08	2.82586e+08	1.04126e+08	2.89993e+08	4.56717e+09
Q92667;I3L2A2;I3L2N7;I3L0W0;I3NI36;Q92667-2;I3L3L9;I3L3K1;I3L364;I3L0K6	Q92667;I3L2A2;I3L2N7;I3L0W0;I3NI36;Q92667-2	4;2;2;2;2;2;1;1;1;1	4;2;2;2;2;2;1;1;1;1	4;2;2;2;2;2;1;1;1;1	A-kinase anchor protein 1, mitochondrial	AKAP1	sp|Q92667|AKAP1_HUMAN A-kinase anchor protein 1, mitochondrial OS=Homo sapiens GN=AKAP1 PE=1 SV=1;tr|I3L2A2|I3L2A2_HUMAN A-kinase anchor protein 1, mitochondrial (Fragment) OS=Homo sapiens GN=AKAP1 PE=4 SV=1;tr|I3L2N7|I3L2N7_HUMAN A-kinase anchor protein 1	10	4	4	4	97.34	903	903;183;186;204;360;593;47;83;95;137	0	7.2055	13				3690	0	0	0	0	0	0	0	0	5.02102e+06	0	0	5.38117e+06	0	0	0	0	0	1.02105e+07	0	0	0	0	0	0	2.06127e+07
Q02040;Q02040-2;Q02040-3	Q02040;Q02040-2;Q02040-3	6;5;5	6;5;5	6;5;5	A-kinase anchor protein 17A	AKAP17A	sp|Q02040|AK17A_HUMAN A-kinase anchor protein 17A OS=Homo sapiens GN=AKAP17A PE=1 SV=2;sp|Q02040-2|AK17A_HUMAN Isoform 2 of A-kinase anchor protein 17A OS=Homo sapiens GN=AKAP17A;sp|Q02040-3|AK17A_HUMAN Isoform 3 of A-kinase anchor protein 17A OS=Homo sapi	3	6	6	6	80.735	695	695;385;445	0	231.96	38				2620	5.57484e+07	8.57824e+07	1.25918e+08	1.35188e+08	8.5904e+07	7.98616e+07	1.08582e+08	9.33645e+07	8.58599e+07	8.92362e+07	7.28932e+07	5.35831e+07	4.78195e+07	6.57714e+07	5.21774e+07	9.1703e+07	7.30171e+08	1.96325e+08	1.71156e+08	2.25014e+08	2.02071e+08	3.17133e+08	2.55827e+08	3.03649e+08	3.73074e+09
Q9Y2D5;Q9Y2D5-5;Q9Y2D5-7;Q9Y2D5-6;Q9Y2D5-4;C9JVY5	Q9Y2D5;Q9Y2D5-5;Q9Y2D5-7;Q9Y2D5-6;Q9Y2D5-4;C9JVY5	2;2;2;2;2;1	2;2;2;2;2;1	2;2;2;2;2;1	A-kinase anchor protein 2	AKAP2	sp|Q9Y2D5|AKAP2_HUMAN A-kinase anchor protein 2 OS=Homo sapiens GN=AKAP2 PE=1 SV=3;sp|Q9Y2D5-5|AKAP2_HUMAN Isoform 3 of A-kinase anchor protein 2 OS=Homo sapiens GN=AKAP2;sp|Q9Y2D5-7|AKAP2_HUMAN Isoform 5 of A-kinase anchor protein 2 OS=Homo sapiens GN=AKA	6	2	2	2	94.659	859	859;948;961;1090;1103;778	0.0020445	3.54	9				4590	0	0	0	0	0	0	0	0	0	0	0	0	0	0	0	0	0	0	0	0	1.09606e+07	0	0	0	1.09606e+07
O43823;B7Z8L8	O43823	20;9	20;9	20;9	A-kinase anchor protein 8	AKAP8	sp|O43823|AKAP8_HUMAN A-kinase anchor protein 8 OS=Homo sapiens GN=AKAP8 PE=1 SV=1	2	20	20	20	76.107	692	692;227	0	323.31	162				1563	4.51746e+08	8.49992e+08	7.7351e+08	9.3173e+08	7.52446e+08	6.89984e+08	7.85485e+08	7.01656e+08	5.53823e+08	4.64408e+08	4.82151e+08	3.00918e+08	4.18745e+08	5.52456e+08	4.62994e+08	6.87498e+08	2.48121e+09	1.41835e+09	1.31193e+09	1.5396e+09	1.14146e+09	1.60014e+09	1.92451e+09	1.4961e+09	2.27729e+10
Q9ULX6	Q9ULX6	9	9	9	A-kinase anchor protein 8-like	AKAP8L	sp|Q9ULX6|AKP8L_HUMAN A-kinase anchor protein 8-like OS=Homo sapiens GN=AKAP8L PE=1 SV=3	1	9	9	9	71.648	646	646	0	43.693	103				4536	5.5341e+07	8.11694e+07	7.79963e+07	1.04575e+08	6.52651e+07	6.66819e+07	5.84957e+07	6.21124e+07	7.53431e+07	6.21005e+07	5.08429e+07	2.99997e+07	4.30871e+07	5.2519e+07	4.48525e+07	4.72559e+07	4.17813e+08	1.57324e+08	1.61571e+08	1.76341e+08	1.10545e+08	1.43937e+08	1.39773e+08	1.49255e+08	2.4342e+09
F5H3X5;Q99996-3;Q99996-2;Q99996-6;Q99996-5;Q99996;H7BYL6;E7EQ96;H0Y6Q0;F8WCY9;Q99996-4;H7BZV6;Q6PJH3	F5H3X5;Q99996-3;Q99996-2;Q99996-6;Q99996-5;Q99996	13;13;13;13;12;12;6;3;3;3;3;1;1	13;13;13;13;12;12;6;3;3;3;3;1;1	13;13;13;13;12;12;6;3;3;3;3;1;1	A-kinase anchor protein 9	AKAP9	tr|F5H3X5|F5H3X5_HUMAN A-kinase anchor protein 9 OS=Homo sapiens GN=AKAP9 PE=4 SV=1;sp|Q99996-3|AKAP9_HUMAN Isoform 3 of A-kinase anchor protein 9 OS=Homo sapiens GN=AKAP9;sp|Q99996-2|AKAP9_HUMAN Isoform 2 of A-kinase anchor protein 9 OS=Homo sapiens GN=AK	13	13	13	13	449.5	3876	3876;3899;3907;3929;3857;3911;1769;281;318;1643;1643;232;314	0	15.102	24				1028	1.21626e+08	2.48555e+08	2.97036e+08	0	2.45917e+08	0	3.17834e+08	1.89737e+08	0	0	1.31317e+08	1.42204e+08	1.54889e+08	1.14519e+08	1.08237e+08	1.5034e+08	4.41859e+08	5.34244e+08	4.89287e+08	5.02489e+08	3.40766e+08	0	0	0	4.53086e+09
P14550;Q5T621	P14550;Q5T621	6;3	6;3	6;3	Alcohol dehydrogenase [NADP(+)]	AKR1A1	sp|P14550|AK1A1_HUMAN Alcohol dehydrogenase [NADP(+)] OS=Homo sapiens GN=AKR1A1 PE=1 SV=3;tr|Q5T621|Q5T621_HUMAN Alcohol dehydrogenase [NADP(+)] (Fragment) OS=Homo sapiens GN=AKR1A1 PE=2 SV=1	2	6	6	6	36.573	325	325;147	0	7.3119	16				1939	0	0	0	0	0	6.99288e+06	0	0	2.27014e+07	1.71527e+07	1.1275e+07	6.02988e+06	5.81467e+06	6.09254e+06	5.54119e+06	8.87378e+06	4.57706e+07	0	0	0	0	0	0	0	1.36245e+08
CON__P02768-1;E7ESU5;P02768;H0YA55;B7WNR0;C9JKR2;D6RHD5;P02768-2;Q8IUK7;H7C013	CON__P02768-1;E7ESU5;P02768;H0YA55;B7WNR0;C9JKR2;D6RHD5;P02768-2;Q8IUK7	19;19;19;16;16;15;15;15;12;5	14;14;14;11;12;11;11;11;9;4	14;14;14;11;12;11;11;11;9;4	Serum albumin	ALB	;tr|E7ESU5|E7ESU5_HUMAN Serum albumin OS=Homo sapiens GN=ALB PE=4 SV=2;sp|P02768|ALBU_HUMAN Serum albumin OS=Homo sapiens GN=ALB PE=1 SV=2;tr|H0YA55|H0YA55_HUMAN Serum albumin (Fragment) OS=Homo sapiens GN=ALB PE=4 SV=1;tr|B7WNR0|B7WNR0_HUMAN Serum albumin	10	19	14	14	69.366	609	609;618;609;454;494;417;459;417;396;197	0	53.435	51			+	544	5.31186e+06	5.03564e+07	1.38567e+07	1.72225e+07	9.09641e+06	5.28937e+06	5.54758e+08	3.05376e+07	0	8.66343e+06	0	1.69275e+07	2.76e+06	6.95301e+06	2.93916e+06	4.92417e+06	8.45266e+07	6.98182e+07	1.96455e+08	8.90507e+08	2.55925e+07	8.4162e+08	1.81108e+08	0	3.01922e+09
Q8IZ83;F8WBH3;F5H4B6;Q8IZ83-3;Q8IZ83-2	Q8IZ83;F8WBH3;F5H4B6;Q8IZ83-3	11;10;10;10;1	11;10;10;10;1	11;10;10;10;1	Aldehyde dehydrogenase family 16 member A1	ALDH16A1	sp|Q8IZ83|A16A1_HUMAN Aldehyde dehydrogenase family 16 member A1 OS=Homo sapiens GN=ALDH16A1 PE=1 SV=2;tr|F8WBH3|F8WBH3_HUMAN Aldehyde dehydrogenase family 16 member A1 OS=Homo sapiens GN=ALDH16A1 PE=4 SV=1;tr|F5H4B6|F5H4B6_HUMAN Aldehyde dehydrogenase fam	5	11	11	11	85.126	802	802;637;639;751;308	0	65.644	67				3443	3.38022e+07	1.07216e+08	6.00781e+07	6.37148e+07	6.6201e+07	5.14664e+07	5.75154e+07	5.12845e+07	5.43863e+07	5.73498e+07	4.36029e+07	3.65064e+07	0	2.41515e+07	1.93018e+07	3.24185e+07	6.53607e+08	1.16868e+08	9.95887e+07	1.34119e+08	1.19139e+08	1.03712e+08	1.88531e+08	1.80371e+08	2.35493e+09
P54886;P54886-2	P54886;P54886-2	45;43	45;43	45;43	Delta-1-pyrroline-5-carboxylate synthase;Glutamate 5-kinase;Gamma-glutamyl phosphate reductase	ALDH18A1	sp|P54886|P5CS_HUMAN Delta-1-pyrroline-5-carboxylate synthase OS=Homo sapiens GN=ALDH18A1 PE=1 SV=2;sp|P54886-2|P5CS_HUMAN Isoform Short of Delta-1-pyrroline-5-carboxylate synthase OS=Homo sapiens GN=ALDH18A1	2	45	45	45	87.301	795	795;793	0	323.31	985				2358	2.06769e+09	3.00018e+09	3.60827e+09	4.2328e+09	3.30114e+09	2.71234e+09	3.2086e+09	4.11343e+09	7.11989e+09	5.67549e+09	4.38973e+09	2.76202e+09	3.50623e+09	4.62542e+09	3.6999e+09	4.55109e+09	1.76361e+10	6.50165e+09	5.69871e+09	7.05281e+09	5.3554e+09	8.08625e+09	8.81103e+09	1.15289e+10	1.33245e+11
P30837;B4DLJ0;H0Y4S2;H0Y2X5;H0YMG7;F5H3R1;H0YM00;O94788-2;F5H2Y9;P00352;P47895;O94788	P30837	21;10;1;1;1;1;1;1;1;1;1;1	21;10;1;1;1;1;1;1;1;1;1;1	20;10;0;0;0;0;0;0;0;0;0;0	Aldehyde dehydrogenase X, mitochondrial	ALDH1B1	sp|P30837|AL1B1_HUMAN Aldehyde dehydrogenase X, mitochondrial OS=Homo sapiens GN=ALDH1B1 PE=1 SV=3	12	21	21	20	57.206	517	517;218;329;405;489;489;422;480;497;501;512;518	0	323.31	151				2105	7.48139e+07	7.05115e+07	1.01247e+07	6.64508e+07	1.22376e+08	7.884e+07	1.02327e+08	1.22762e+08	9.43114e+08	1.01385e+09	4.96661e+08	3.82605e+08	3.83917e+08	5.33984e+08	4.80541e+08	5.33294e+08	1.13476e+09	1.37833e+08	1.64687e+08	2.30383e+08	2.57997e+08	4.11911e+08	2.69217e+08	6.14455e+08	8.63741e+09
F8W0A9;E7EUE5;P05091;F8VXI5;F8VP50	F8W0A9;E7EUE5;P05091;F8VXI5	8;8;8;7;2	7;7;7;6;2	7;7;7;6;2	Aldehyde dehydrogenase, mitochondrial	ALDH2	tr|F8W0A9|F8W0A9_HUMAN Aldehyde dehydrogenase, mitochondrial OS=Homo sapiens GN=ALDH2 PE=3 SV=1;tr|E7EUE5|E7EUE5_HUMAN Aldehyde dehydrogenase, mitochondrial OS=Homo sapiens GN=ALDH2 PE=3 SV=1;sp|P05091|ALDH2_HUMAN Aldehyde dehydrogenase, mitochondrial OS=H	5	8	7	7	40.793	377	377;470;517;441;245	0	12.181	18				741	0	0	0	0	0	0	0	0	3.92708e+07	2.5776e+07	1.59695e+07	1.31407e+07	1.70988e+07	2.89345e+07	1.88216e+07	2.19956e+07	0	0	0	3.32454e+07	0	3.93266e+07	0	4.73827e+07	3.00962e+08
P51648;P51648-2;I3L1M4;C9JGJ2;I3L0X1;I3L2W1;C9JKT2;C9JMC5;I3L3I9;A8MYB8;E9PNN6;E7ERM4;H0Y3F3;P30838	P51648;P51648-2	9;9;4;3;3;1;1;1;1;1;1;1;1;1	9;9;4;3;3;1;1;1;1;1;1;1;1;1	8;8;3;3;3;1;0;0;0;0;0;0;0;0	Fatty aldehyde dehydrogenase	ALDH3A2	sp|P51648|AL3A2_HUMAN Fatty aldehyde dehydrogenase OS=Homo sapiens GN=ALDH3A2 PE=1 SV=1;sp|P51648-2|AL3A2_HUMAN Isoform 2 of Fatty aldehyde dehydrogenase OS=Homo sapiens GN=ALDH3A2	14	9	9	8	54.847	485	485;508;162;166;182;97;259;372;380;389;396;400;511;453	0	13.203	39				2315	1.64937e+07	2.31087e+07	2.08747e+07	4.06435e+07	2.37449e+07	0	0	3.84338e+07	2.69741e+07	6.03874e+07	2.34729e+07	3.05122e+07	2.23397e+07	3.52763e+07	1.92156e+07	1.46794e+07	2.07649e+08	4.76603e+07	4.58771e+07	7.78009e+07	4.44102e+07	1.61646e+08	1.37259e+08	1.87048e+08	1.30551e+09
D2D4A3;P30038;P30038-2;C9JTC4;Q5TF55;E9PF68	D2D4A3;P30038;P30038-2;C9JTC4;Q5TF55	4;4;3;2;2;1	4;4;3;2;2;1	4;4;3;2;2;1	Delta-1-pyrroline-5-carboxylate dehydrogenase, mitochondrial	ALDH4A1	tr|D2D4A3|D2D4A3_HUMAN Delta-1-pyrroline-5-carboxylate dehydrogenase, mitochondrial OS=Homo sapiens GN=ALDH4A1 PE=2 SV=1;sp|P30038|AL4A1_HUMAN Delta-1-pyrroline-5-carboxylate dehydrogenase, mitochondrial OS=Homo sapiens GN=ALDH4A1 PE=1 SV=3;sp|P30038-2|AL4	6	4	4	4	56.042	512	512;563;503;210;214;195	0	7.3582	8				587	0	0	0	0	0	0	0	0	1.36406e+07	1.12323e+07	6.47545e+06	0	5.55075e+06	6.68361e+06	0	0	0	0	0	0	0	0	0	0	4.35827e+07
C9J8Q5;P51649;G5E949;F5H328	C9J8Q5;P51649;G5E949;F5H328	3;3;3;2	3;3;3;2	3;3;3;2	Succinate-semialdehyde dehydrogenase, mitochondrial	ALDH5A1	tr|C9J8Q5|C9J8Q5_HUMAN Succinate-semialdehyde dehydrogenase, mitochondrial OS=Homo sapiens GN=ALDH5A1 PE=3 SV=1;sp|P51649|SSDH_HUMAN Succinate-semialdehyde dehydrogenase, mitochondrial OS=Homo sapiens GN=ALDH5A1 PE=1 SV=2;tr|G5E949|G5E949_HUMAN Aldehyde de	4	3	3	3	53.867	507	507;535;548;447	0.0082586	2.6285	8				463	0	0	0	0	0	0	0	0	0	0	0	0	5.88297e+06	0	0	0	0	0	0	0	0	0	0	0	5.88297e+06
Q02252;G3V4Z4	Q02252;G3V4Z4	28;14	28;14	28;14	Methylmalonate-semialdehyde dehydrogenase [acylating], mitochondrial	ALDH6A1	sp|Q02252|MMSA_HUMAN Methylmalonate-semialdehyde dehydrogenase [acylating], mitochondrial OS=Homo sapiens GN=ALDH6A1 PE=1 SV=2;tr|G3V4Z4|G3V4Z4_HUMAN Methylmalonate-semialdehyde dehydrogenase [acylating], mitochondrial OS=Homo sapiens GN=ALDH6A1 PE=3 SV=1	2	28	28	28	57.839	535	535;252	0	323.31	427				2624	3.37829e+08	5.68719e+08	5.84996e+08	5.97054e+08	6.32116e+08	5.78681e+08	6.16669e+08	6.36768e+08	1.21887e+09	1.04009e+09	6.93755e+08	4.94789e+08	6.99665e+08	9.05495e+08	6.88168e+08	7.83327e+08	1.47051e+09	5.36923e+08	4.91585e+08	5.8442e+08	5.87322e+08	8.03625e+08	9.20006e+08	1.09141e+09	1.75628e+10
P49189;B4DXY7	P49189;B4DXY7	10;8	10;8	10;8	4-trimethylaminobutyraldehyde dehydrogenase	ALDH9A1	sp|P49189|AL9A1_HUMAN 4-trimethylaminobutyraldehyde dehydrogenase OS=Homo sapiens GN=ALDH9A1 PE=1 SV=3;tr|B4DXY7|B4DXY7_HUMAN 4-trimethylaminobutyraldehyde dehydrogenase OS=Homo sapiens GN=ALDH9A1 PE=2 SV=1	2	10	10	10	53.801	494	494;424	0	19.7	51				2259	0	0	9.19735e+06	0	0	7.1928e+06	1.29798e+07	9.34527e+06	8.88899e+07	6.95117e+07	2.953e+07	3.78902e+07	3.50969e+07	6.29998e+07	2.7217e+07	5.06631e+07	9.54283e+07	0	0	0	0	0	0	0	5.35942e+08
P04075;H3BQN4;H3BPS8;H3BUH7;H3BR04;H3BMQ8;H3BU78;H3BR68	P04075;H3BQN4;H3BPS8;H3BUH7;H3BR04;H3BMQ8	12;11;9;8;7;6;5;3	12;11;9;8;7;6;5;3	12;11;9;8;7;6;5;3	Fructose-bisphosphate aldolase A;Fructose-bisphosphate aldolase	ALDOA	sp|P04075|ALDOA_HUMAN Fructose-bisphosphate aldolase A OS=Homo sapiens GN=ALDOA PE=1 SV=2;tr|H3BQN4|H3BQN4_HUMAN Fructose-bisphosphate aldolase OS=Homo sapiens GN=ALDOA PE=3 SV=1;tr|H3BPS8|H3BPS8_HUMAN Fructose-bisphosphate aldolase A (Fragment) OS=Homo sa	8	12	12	12	39.42	364	364;361;278;155;162;140;204;130	0	44.213	100				1802	2.22903e+07	2.0033e+07	3.2898e+07	3.00804e+07	3.54991e+07	8.12567e+06	1.97752e+07	3.27529e+07	1.33416e+08	9.25977e+07	9.30543e+07	4.00094e+07	2.80077e+07	3.97855e+07	3.3346e+07	5.90871e+07	5.37518e+08	8.05344e+07	6.65761e+07	1.08864e+08	6.8173e+07	1.09594e+08	8.10043e+07	1.24045e+08	1.89707e+09
C9J8F3;B7Z1N6;A8MVZ9;P09972	C9J8F3;B7Z1N6;A8MVZ9;P09972	2;2;2;2	2;2;2;2	2;2;2;2	Fructose-bisphosphate aldolase;Fructose-bisphosphate aldolase C	ALDOC	tr|C9J8F3|C9J8F3_HUMAN Fructose-bisphosphate aldolase C (Fragment) OS=Homo sapiens GN=ALDOC PE=4 SV=1;tr|B7Z1N6|B7Z1N6_HUMAN Fructose-bisphosphate aldolase OS=Homo sapiens GN=ALDOC PE=2 SV=1;tr|A8MVZ9|A8MVZ9_HUMAN Fructose-bisphosphate aldolase OS=Homo sap	4	2	2	2	16.34	149	149;325;336;364	0.0010387	3.7984	4				111	0	0	0	0	0	0	0	0	1.87441e+07	0	0	0	0	0	0	0	9.27094e+07	0	0	0	0	0	0	0	1.11453e+08
Q9BT22;B4DP08;Q6GMV1	Q9BT22;B4DP08	9;7;1	9;7;1	9;7;1	Chitobiosyldiphosphodolichol beta-mannosyltransferase	ALG1	sp|Q9BT22|ALG1_HUMAN Chitobiosyldiphosphodolichol beta-mannosyltransferase OS=Homo sapiens GN=ALG1 PE=1 SV=2;tr|B4DP08|B4DP08_HUMAN Chitobiosyldiphosphodolichol beta-mannosyltransferase OS=Homo sapiens GN=ALG1 PE=2 SV=1	3	9	9	9	52.518	464	464;353;187	0	323.31	78				3963	4.14888e+07	3.10887e+07	6.24875e+07	4.82349e+07	0	2.54718e+07	4.48315e+07	4.55574e+07	2.1433e+08	1.63786e+08	1.24707e+08	8.4203e+07	6.33583e+07	1.19818e+08	1.04879e+08	1.43644e+08	2.82157e+08	7.16358e+07	1.92893e+08	1.81589e+08	9.34456e+07	1.84558e+08	1.0676e+08	2.25371e+08	2.65629e+09
Q5BKT4;Q5I7T1;F8VWA9;F5H5T2;F8VXJ0;F5GZZ6	Q5BKT4;Q5I7T1	3;2;1;1;1;1	3;2;1;1;1;1	3;2;1;1;1;1	Dol-P-Glc:Glc(2)Man(9)GlcNAc(2)-PP-Dol alpha-1,2-glucosyltransferase;Putative Dol-P-Glc:Glc(2)Man(9)GlcNAc(2)-PP-Dol alpha-1,2-glucosyltransferase	ALG10;ALG10B	sp|Q5BKT4|AG10A_HUMAN Dol-P-Glc:Glc(2)Man(9)GlcNAc(2)-PP-Dol alpha-1,2-glucosyltransferase OS=Homo sapiens GN=ALG10 PE=1 SV=1;sp|Q5I7T1|AG10B_HUMAN Putative Dol-P-Glc:Glc(2)Man(9)GlcNAc(2)-PP-Dol alpha-1,2-glucosyltransferase OS=Homo sapiens GN=ALG10B PE=1	6	3	3	3	55.605	473	473;473;77;77;126;126	0	14.279	36				3049	3.32533e+07	3.26831e+07	0	5.79036e+07	0	3.23293e+07	3.16378e+07	4.69205e+07	5.69381e+07	8.01692e+07	7.76668e+07	2.77031e+07	2.86111e+07	3.82326e+07	1.81024e+07	3.19524e+07	2.23879e+08	0	0	0	1.07704e+08	1.72661e+08	9.0705e+07	1.9781e+08	1.38686e+09
Q2TAA5	Q2TAA5	2	2	2	GDP-Man:Man(3)GlcNAc(2)-PP-Dol alpha-1,2-mannosyltransferase	ALG11	sp|Q2TAA5|ALG11_HUMAN GDP-Man:Man(3)GlcNAc(2)-PP-Dol alpha-1,2-mannosyltransferase OS=Homo sapiens GN=ALG11 PE=1 SV=2	1	2	2	2	55.65	492	492	0.00079365	4.0651	6				2993	0	0	0	0	0	0	0	0	0	0	0	0	0	0	0	7.23211e+06	0	0	0	0	0	0	0	0	7.23211e+06
Q9H553;Q9H553-2	Q9H553;Q9H553-2	10;8	10;8	10;8	Alpha-1,3/1,6-mannosyltransferase ALG2	ALG2	sp|Q9H553|ALG2_HUMAN Alpha-1,3/1,6-mannosyltransferase ALG2 OS=Homo sapiens GN=ALG2 PE=2 SV=1;sp|Q9H553-2|ALG2_HUMAN Isoform 2 of Alpha-1,3/1,6-mannosyltransferase ALG2 OS=Homo sapiens GN=ALG2	2	10	10	10	47.091	416	416;323	0	19.247	76				4119	3.1925e+07	2.94169e+07	6.44553e+07	4.14895e+07	3.97124e+07	2.09317e+07	4.05991e+07	5.13738e+07	1.47303e+08	1.30729e+08	9.6599e+07	3.5342e+07	4.64528e+07	7.00304e+07	5.83611e+07	9.34372e+07	1.68139e+08	8.51856e+07	1.30886e+08	1.44736e+08	5.9433e+07	1.40748e+08	1.06398e+08	1.98698e+08	2.03238e+09
H7C0X4;C9JQW2;Q92685;B4DS50;C9J7S5;Q92685-2;F8WF93;H7BZZ2;F8WE30	H7C0X4;C9JQW2;Q92685;B4DS50;C9J7S5;Q92685-2	4;4;4;3;3;3;1;1;1	4;4;4;3;3;3;1;1;1	4;4;4;3;3;3;1;1;1	Dol-P-Man:Man(5)GlcNAc(2)-PP-Dol alpha-1,3-mannosyltransferase	ALG3	tr|H7C0X4|H7C0X4_HUMAN Dol-P-Man:Man(5)GlcNAc(2)-PP-Dol alpha-1,3-mannosyltransferase (Fragment) OS=Homo sapiens GN=ALG3 PE=4 SV=1;tr|C9JQW2|C9JQW2_HUMAN Asparagine-linked glycosylation 3 homolog (Yeast, alpha-1,3-mannosyltransferase), isoform CRA_b OS=Hom	9	4	4	4	36.898	323	323;438;438;382;398;390;65;105;107	0	24.363	65				508	1.05789e+07	1.3402e+07	1.66266e+07	1.41366e+07	2.42031e+07	9.08909e+06	9.4069e+06	1.85875e+07	1.78215e+07	1.31102e+07	1.31972e+07	6.98179e+06	9.46244e+06	9.43467e+06	8.27131e+06	1.15587e+07	9.60936e+07	2.80723e+07	3.31157e+07	3.36818e+07	2.58195e+07	3.40272e+07	1.93891e+07	4.55518e+07	5.2162e+08
Q9Y673;B4DR67;Q9Y673-2	Q9Y673;B4DR67;Q9Y673-2	6;5;5	6;5;5	6;5;5	Dolichyl-phosphate beta-glucosyltransferase	ALG5	sp|Q9Y673|ALG5_HUMAN Dolichyl-phosphate beta-glucosyltransferase OS=Homo sapiens GN=ALG5 PE=1 SV=1;tr|B4DR67|B4DR67_HUMAN Dolichyl-phosphate beta-glucosyltransferase OS=Homo sapiens GN=ALG5 PE=2 SV=1;sp|Q9Y673-2|ALG5_HUMAN Isoform 2 of Dolichyl-phosphate b	3	6	6	6	36.946	324	324;230;294	0	11.476	16				4696	0	7.71783e+06	0	7.76802e+06	0	0	7.5304e+06	8.89134e+06	4.0262e+07	2.09522e+07	1.64914e+07	5.44233e+06	5.96558e+06	8.19416e+06	6.9358e+06	1.94454e+07	0	0	0	0	0	0	0	2.3464e+07	1.79061e+08
A2A2G4;Q9Y672	A2A2G4;Q9Y672	1;1	1;1	1;1	Dolichyl pyrophosphate Man9GlcNAc2 alpha-1,3-glucosyltransferase	ALG6	tr|A2A2G4|A2A2G4_HUMAN Asparagine-linked glycosylation 6 homolog (S. cerevisiae, alpha-1,3-glucosyltransferase) OS=Homo sapiens GN=ALG6 PE=4 SV=1;sp|Q9Y672|ALG6_HUMAN Dolichyl pyrophosphate Man9GlcNAc2 alpha-1,3-glucosyltransferase OS=Homo sapiens GN=ALG6	2	1	1	1	58.347	509	509;507	0.0086997	2.588	18				9	0	0	0	0	0	0	0	0	0	0	0	0	0	0	0	0	1.50026e+07	0	0	0	0	0	0	0	1.50026e+07
Q9H6U8;Q9H6U8-3;H0YCW6;Q9H6U8-2;Q9H6U8-4	Q9H6U8;Q9H6U8-3;H0YCW6;Q9H6U8-2;Q9H6U8-4	5;5;3;3;3	5;5;3;3;3	5;5;3;3;3	Alpha-1,2-mannosyltransferase ALG9	ALG9	sp|Q9H6U8|ALG9_HUMAN Alpha-1,2-mannosyltransferase ALG9 OS=Homo sapiens GN=ALG9 PE=1 SV=2;sp|Q9H6U8-3|ALG9_HUMAN Isoform 3 of Alpha-1,2-mannosyltransferase ALG9 OS=Homo sapiens GN=ALG9;tr|H0YCW6|H0YCW6_HUMAN Alpha-1,2-mannosyltransferase ALG9 (Fragment) OS	5	5	5	5	69.863	611	611;618;207;440;447	0	14.168	67				4130	1.79067e+07	2.41597e+07	3.36797e+07	3.39046e+07	3.25988e+07	2.46898e+07	2.7629e+07	3.91546e+07	3.29485e+07	2.7927e+07	1.5426e+07	8.59478e+06	1.95839e+07	2.07128e+07	1.91329e+07	1.37396e+07	1.25815e+08	5.67629e+07	4.52987e+07	6.94526e+07	4.02786e+07	6.34608e+07	6.66225e+07	8.86104e+07	9.4809e+08
Q6P6C2-2;F5H6G2;Q6P6C2	Q6P6C2-2;F5H6G2;Q6P6C2	4;3;2	4;3;2	4;3;2	RNA demethylase ALKBH5	ALKBH5	sp|Q6P6C2-2|ALKB5_HUMAN Isoform 2 of Probable alpha-ketoglutarate-dependent dioxygenase ABH5 OS=Homo sapiens GN=ALKBH5;tr|F5H6G2|F5H6G2_HUMAN Probable alpha-ketoglutarate-dependent dioxygenase ABH5 OS=Homo sapiens GN=ALKBH5 PE=4 SV=1;sp|Q6P6C2|ALKB5_HUMAN	3	4	4	4	44.255	394	394;383;458	0	35.707	12				3214	0	2.34784e+07	2.25716e+07	0	2.04973e+07	0	0	2.19153e+07	2.48469e+07	2.2952e+07	3.27668e+07	0	0	0	0	0	0	0	0	0	0	0	0	0	1.69028e+08
Q86V81;E9PB61	Q86V81;E9PB61	4;3	4;3	4;3	THO complex subunit 4	ALYREF	sp|Q86V81|THOC4_HUMAN THO complex subunit 4 OS=Homo sapiens GN=ALYREF PE=1 SV=3;tr|E9PB61|E9PB61_HUMAN THO complex subunit 4 OS=Homo sapiens GN=ALYREF PE=4 SV=1	2	4	4	4	26.888	257	257;264	0	10.261	56				3363	2.38245e+07	1.6964e+07	3.07062e+07	2.60667e+07	2.92826e+07	2.27549e+07	2.80685e+07	3.74041e+07	1.78826e+07	1.76508e+07	1.91834e+07	1.45659e+07	1.14432e+07	2.52784e+07	1.12429e+07	1.99819e+07	2.56042e+08	9.53186e+07	6.90416e+07	1.38573e+08	1.12859e+08	2.11632e+08	1.22358e+08	1.91399e+08	1.54952e+09
G3V193;Q9C0C7-4;Q9C0C7-2;Q9C0C7-3;Q9C0C7;Q9C0C7-5;F8W9Z4;H0YE34	G3V193;Q9C0C7-4;Q9C0C7-2;Q9C0C7-3;Q9C0C7;Q9C0C7-5;F8W9Z4	7;7;7;7;7;7;5;1	7;7;7;7;7;7;5;1	7;7;7;7;7;7;5;1	Activating molecule in BECN1-regulated autophagy protein 1	AMBRA1	tr|G3V193|G3V193_HUMAN Activating molecule in BECN1-regulated autophagy protein 1 OS=Homo sapiens GN=AMBRA1 PE=4 SV=1;sp|Q9C0C7-4|AMRA1_HUMAN Isoform 4 of Activating molecule in BECN1-regulated autophagy protein 1 OS=Homo sapiens GN=AMBRA1;sp|Q9C0C7-2|AMRA	8	7	7	7	129.6	1179	1179;1208;1238;1269;1298;1301;722;256	0	22.224	50				1167	3.53599e+07	2.64768e+07	2.79534e+07	3.67192e+07	0	1.56105e+07	1.33894e+07	1.44172e+07	2.18957e+07	2.12411e+07	1.71565e+07	0	0	0	0	1.36428e+07	1.25161e+08	6.02849e+07	3.30748e+07	4.94199e+07	0	0	3.52313e+07	2.58525e+07	5.72887e+08
Q9UKV5;H3BRK9	Q9UKV5;H3BRK9	9;6	9;6	9;6	E3 ubiquitin-protein ligase AMFR	AMFR	sp|Q9UKV5|AMFR2_HUMAN E3 ubiquitin-protein ligase AMFR OS=Homo sapiens GN=AMFR PE=1 SV=2;tr|H3BRK9|H3BRK9_HUMAN E3 ubiquitin-protein ligase AMFR (Fragment) OS=Homo sapiens GN=AMFR PE=4 SV=1	2	9	9	9	72.995	643	643;288	0	65.546	54				4503	8.48131e+07	8.47998e+07	6.55815e+07	8.50521e+07	1.39848e+08	6.55639e+07	7.5598e+07	8.41019e+07	1.05086e+08	9.42534e+07	9.36147e+07	5.04694e+07	6.70783e+07	5.50199e+07	4.16033e+07	9.19662e+07	2.34919e+08	0	1.13333e+08	1.66947e+08	4.98474e+07	1.64849e+08	1.0759e+08	2.00722e+08	2.32266e+09
Q4VCS5;E7ERM3;A6NP16;Q4VCS5-2;E7EPV6	Q4VCS5;E7ERM3;A6NP16;Q4VCS5-2	55;42;35;35;5	55;42;35;35;5	52;39;32;33;5	Angiomotin	AMOT	sp|Q4VCS5|AMOT_HUMAN Angiomotin OS=Homo sapiens GN=AMOT PE=1 SV=1;tr|E7ERM3|E7ERM3_HUMAN Angiomotin OS=Homo sapiens GN=AMOT PE=4 SV=1;tr|A6NP16|A6NP16_HUMAN Angiomotin OS=Homo sapiens GN=AMOT PE=4 SV=1;sp|Q4VCS5-2|AMOT_HUMAN Isoform 2 of Angiomotin OS=Homo	5	55	55	52	118.08	1084	1084;852;597;675;182	0	323.31	1280				3025	1.57079e+09	1.88329e+09	1.77784e+09	1.60492e+09	1.99076e+09	1.6935e+09	1.57153e+09	1.50886e+09	5.66847e+08	5.77003e+08	7.88619e+08	5.51229e+08	6.84433e+08	6.92671e+08	6.94744e+08	6.90982e+08	2.97454e+09	3.72532e+09	4.00485e+09	3.67221e+09	2.98582e+09	3.18739e+09	3.2059e+09	2.22298e+09	4.4827e+10
Q8IY63-2;Q8IY63;H0YG98;E7ESY6	Q8IY63-2;Q8IY63;H0YG98	8;8;4;3	5;5;3;2	5;5;3;2	Angiomotin-like protein 1	AMOTL1	sp|Q8IY63-2|AMOL1_HUMAN Isoform 2 of Angiomotin-like protein 1 OS=Homo sapiens GN=AMOTL1;sp|Q8IY63|AMOL1_HUMAN Angiomotin-like protein 1 OS=Homo sapiens GN=AMOTL1 PE=1 SV=1;tr|H0YG98|H0YG98_HUMAN Angiomotin-like protein 1 OS=Homo sapiens GN=AMOTL1 PE=4 SV=	4	8	5	5	101.18	906	906;956;611;543	0	17.24	46				3429	2.21692e+07	3.47157e+07	2.65242e+07	2.89965e+07	5.41154e+07	4.63526e+07	3.40928e+07	2.85838e+07	0	0	1.84718e+07	1.59549e+07	2.05922e+07	1.45558e+07	2.4694e+07	1.52585e+07	0	6.83777e+07	3.73494e+07	5.21022e+07	5.55908e+07	0	0	0	5.98497e+08
Q9Y2J4-2	Q9Y2J4-2	41	40	1	Angiomotin-like protein 2	AMOTL2	sp|Q9Y2J4-2|AMOL2_HUMAN Isoform 2 of Angiomotin-like protein 2 OS=Homo sapiens GN=AMOTL2	1	41	40	1	85.834	780	780	0	297.24	576				4597	2.30826e+08	3.64692e+08	3.70287e+08	4.46507e+08	1.16251e+09	8.70569e+08	8.41053e+08	5.20742e+08	2.80067e+08	3.06793e+08	3.03949e+08	2.35177e+08	3.96594e+08	3.48414e+08	4.05525e+08	4.13163e+08	4.03669e+08	7.48362e+08	7.86443e+08	7.64406e+08	1.06154e+09	9.87371e+08	1.13738e+09	7.38621e+08	1.41247e+10
P04745;Q5T085;CON__Q3MHH8;C9JWK7;C9J2Z5;Q5T084;H7BZQ8	P04745;Q5T085	15;8;4;2;2;2;1	15;8;4;2;2;2;1	3;2;0;0;0;0;0	Alpha-amylase 1;Alpha-amylase	AMY1A;AMY1B	sp|P04745|AMY1_HUMAN Alpha-amylase 1 OS=Homo sapiens GN=AMY1A PE=1 SV=2;tr|Q5T085|Q5T085_HUMAN Alpha-amylase 1 (Fragment) OS=Homo sapiens GN=AMY1B PE=3 SV=1	7	15	15	3	57.767	511	511;226;511;86;96;105;209	0	189.02	70				1811	5.53967e+07	7.3474e+08	9.65981e+08	1.28967e+08	0	6.73379e+07	1.30704e+08	1.5222e+08	0	1.39488e+07	0	0	0	0	0	0	1.49696e+08	5.49556e+07	9.23521e+07	8.06056e+07	4.69879e+07	6.81989e+07	8.84415e+07	0	2.83053e+09
Q9H1A4;H0Y564;F8WAS1	Q9H1A4;H0Y564	36;24;3	36;24;3	36;24;3	Anaphase-promoting complex subunit 1	ANAPC1	sp|Q9H1A4|APC1_HUMAN Anaphase-promoting complex subunit 1 OS=Homo sapiens GN=ANAPC1 PE=1 SV=1;tr|H0Y564|H0Y564_HUMAN Anaphase-promoting complex subunit 1 (Fragment) OS=Homo sapiens GN=ANAPC1 PE=4 SV=1	3	36	36	36	216.5	1944	1944;1452;149	0	93.381	364				4080	3.81322e+08	4.60112e+08	4.40616e+08	4.28005e+08	4.05077e+08	4.71641e+08	3.99504e+08	4.30709e+08	4.49694e+08	4.69791e+08	2.83363e+08	2.40994e+08	2.61195e+08	2.96664e+08	2.94841e+08	3.37733e+08	1.48819e+09	8.14143e+08	7.85995e+08	7.65538e+08	5.91146e+08	7.63194e+08	8.27735e+08	9.00878e+08	1.29881e+10
Q9UJX6-2;Q9UJX6	Q9UJX6-2;Q9UJX6	13;13	13;13	13;13	Anaphase-promoting complex subunit 2	ANAPC2	sp|Q9UJX6-2|ANC2_HUMAN Isoform 2 of Anaphase-promoting complex subunit 2 OS=Homo sapiens GN=ANAPC2;sp|Q9UJX6|ANC2_HUMAN Anaphase-promoting complex subunit 2 OS=Homo sapiens GN=ANAPC2 PE=1 SV=1	2	13	13	13	93.468	819	819;822	0	27.44	63				4487	1.47023e+07	1.78189e+07	2.63109e+07	3.10986e+07	5.84109e+07	4.12092e+07	6.2624e+07	3.91955e+07	6.72313e+07	5.39682e+07	4.7548e+07	2.50634e+07	2.24803e+07	2.31072e+07	2.40989e+07	2.45806e+07	2.79354e+08	9.02841e+07	1.1337e+08	1.22057e+08	1.06349e+08	9.24017e+07	1.05567e+08	7.7119e+07	1.56595e+09
Q9UJX4;F5H0F9;E9PFB2;H0YFB5;F5GY68;F5H0N1;Q9UJX4-2;F5H3S5;B4DFK4;F5GZ05	Q9UJX4;F5H0F9;E9PFB2;H0YFB5	10;9;7;5;4;3;3;2;2;1	10;9;7;5;4;3;3;2;2;1	10;9;7;5;4;3;3;2;2;1	Anaphase-promoting complex subunit 5	ANAPC5	sp|Q9UJX4|APC5_HUMAN Anaphase-promoting complex subunit 5 OS=Homo sapiens GN=ANAPC5 PE=1 SV=2;tr|F5H0F9|F5H0F9_HUMAN Anaphase-promoting complex subunit 5 OS=Homo sapiens GN=ANAPC5 PE=4 SV=1;tr|E9PFB2|E9PFB2_HUMAN Anaphase-promoting complex subunit 5 OS=Hom	10	10	10	10	85.076	755	755;742;643;396;217;421;219;216;357;44	0	100.33	46				4486	2.09996e+07	5.63095e+07	4.88718e+07	5.03381e+07	7.29283e+07	3.33597e+07	5.31181e+07	5.03118e+07	7.35903e+07	7.31736e+07	4.57757e+07	4.51426e+07	3.3753e+07	4.69052e+07	3.82286e+07	4.75903e+07	2.61988e+08	8.1437e+07	7.18049e+07	1.64854e+08	1.13613e+08	1.18229e+08	1.78715e+08	2.46574e+08	2.02761e+09
Q9UJX3-2;Q9UJX3;F8VZ62;F8VQY8;F8VYX8;F8VVT8;F8VVU6;H0YIW2	Q9UJX3-2;Q9UJX3	19;19;8;4;4;4;3;2	19;19;8;4;4;4;3;2	19;19;8;4;4;4;3;2	Anaphase-promoting complex subunit 7	ANAPC7	sp|Q9UJX3-2|APC7_HUMAN Isoform 2 of Anaphase-promoting complex subunit 7 OS=Homo sapiens GN=ANAPC7;sp|Q9UJX3|APC7_HUMAN Anaphase-promoting complex subunit 7 OS=Homo sapiens GN=ANAPC7 PE=1 SV=4	8	19	19	19	60.002	537	537;599;208;122;158;164;173;149	0	323.31	178				4485	8.99075e+07	1.76161e+08	1.71822e+08	2.12275e+08	2.0087e+08	1.98101e+08	1.95795e+08	2.04154e+08	1.8793e+08	1.64467e+08	9.71122e+07	7.43614e+07	9.54621e+07	1.21139e+08	7.61656e+07	1.07287e+08	1.1603e+09	3.68782e+08	3.37993e+08	3.85974e+08	2.87872e+08	5.16293e+08	5.04196e+08	5.32269e+08	6.46668e+09
E9PHW9;D6RHE1;Q01484-5;Q01484-2;E9PCH6;B7Z651;H0YF76;F8W854;H0YH59;H0Y931;F8W694;F5GXK0;F5H4S1;E7EMJ1;H0Y3N0;B1AQT2;E9PE32;Q12955	E9PHW9;D6RHE1	7;5;3;3;2;2;1;1;1;1;1;1;1;1;1;1;1;1	6;5;2;2;2;1;1;1;1;1;1;1;1;1;1;1;1;1	1;0;0;0;0;0;0;0;0;0;0;0;0;0;0;0;0;0		ANK2	tr|E9PHW9|E9PHW9_HUMAN Ankyrin-2 (Fragment) OS=Homo sapiens GN=ANK2 PE=4 SV=1;tr|D6RHE1|D6RHE1_HUMAN Ankyrin-2 (Fragment) OS=Homo sapiens GN=ANK2 PE=4 SV=1	18	7	6	1	189.1	1730	1730;1611;1863;1872;1048;1114;548;811;931;966;995;1101;1117;1128;1847;1001;1868;4377	0	5.8541	19				860	4.15424e+07	4.03449e+07	3.37832e+07	4.07791e+07	4.18596e+07	4.00054e+07	0	3.17351e+07	1.91829e+07	2.11486e+07	1.90686e+07	0	1.89208e+07	2.26441e+07	4.27025e+07	0	1.69766e+08	7.4049e+07	8.81671e+07	7.07801e+07	5.71509e+07	8.46168e+07	6.69625e+07	8.34622e+07	1.10867e+09
Q9P2R3;I3L2C5;Q9P2R3-2;Q9P2R3-4;F5H754;I3L3P8;I3L1Z9	Q9P2R3;I3L2C5;Q9P2R3-2;Q9P2R3-4;F5H754	28;27;27;27;24;2;1	28;27;27;27;24;2;1	28;27;27;27;24;2;1	Rabankyrin-5	ANKFY1	sp|Q9P2R3|ANFY1_HUMAN Ankyrin repeat and FYVE domain-containing protein 1 OS=Homo sapiens GN=ANKFY1 PE=1 SV=2;tr|I3L2C5|I3L2C5_HUMAN Ankyrin repeat and FYVE domain-containing protein 1 OS=Homo sapiens GN=ANKFY1 PE=4 SV=1;sp|Q9P2R3-2|ANFY1_HUMAN Isoform 2 o	7	28	28	28	128.4	1169	1169;1168;1170;1211;1111;69;60	0	132.5	370				4403	3.95162e+08	3.69768e+08	3.75876e+08	3.48636e+08	3.86987e+08	3.43339e+08	3.46904e+08	3.45153e+08	3.46062e+08	3.57912e+08	3.08662e+08	2.39375e+08	1.74861e+08	2.30533e+08	2.22433e+08	2.42872e+08	1.59621e+09	6.64302e+08	7.89714e+08	7.23979e+08	5.9107e+08	7.24387e+08	6.78158e+08	8.5167e+08	1.1654e+10
E9PF56;Q8IWZ3;Q8IWZ3-4;Q8IWZ2;Q8TEF1;E9PDP5;H7C2F5;H7BXD7;H3BLS9;E7ETA2;H0Y4P6;Q8IWZ3-5;Q8IWZ3-3;Q8IWZ3-2;D6RHC4;H0Y785;H0Y472;F5GZ24;H7C0V5;F6WFL0;H0Y7Y3	E9PF56;Q8IWZ3;Q8IWZ3-4;Q8IWZ2;Q8TEF1;E9PDP5;H7C2F5;H7BXD7;H3BLS9;E7ETA2	14;14;14;14;11;11;7;7;7;7;4;4;4;4;3;3;3;2;2;2;2	14;14;14;14;11;11;7;7;7;7;4;4;4;4;3;3;3;2;2;2;2	8;8;8;8;5;5;2;2;2;2;3;3;3;3;3;3;3;2;2;2;2	Ankyrin repeat and KH domain-containing protein 1	ANKHD1;FLJ00246	tr|E9PF56|E9PF56_HUMAN Ankyrin repeat and KH domain-containing protein 1 OS=Homo sapiens GN=ANKHD1 PE=4 SV=2;sp|Q8IWZ3|ANKH1_HUMAN Ankyrin repeat and KH domain-containing protein 1 OS=Homo sapiens GN=ANKHD1 PE=1 SV=1;sp|Q8IWZ3-4|ANKH1_HUMAN Isoform 4 of An	21	14	14	8	268.81	2540	2540;2542;2544;2617;1486;1565;608;686;687;1007;1215;581;616;627;368;1024;1072;620;636;866;934	0	21.432	57				828	0	9.61939e+07	7.429e+07	7.3715e+07	7.17432e+07	5.6515e+07	7.27979e+07	7.98725e+07	5.07605e+07	6.58957e+07	5.20205e+07	4.02138e+07	4.05563e+07	4.55756e+07	6.10215e+07	9.71301e+07	2.41719e+08	1.37017e+08	1.13583e+08	1.06806e+08	7.80877e+07	1.14088e+08	1.19092e+08	1.21616e+08	2.01031e+09
Q9P2G1;C9JZ63;H7C2V2	Q9P2G1	7;2;1	7;2;1	7;2;1	Ankyrin repeat and IBR domain-containing protein 1	ANKIB1	sp|Q9P2G1|AKIB1_HUMAN Ankyrin repeat and IBR domain-containing protein 1 OS=Homo sapiens GN=ANKIB1 PE=1 SV=3	3	7	7	7	122	1089	1089;134;162	0	11.683	70				4394	9.23647e+07	1.06622e+08	8.64263e+07	8.43126e+07	1.02333e+08	8.49271e+07	7.00007e+07	8.31648e+07	6.48474e+07	7.39549e+07	4.3322e+07	4.06526e+07	3.4483e+07	4.36282e+07	5.03015e+07	0	2.67331e+08	1.33112e+08	1.33076e+08	1.1898e+08	1.06974e+08	1.6235e+08	1.56941e+08	1.6954e+08	2.30965e+09
F5H2H5;Q86XL3;Q86XL3-2;A8KAG3;F5H1D4;F5H417;F5H6J0	F5H2H5;Q86XL3	19;19;9;7;5;4;2	19;19;9;7;5;4;2	19;19;9;7;5;4;2	Ankyrin repeat and LEM domain-containing protein 2	ANKLE2	tr|F5H2H5|F5H2H5_HUMAN Ankyrin repeat and LEM domain-containing protein 2 OS=Homo sapiens GN=ANKLE2 PE=4 SV=1;sp|Q86XL3|ANKL2_HUMAN Ankyrin repeat and LEM domain-containing protein 2 OS=Homo sapiens GN=ANKLE2 PE=1 SV=4	7	19	19	19	97.722	876	876;938;648;293;258;251;129	0	36.464	118				1011	9.45152e+07	8.43639e+07	9.17037e+07	9.12485e+07	8.66571e+07	1.10016e+08	9.14906e+07	8.44462e+07	6.58957e+07	6.25649e+07	5.41041e+07	4.13246e+07	4.71886e+07	5.67241e+07	5.0141e+07	6.21537e+07	3.18252e+08	1.79655e+08	1.99746e+08	1.83674e+08	1.32559e+08	1.7216e+08	1.88115e+08	2.0335e+08	2.75205e+09
H0YM23;E7EUV3;O75179-2;O75179;G5E964;H0YLQ3;E7EWI7;O75179-4;C9JRC1;O75179-3;H0YMS3;O75179-5;B3KU50;Q6S8J7-2;Q6S8J7	H0YM23;E7EUV3;O75179-2;O75179;G5E964;H0YLQ3;E7EWI7;O75179-4	12;12;12;12;11;7;6;6;5;5;3;3;1;1;1	6;6;6;6;5;2;5;5;4;4;2;2;1;0;0	6;6;6;6;5;2;5;5;4;4;2;2;1;0;0	Ankyrin repeat domain-containing protein 17	ANKRD17	tr|H0YM23|H0YM23_HUMAN Ankyrin repeat domain-containing protein 17 (Fragment) OS=Homo sapiens GN=ANKRD17 PE=4 SV=1;tr|E7EUV3|E7EUV3_HUMAN Ankyrin repeat domain-containing protein 17 OS=Homo sapiens GN=ANKRD17 PE=4 SV=1;sp|O75179-2|ANR17_HUMAN Isoform 2 of	15	12	6	6	263.25	2487	2487;2490;2602;2603;2352;862;2010;2010;1186;1187;828;751;820;452;498	0	38.194	70				744	2.47389e+07	4.85412e+07	3.38931e+07	2.22457e+07	3.63904e+07	3.72545e+07	4.36489e+07	2.73605e+07	2.45731e+07	2.9635e+07	1.86676e+07	1.70243e+07	2.71243e+07	2.03523e+07	3.78388e+07	4.7725e+07	1.15988e+08	5.69505e+07	2.5254e+07	4.06059e+07	4.09748e+07	5.81326e+07	5.88749e+07	5.91138e+07	9.52908e+08
O15084-2;O15084;O15084-4;O15084-1;B4DIW9	O15084-2;O15084;O15084-4;O15084-1;B4DIW9	5;5;5;5;4	5;5;5;5;4	5;5;5;5;4	Serine/threonine-protein phosphatase 6 regulatory ankyrin repeat subunit A	ANKRD28	sp|O15084-2|ANR28_HUMAN Isoform 2 of Serine/threonine-protein phosphatase 6 regulatory ankyrin repeat subunit A OS=Homo sapiens GN=ANKRD28;sp|O15084|ANR28_HUMAN Serine/threonine-protein phosphatase 6 regulatory ankyrin repeat subunit A OS=Homo sapiens GN=A	5	5	5	5	96.16	899	899;1053;1083;1086;722	0	6.3479	7				1483	0	0	0	0	0	0	1.34193e+07	1.61473e+07	1.1616e+07	1.05686e+07	1.01238e+07	7.7425e+06	0	0	1.01402e+07	1.07318e+07	4.62342e+07	2.60692e+07	2.47847e+07	2.96702e+07	1.6726e+07	2.17101e+07	2.39246e+07	2.66836e+07	3.06292e+08
F5H5L3;A6QL64-3;Q8N2N9-3;Q8N2N9-2;Q8N2N9;A6QL64;F8WEX4;H7C425;Q5JPF3-2;Q5JPF3	F5H5L3;A6QL64-3;Q8N2N9-3;Q8N2N9-2;Q8N2N9;A6QL64;F8WEX4;H7C425;Q5JPF3-2;Q5JPF3	3;3;3;3;3;3;2;2;2;2	3;3;3;3;3;3;2;2;2;2	3;3;3;3;3;3;2;2;2;2	Ankyrin repeat domain-containing protein 36A;Ankyrin repeat domain-containing protein 36B;Ankyrin repeat domain-containing protein 36C	ANKRD36;ANKRD36B;ANKRD36C	tr|F5H5L3|F5H5L3_HUMAN Ankyrin repeat domain-containing protein 36A OS=Homo sapiens GN=ANKRD36 PE=4 SV=1;sp|A6QL64-3|AN36A_HUMAN Isoform 2 of Ankyrin repeat domain-containing protein 36A OS=Homo sapiens GN=ANKRD36;sp|Q8N2N9-3|AN36B_HUMAN Isoform 3 of Ankyr	10	3	3	3	135.68	1208	1208;716;1292;1304;1353;1941;799;1029;805;1778	0.0025432	3.48	11				82	0	0	2.80654e+07	2.58084e+07	3.04665e+07	2.30793e+07	0	2.84891e+07	0	2.15034e+07	0	0	0	3.80119e+07	0	1.69772e+07	1.41484e+08	5.24703e+07	0	0	4.92457e+07	0	6.10308e+07	7.37449e+07	5.90377e+08
Q9H8Y5;B8ZZS4;C9JS61;C9K022	Q9H8Y5;B8ZZS4	9;7;2;1	9;7;2;1	9;7;2;1	Ankyrin repeat and zinc finger domain-containing protein 1	ANKZF1	sp|Q9H8Y5|ANKZ1_HUMAN Ankyrin repeat and zinc finger domain-containing protein 1 OS=Homo sapiens GN=ANKZF1 PE=1 SV=1;tr|B8ZZS4|B8ZZS4_HUMAN Ankyrin repeat and zinc finger domain-containing protein 1 OS=Homo sapiens GN=ANKZF1 PE=4 SV=1	4	9	9	9	80.926	726	726;516;115;140	0	49.895	23				4148	1.65398e+07	3.27022e+07	0	0	0	5.42575e+07	2.20905e+07	2.72582e+07	2.9267e+07	2.42823e+07	1.80106e+07	0	2.10169e+07	2.99326e+07	1.4394e+07	2.14172e+07	7.63306e+08	7.47291e+07	5.30338e+07	7.76603e+07	1.00036e+08	8.52414e+07	1.07158e+08	2.93296e+08	1.86563e+09
Q9NQW6;Q9NQW6-2;H7C1K5;H7C3S1;H7C1C2;C9JJT6;H7C0Y6;H7C167	Q9NQW6;Q9NQW6-2	44;43;10;8;6;5;1;1	44;43;10;8;6;5;1;1	44;43;10;8;6;5;1;1	Actin-binding protein anillin	ANLN	sp|Q9NQW6|ANLN_HUMAN Actin-binding protein anillin OS=Homo sapiens GN=ANLN PE=1 SV=2;sp|Q9NQW6-2|ANLN_HUMAN Isoform 2 of Actin-binding protein anillin OS=Homo sapiens GN=ANLN	8	44	44	44	124.2	1124	1124;1087;277;236;252;169;69;73	0	103.79	543				4228	5.56272e+08	7.79492e+08	7.29237e+08	6.88995e+08	8.34483e+08	9.31609e+08	8.14401e+08	7.94163e+08	4.28274e+08	4.85638e+08	4.94298e+08	3.9115e+08	4.05358e+08	3.98156e+08	4.79496e+08	4.93067e+08	2.16539e+09	1.15688e+09	1.1286e+09	1.00447e+09	9.42927e+08	1.07224e+09	1.19765e+09	1.1449e+09	1.95171e+10
Q9NW15;Q9NW15-2;C9JHS1;Q9NW15-3;Q9NW15-4;C9JH90;C9J670;C9IZD0;C9JA49;C9IYD3;C9JQC9;C9JPY2;H7C3N6	Q9NW15;Q9NW15-2;C9JHS1;Q9NW15-3;Q9NW15-4	7;6;6;5;4;3;3;2;2;2;2;2;1	7;6;6;5;4;3;3;2;2;2;2;2;1	7;6;6;5;4;3;3;2;2;2;2;2;1	Anoctamin-10	ANO10	sp|Q9NW15|ANO10_HUMAN Anoctamin-10 OS=Homo sapiens GN=ANO10 PE=1 SV=2;sp|Q9NW15-2|ANO10_HUMAN Isoform 2 of Anoctamin-10 OS=Homo sapiens GN=ANO10;tr|C9JHS1|C9JHS1_HUMAN Anoctamin-10 OS=Homo sapiens GN=ANO10 PE=4 SV=2;sp|Q9NW15-3|ANO10_HUMAN Isoform 3 of Ano	13	7	7	7	76.328	660	660;470;627;594;549;162;192;112;134;140;141;146;188	0	33.091	25				4299	2.27138e+07	0	4.87822e+07	6.25513e+07	6.05821e+07	5.10419e+07	4.69261e+07	5.20957e+07	3.38507e+07	3.56751e+07	2.2955e+07	1.69874e+07	2.26906e+07	2.71847e+07	2.63485e+07	4.95227e+07	2.26773e+08	0	6.07417e+07	8.9153e+07	0	8.58442e+07	6.33705e+07	1.36874e+08	1.24266e+09
E9PB30;Q4KMQ2;E9PCT2;Q4KMQ2-2	E9PB30;Q4KMQ2;E9PCT2;Q4KMQ2-2	2;2;2;2	2;2;2;2	2;2;2;2	Anoctamin-6	ANO6	tr|E9PB30|E9PB30_HUMAN Anoctamin-6 OS=Homo sapiens GN=ANO6 PE=4 SV=1;sp|Q4KMQ2|ANO6_HUMAN Anoctamin-6 OS=Homo sapiens GN=ANO6 PE=1 SV=2;tr|E9PCT2|E9PCT2_HUMAN Anoctamin-6 OS=Homo sapiens GN=ANO6 PE=4 SV=1;sp|Q4KMQ2-2|ANO6_HUMAN Isoform 2 of Anoctamin-6 OS=	4	2	2	2	103.96	892	892;910;929;931	0.0018004	3.6221	11				769	0	0	0	0	0	0	0	0	5.86073e+06	0	0	0	0	0	0	0	0	0	0	0	0	0	0	0	5.86073e+06
H0YN26;F2Z3H3;P39687;H7BZ09;Q92688-2;Q92688	H0YN26;F2Z3H3;P39687;H7BZ09;Q92688-2;Q92688	2;2;2;1;1;1	2;2;2;1;1;1	2;2;2;1;1;1	Acidic leucine-rich nuclear phosphoprotein 32 family member A;Acidic leucine-rich nuclear phosphoprotein 32 family member B	ANP32A;ANP32B	tr|H0YN26|H0YN26_HUMAN Acidic leucine-rich nuclear phosphoprotein 32 family member A OS=Homo sapiens GN=ANP32A PE=4 SV=1;tr|F2Z3H3|F2Z3H3_HUMAN Acidic leucine-rich nuclear phosphoprotein 32 family member A OS=Homo sapiens GN=ANP32A PE=4 SV=2;sp|P39687|AN32	6	2	2	2	19.997	177	177;210;249;79;195;251	0	86.177	9				933	0	0	0	3.12041e+07	0	0	0	0	0	7.13072e+07	0	0	0	0	0	0	0	0	0	0	0	0	0	0	1.02511e+08
Q5TB20;Q9BTT0;E9PPH5;Q5TB19;E9PLC4	Q5TB20;Q9BTT0;E9PPH5;Q5TB19;E9PLC4	4;4;3;2;2	4;4;3;2;2	4;4;3;2;2	Acidic leucine-rich nuclear phosphoprotein 32 family member E	ANP32E	tr|Q5TB20|Q5TB20_HUMAN Acidic (Leucine-rich) nuclear phosphoprotein 32 family, member E OS=Homo sapiens GN=ANP32E PE=2 SV=1;sp|Q9BTT0|AN32E_HUMAN Acidic leucine-rich nuclear phosphoprotein 32 family member E OS=Homo sapiens GN=ANP32E PE=1 SV=1;tr|E9PPH5|E9	5	4	4	4	25.125	220	220;268;114;149;165	0	8.428	31				3122	2.36926e+07	2.2563e+07	2.18975e+07	2.23695e+07	3.72178e+07	2.1106e+07	2.19006e+07	0	5.99871e+07	4.10594e+07	4.98423e+07	2.23413e+07	1.72699e+07	3.24803e+07	1.68363e+07	4.34383e+07	4.66952e+08	0	6.31331e+07	6.71993e+07	5.98702e+07	1.19958e+08	6.60415e+07	1.25761e+08	1.42292e+09
P04083;Q5T3N1;Q5T3N0	P04083	20;9;6	20;9;6	20;9;6	Annexin A1	ANXA1	sp|P04083|ANXA1_HUMAN Annexin A1 OS=Homo sapiens GN=ANXA1 PE=1 SV=2	3	20	20	20	38.714	346	346;204;115	0	323.31	208				1803	7.9754e+07	7.43782e+07	1.61221e+08	1.09022e+08	1.39528e+08	1.02179e+08	1.06722e+08	9.97253e+07	4.61305e+08	3.171e+08	2.5703e+08	1.36457e+08	1.23893e+08	2.1487e+08	1.25594e+08	3.1169e+08	2.97742e+09	4.75861e+08	4.36025e+08	5.46549e+08	3.10358e+08	7.42654e+08	4.81562e+08	7.72379e+08	9.56328e+09
E9PDK5;B4DVE7;P50995;E9PDS7;H0Y6E1;E5RIN3;P27216;P27216-2	E9PDK5;B4DVE7;P50995	18;18;18;8;7;1;1;1	18;18;18;8;7;1;1;1	18;18;18;8;7;1;1;1	Annexin A11	ANXA11	tr|E9PDK5|E9PDK5_HUMAN Annexin OS=Homo sapiens GN=ANXA11 PE=3 SV=1;tr|B4DVE7|B4DVE7_HUMAN Annexin OS=Homo sapiens GN=ANXA11 PE=2 SV=1;sp|P50995|ANX11_HUMAN Annexin A11 OS=Homo sapiens GN=ANXA11 PE=1 SV=1	8	18	18	18	45.728	412	412;472;505;162;148;113;316;357	0	294.47	107				299	6.9341e+07	7.28118e+07	2.96962e+07	1.5891e+08	6.29819e+07	8.44195e+07	1.53172e+08	1.84971e+08	7.54858e+08	3.55468e+08	3.53737e+08	1.22504e+08	3.33388e+08	3.92454e+08	4.98143e+08	4.01e+08	2.71758e+09	2.12861e+08	7.50084e+07	3.55827e+08	8.09457e+07	3.6713e+08	3.42166e+08	6.00408e+08	8.77978e+09
P07355;P07355-2;H0YN42;H0YMD0;H0YMU9;H0YM50;A6NMY6;H0YKS4;B3KRQ1;H0YNP5;H0YN28;H0YL33;H0YMM1;H0YKZ7;H0YLV6;H0YMT9;H0YKX9;H0YKL9;H0YMW4;H0YKV8;H0YNA0;H0YMD9;H0YN52;H0YNB8;H0YKN4;H0YLE2	P07355;P07355-2;H0YN42;H0YMD0;H0YMU9;H0YM50;A6NMY6;H0YKS4;B3KRQ1;H0YNP5	36;35;30;28;28;25;22;21;19;18;16;16;16;14;14;14;14;12;12;11;9;8;7;5;5;2	36;35;30;28;28;25;22;21;19;18;16;16;16;14;14;14;14;12;12;11;9;8;7;5;5;2	36;35;30;28;28;25;22;21;19;18;16;16;16;14;14;14;14;12;12;11;9;8;7;5;5;2	Annexin A2;Annexin;Putative annexin A2-like protein	ANXA2;ANXA2P2	sp|P07355|ANXA2_HUMAN Annexin A2 OS=Homo sapiens GN=ANXA2 PE=1 SV=2;sp|P07355-2|ANXA2_HUMAN Isoform 2 of Annexin A2 OS=Homo sapiens GN=ANXA2;tr|H0YN42|H0YN42_HUMAN Annexin (Fragment) OS=Homo sapiens GN=ANXA2 PE=3 SV=1;tr|H0YMD0|H0YMD0_HUMAN Annexin (Fragme	26	36	36	36	38.604	339	339;357;256;227;230;248;339;176;181;175;139;142;149;119;132;133;134;110;146;81;79;65;59;47;69;45	0	323.31	1068				1844	3.11081e+09	2.97273e+09	6.03202e+09	3.90075e+09	5.17145e+09	2.94158e+09	3.35126e+09	4.25588e+09	1.0298e+10	7.4342e+09	6.6959e+09	3.39985e+09	3.18578e+09	5.09314e+09	3.27529e+09	6.07771e+09	3.18775e+10	1.26523e+10	1.29923e+10	1.8278e+10	1.20962e+10	1.62869e+10	1.25626e+10	1.49235e+10	2.08866e+11
D6RA82;P12429;D6RFG5;D6RCA8	D6RA82;P12429;D6RFG5	4;3;2;1	4;3;2;1	4;3;2;1	Annexin;Annexin A3	ANXA3	tr|D6RA82|D6RA82_HUMAN Annexin OS=Homo sapiens GN=ANXA3 PE=3 SV=1;sp|P12429|ANXA3_HUMAN Annexin A3 OS=Homo sapiens GN=ANXA3 PE=1 SV=3;tr|D6RFG5|D6RFG5_HUMAN Annexin (Fragment) OS=Homo sapiens GN=ANXA3 PE=3 SV=1	4	4	4	4	32.118	284	284;323;154;134	0	20.33	2				600	0	0	0	0	0	0	0	0	1.90063e+07	1.76809e+07	0	8.29015e+06	0	1.03583e+07	1.08286e+07	0	2.92503e+08	0	0	0	0	0	0	0	3.58668e+08
P09525;Q6P452;B4DDF9	P09525;Q6P452;B4DDF9	8;7;5	8;7;5	8;7;5	Annexin A4;Annexin	ANXA4	sp|P09525|ANXA4_HUMAN Annexin A4 OS=Homo sapiens GN=ANXA4 PE=1 SV=4;tr|Q6P452|Q6P452_HUMAN Annexin OS=Homo sapiens GN=ANXA4 PE=2 SV=1;tr|B4DDF9|B4DDF9_HUMAN Annexin OS=Homo sapiens GN=ANXA4 PE=2 SV=1	3	8	8	8	35.882	319	319;299;237	0	323.31	34				1875	0	0	0	0	0	0	0	0	1.63988e+08	5.06044e+07	4.80402e+07	4.0333e+07	4.93427e+07	9.14411e+07	7.45743e+07	9.87017e+07	2.75739e+08	0	0	0	0	0	0	9.37194e+07	9.86485e+08
P08758;D6RBE9;D6RBL5;E9PHT9;E7ENQ5	P08758;D6RBE9;D6RBL5	4;3;3;1;1	4;3;3;1;1	4;3;3;1;1	Annexin A5;Annexin	ANXA5	sp|P08758|ANXA5_HUMAN Annexin A5 OS=Homo sapiens GN=ANXA5 PE=1 SV=2;tr|D6RBE9|D6RBE9_HUMAN Annexin OS=Homo sapiens GN=ANXA5 PE=3 SV=1;tr|D6RBL5|D6RBL5_HUMAN Annexin OS=Homo sapiens GN=ANXA5 PE=3 SV=1	5	4	4	4	35.936	320	320;220;260;163;276	0	64.238	16				1868	0	0	0	0	0	0	0	0	3.89739e+07	2.14769e+07	1.78249e+07	1.04404e+07	0	1.11684e+07	0	9.85004e+06	1.07891e+08	0	0	7.15159e+07	0	8.7808e+07	5.78377e+07	0	4.34788e+08
A6NN80;E9PGK1;P08133;E5RK69;B7Z582;E7EMC6;E5RFF0;H0YC77;E5RI05;E5RJF5;E5RK63;E5RIU8;E5RJR0	A6NN80;E9PGK1;P08133;E5RK69;B7Z582;E7EMC6	14;14;14;12;12;9;3;2;2;2;2;1;1	14;14;14;12;12;9;3;2;2;2;2;1;1	14;14;14;12;12;9;3;2;2;2;2;1;1	Annexin A6;Annexin	ANXA6	tr|A6NN80|A6NN80_HUMAN Annexin OS=Homo sapiens GN=ANXA6 PE=3 SV=3;tr|E9PGK1|E9PGK1_HUMAN Annexin OS=Homo sapiens GN=ANXA6 PE=3 SV=1;sp|P08133|ANXA6_HUMAN Annexin A6 OS=Homo sapiens GN=ANXA6 PE=1 SV=3;tr|E5RK69|E5RK69_HUMAN Annexin OS=Homo sapiens GN=ANXA6	13	14	14	14	75.276	667	667;641;673;460;547;330;156;91;129;130;150;94;110	0	135.16	43				77	0	4.92998e+07	4.57297e+07	0	0	0	2.90719e+07	2.70506e+07	3.18962e+08	9.08775e+07	5.41804e+07	2.43291e+07	1.06523e+08	1.35231e+08	1.06618e+08	9.27946e+07	1.27219e+09	0	3.45081e+07	8.26945e+07	7.489e+07	9.62156e+07	1.96527e+08	1.23967e+08	2.96166e+09
B4DT77;B4DHY4;P20073-2;P20073	B4DT77;B4DHY4;P20073-2;P20073	7;7;7;7	7;7;7;7	7;7;7;7	Annexin;Annexin A7	ANXA7	tr|B4DT77|B4DT77_HUMAN Annexin OS=Homo sapiens GN=ANXA7 PE=2 SV=1;tr|B4DHY4|B4DHY4_HUMAN Annexin OS=Homo sapiens GN=ANXA7 PE=2 SV=1;sp|P20073-2|ANXA7_HUMAN Isoform 2 of Annexin A7 OS=Homo sapiens GN=ANXA7;sp|P20073|ANXA7_HUMAN Annexin A7 OS=Homo sapiens GN	4	7	7	7	37.805	336	336;434;466;488	0	12.29	34				216	6.16929e+06	9.28033e+06	1.03566e+07	1.08602e+07	1.12779e+07	6.94051e+06	1.06587e+07	1.20986e+07	3.72707e+07	3.38366e+07	2.20712e+07	9.12343e+06	9.28434e+06	1.4389e+07	1.20869e+07	2.41285e+07	1.3101e+08	2.09564e+07	2.1776e+07	2.06554e+07	1.1831e+07	7.25885e+07	2.02389e+07	3.91766e+07	5.78065e+08
Q10567-3;Q10567-2;Q10567;F8WDL0;C9J1E7	Q10567-3;Q10567-2;Q10567;F8WDL0;C9J1E7	42;41;41;40;30	16;15;15;14;7	16;15;15;14;7	AP-1 complex subunit beta-1	AP1B1	sp|Q10567-3|AP1B1_HUMAN Isoform C of AP-1 complex subunit beta-1 OS=Homo sapiens GN=AP1B1;sp|Q10567-2|AP1B1_HUMAN Isoform B of AP-1 complex subunit beta-1 OS=Homo sapiens GN=AP1B1;sp|Q10567|AP1B1_HUMAN AP-1 complex subunit beta-1 OS=Homo sapiens GN=AP1B1 P	5	42	16	16	103.56	939	939;942;949;919;578	0	30.059	113				2691	1.69172e+08	1.75825e+08	2.06112e+08	2.20347e+08	2.70497e+08	2.56175e+08	1.87448e+08	2.21175e+08	1.91232e+08	1.98355e+08	1.24754e+08	9.89796e+07	1.19218e+08	1.12486e+08	1.27655e+08	1.40717e+08	5.73403e+08	2.42805e+08	2.88022e+08	2.44936e+08	1.51957e+08	2.2905e+08	2.12709e+08	2.70885e+08	5.03391e+09
B3KXW5;O43747;O43747-2;E7EUH1;F5GZV5;H3BNN2;H3BN71;B4DGE1;H3BR36;H3BUN9;H3BNR4;H3BS13;H3BV30;H3BRM7;H3BN75;H3BPU0;B3KNW1	B3KXW5;O43747;O43747-2;E7EUH1;F5GZV5	20;20;20;16;12;5;3;3;3;3;3;2;2;2;1;1;1	20;20;20;16;12;5;3;3;3;3;3;2;2;2;1;1;1	20;20;20;16;12;5;3;3;3;3;3;2;2;2;1;1;1	AP-1 complex subunit gamma-1	AP1G1	tr|B3KXW5|B3KXW5_HUMAN AP-1 complex subunit gamma-1 OS=Homo sapiens GN=AP1G1 PE=2 SV=1;sp|O43747|AP1G1_HUMAN AP-1 complex subunit gamma-1 OS=Homo sapiens GN=AP1G1 PE=1 SV=5;sp|O43747-2|AP1G1_HUMAN Isoform 2 of AP-1 complex subunit gamma-1 OS=Homo sapiens G	17	20	20	20	94.139	845	845;822;825;565;348;104;145;176;187;208;236;85;92;140;53;86;247	0	86.49	117				191	1.16351e+08	2.06896e+08	2.09152e+08	2.66296e+08	2.03018e+08	1.5472e+08	2.13299e+08	2.39401e+08	2.69917e+08	1.98871e+08	1.6006e+08	1.01151e+08	1.23869e+08	1.46103e+08	1.10642e+08	1.6865e+08	1.1396e+09	3.0941e+08	2.65335e+08	3.48432e+08	2.47973e+08	3.78303e+08	3.64627e+08	4.83683e+08	6.42576e+09
B4E3E1;Q86V28;O75843;H0YJ08;H0YJ47	B4E3E1;Q86V28;O75843	5;5;5;2;1	5;5;5;2;1	5;5;5;2;1	AP-1 complex subunit gamma-like 2	AP1G2	tr|B4E3E1|B4E3E1_HUMAN AP-1 complex subunit gamma-like 2 OS=Homo sapiens GN=AP1G2 PE=2 SV=1;tr|Q86V28|Q86V28_HUMAN AP-1 complex subunit gamma-like 2 OS=Homo sapiens GN=AP1G2 PE=2 SV=1;sp|O75843|AP1G2_HUMAN AP-1 complex subunit gamma-like 2 OS=Homo sapiens	5	5	5	5	61.263	554	554;640;785;143;197	0.00054511	4.5794	7				341	0	0	6.87578e+06	9.41794e+06	0	0	0	0	1.14428e+07	4.39916e+06	4.46373e+06	0	0	5.20642e+06	4.25777e+06	0	6.53581e+07	0	0	0	0	0	0	1.55055e+07	1.26927e+08
Q9BXS5;Q9BXS5-2;B4DDG7;E7ENJ6;Q9Y6Q5;Q9Y6Q5-2	Q9BXS5;Q9BXS5-2;B4DDG7;E7ENJ6	18;18;17;17;3;3	18;18;17;17;3;3	18;18;17;17;3;3	AP-1 complex subunit mu-1	AP1M1	sp|Q9BXS5|AP1M1_HUMAN AP-1 complex subunit mu-1 OS=Homo sapiens GN=AP1M1 PE=1 SV=3;sp|Q9BXS5-2|AP1M1_HUMAN Isoform 2 of AP-1 complex subunit mu-1 OS=Homo sapiens GN=AP1M1;tr|B4DDG7|B4DDG7_HUMAN AP-1 complex subunit mu-1 OS=Homo sapiens GN=AP1M1 PE=2 SV=1;t	6	18	18	18	48.586	423	423;435;351;370;423;425	0	80.121	197				4015	1.75968e+08	1.34726e+08	2.62501e+08	1.79834e+08	2.55904e+08	1.31877e+08	1.54068e+08	2.10223e+08	3.42672e+08	2.25384e+08	2.39212e+08	1.09357e+08	9.58898e+07	1.5051e+08	1.0924e+08	2.17029e+08	1.21931e+09	4.13295e+08	4.57194e+08	5.16658e+08	3.3612e+08	5.70117e+08	4.00876e+08	5.64146e+08	7.47211e+09
H7C1E4;P61966;P61966-2	H7C1E4;P61966;P61966-2	2;2;1	2;2;1	2;2;1	AP-1 complex subunit sigma-1A	AP1S1	tr|H7C1E4|H7C1E4_HUMAN AP-1 complex subunit sigma-1A (Fragment) OS=Homo sapiens GN=AP1S1 PE=4 SV=1;sp|P61966|AP1S1_HUMAN AP-1 complex subunit sigma-1A OS=Homo sapiens GN=AP1S1 PE=1 SV=1;sp|P61966-2|AP1S1_HUMAN Isoform 2 of AP-1 complex subunit sigma-1A OS=	3	2	2	2	22.065	191	191;158;133	0	58.83	20				1359	0	0	0	0	0	0	0	0	0	3.12398e+07	0	7.4062e+06	0	1.03384e+07	1.05629e+07	0	2.40954e+08	0	0	0	0	0	0	0	3.00502e+08
O95782-2;O95782;E9PPY8;E9PPZ3;E9PS94	O95782-2;O95782	56;54;2;1;1	56;54;2;1;1	44;42;0;0;0	AP-2 complex subunit alpha-1	AP2A1	sp|O95782-2|AP2A1_HUMAN Isoform B of AP-2 complex subunit alpha-1 OS=Homo sapiens GN=AP2A1;sp|O95782|AP2A1_HUMAN AP-2 complex subunit alpha-1 OS=Homo sapiens GN=AP2A1 PE=1 SV=3	5	56	56	44	105.36	955	955;977;138;60;62	0	323.31	1324				1755	2.48794e+09	3.15526e+09	2.8411e+09	2.97822e+09	5.77036e+09	5.3042e+09	4.58697e+09	4.83031e+09	3.4363e+09	3.82712e+09	3.04543e+09	2.7467e+09	2.67271e+09	3.0592e+09	3.23464e+09	4.1074e+09	1.25203e+10	8.54824e+09	8.79237e+09	8.39818e+09	5.99814e+09	8.25826e+09	8.23503e+09	7.70781e+09	1.26542e+11
O94973;O94973-2;C9J1S3;O94973-3;E9PJJ7;E7ESQ4;E7EVC3;E9PR62;E9PBJ2;H0YEG0;H0YDE9;E9PQP4;E9PNC4	O94973;O94973-2;C9J1S3;O94973-3;E9PJJ7;E7ESQ4	23;23;18;18;17;17;5;5;5;3;3;2;1	11;11;6;6;8;8;2;2;3;1;1;1;1	11;11;6;6;8;8;2;2;3;1;1;1;1	AP-2 complex subunit alpha-2	AP2A2	sp|O94973|AP2A2_HUMAN AP-2 complex subunit alpha-2 OS=Homo sapiens GN=AP2A2 PE=1 SV=2;sp|O94973-2|AP2A2_HUMAN Isoform 2 of AP-2 complex subunit alpha-2 OS=Homo sapiens GN=AP2A2;tr|C9J1S3|C9J1S3_HUMAN AP-2 complex subunit alpha-2 OS=Homo sapiens GN=AP2A2 PE	13	23	11	11	103.96	939	939;940;656;656;676;679;353;378;467;185;185;90;125	0	23.632	71				1709	9.09914e+07	1.08168e+08	1.09173e+08	7.23771e+07	1.40625e+08	1.37194e+08	1.02703e+08	1.03408e+08	7.09204e+07	7.7596e+07	7.81799e+07	4.2572e+07	8.80279e+07	5.36171e+07	7.12304e+07	8.41159e+07	2.54719e+08	2.07894e+08	2.32131e+08	1.76759e+08	1.92565e+08	1.66862e+08	1.81889e+08	1.66669e+08	3.01039e+09
P63010;P63010-2;Q7Z451;F5GYG9;H7C034	P63010;P63010-2;Q7Z451;F5GYG9	56;56;53;43;3	56;56;53;43;3	30;30;28;26;0	AP-2 complex subunit beta	AP2B1	sp|P63010|AP2B1_HUMAN AP-2 complex subunit beta OS=Homo sapiens GN=AP2B1 PE=1 SV=1;sp|P63010-2|AP2B1_HUMAN Isoform 2 of AP-2 complex subunit beta OS=Homo sapiens GN=AP2B1;tr|Q7Z451|Q7Z451_HUMAN AP-2 complex subunit beta OS=Homo sapiens GN=AP2B1 PE=2 SV=1;t	5	56	56	30	104.55	937	937;951;880;688;173	0	323.31	887				2477	1.78659e+09	2.1614e+09	1.86317e+09	2.02319e+09	2.46362e+09	2.32983e+09	1.90629e+09	2.45276e+09	1.88473e+09	2.14504e+09	1.53666e+09	1.25585e+09	1.2244e+09	1.54281e+09	1.43449e+09	1.82245e+09	8.367e+09	3.98828e+09	4.21167e+09	4.2116e+09	3.04706e+09	3.8074e+09	3.71704e+09	4.12721e+09	6.53105e+10
Q96CW1;E9PFW3;Q96CW1-2;F5H0H0;C9JJ47;B4DJB1;C9JGT8;C9JJD3;C9JTK4;C9JPV8;H7C4C3	Q96CW1;E9PFW3;Q96CW1-2;F5H0H0;C9JJ47;B4DJB1;C9JGT8	20;19;19;16;14;13;10;9;9;8;3	20;19;19;16;14;13;10;9;9;8;3	20;19;19;16;14;13;10;9;9;8;3	AP-2 complex subunit mu	AP2M1	sp|Q96CW1|AP2M1_HUMAN AP-2 complex subunit mu OS=Homo sapiens GN=AP2M1 PE=1 SV=2;tr|E9PFW3|E9PFW3_HUMAN AP-2 complex subunit mu OS=Homo sapiens GN=AP2M1 PE=4 SV=1;sp|Q96CW1-2|AP2M1_HUMAN Isoform 2 of AP-2 complex subunit mu OS=Homo sapiens GN=AP2M1;tr|F5H0	11	20	20	20	49.654	435	435;460;433;420;252;375;195;113;160;136;122	0	76.434	164				3751	1.42552e+08	1.25157e+08	2.24158e+08	1.25458e+08	1.41882e+08	9.29822e+07	9.85386e+07	1.53221e+08	1.59606e+08	1.31897e+08	8.61674e+07	5.60196e+07	9.28552e+07	9.51421e+07	6.21466e+07	2.18113e+08	7.50628e+08	2.66154e+08	2.30982e+08	3.3638e+08	2.51461e+08	3.69007e+08	2.95129e+08	4.51807e+08	4.95745e+09
P53680-2;P53680	P53680-2;P53680	1;1	1;1	1;1	AP-2 complex subunit sigma	AP2S1	sp|P53680-2|AP2S1_HUMAN Isoform 2 of AP-2 complex subunit sigma OS=Homo sapiens GN=AP2S1;sp|P53680|AP2S1_HUMAN AP-2 complex subunit sigma OS=Homo sapiens GN=AP2S1 PE=1 SV=2	2	1	1	1	12.417	104	104;142	0.0015524	3.729	1				2345	0	0	0	0	0	0	0	0	0	0	0	0	0	0	0	0	5.34374e+07	0	0	0	0	0	0	0	5.34374e+07
O00203;F5GXG9;E5RJ68;F5H093;O00203-2;Q13367;B7ZKS0;F5GYB0;H0YBD0;F5GWU4;B7ZKR7	O00203;F5GXG9;E5RJ68;F5H093	12;10;10;8;2;2;2;1;1;1;1	12;10;10;8;2;2;2;1;1;1;1	12;10;10;8;2;2;2;1;1;1;1	AP-3 complex subunit beta-1	AP3B1	sp|O00203|AP3B1_HUMAN AP-3 complex subunit beta-1 OS=Homo sapiens GN=AP3B1 PE=1 SV=3;tr|F5GXG9|F5GXG9_HUMAN AP-3 complex subunit beta-1 OS=Homo sapiens GN=AP3B1 PE=4 SV=1;tr|E5RJ68|E5RJ68_HUMAN AP-3 complex subunit beta-1 OS=Homo sapiens GN=AP3B1 PE=4 SV=1	11	12	12	12	121.32	1094	1094;800;1045;565;43;1082;1101;141;154;193;1050	0	26.044	99				1406	7.10928e+07	7.63548e+07	5.98776e+07	5.69156e+07	5.4817e+07	5.83829e+07	4.6422e+07	4.30881e+07	1.0832e+08	1.05829e+08	9.99885e+07	9.14416e+07	3.35069e+07	6.23494e+07	8.31828e+07	9.18036e+07	4.8589e+08	5.27444e+07	7.7172e+07	6.53332e+07	7.25987e+07	1.3777e+08	1.35635e+08	1.85343e+08	2.35586e+09
O14617-5;O14617;O14617-4;G5E988;O14617-2;E7EMM2;O14617-3	O14617-5;O14617;O14617-4;G5E988;O14617-2;E7EMM2;O14617-3	28;27;25;21;21;19;19	28;27;25;21;21;19;19	28;27;25;21;21;19;19	AP-3 complex subunit delta-1	AP3D1	sp|O14617-5|AP3D1_HUMAN Isoform 5 of AP-3 complex subunit delta-1 OS=Homo sapiens GN=AP3D1;sp|O14617|AP3D1_HUMAN AP-3 complex subunit delta-1 OS=Homo sapiens GN=AP3D1 PE=1 SV=1;sp|O14617-4|AP3D1_HUMAN Isoform 4 of AP-3 complex subunit delta-1 OS=Homo sapie	7	28	28	28	136.65	1215	1215;1153;1021;1112;1112;984;984	0	91.852	222				1444	2.77043e+08	3.23884e+08	2.36317e+08	2.55974e+08	2.83547e+08	2.95042e+08	2.78526e+08	2.5923e+08	2.63484e+08	2.95411e+08	2.06047e+08	1.39785e+08	1.40003e+08	1.86974e+08	1.76026e+08	2.11625e+08	1.64121e+09	5.30885e+08	5.4843e+08	6.85049e+08	4.22317e+08	6.43453e+08	6.14123e+08	7.93618e+08	9.708e+09
Q9Y2T2;E5RJ52;P53677;H0YBM0;H0YBA0;E7ER80;Q7Z472	Q9Y2T2	9;2;2;1;1;1;1	9;2;2;1;1;1;1	9;2;2;1;1;1;1	AP-3 complex subunit mu-1	AP3M1	sp|Q9Y2T2|AP3M1_HUMAN AP-3 complex subunit mu-1 OS=Homo sapiens GN=AP3M1 PE=1 SV=1	7	9	9	9	46.939	418	418;287;418;48;131;268;273	0	13.726	44				4609	3.26175e+07	1.98515e+07	3.71994e+07	2.85509e+07	4.03249e+07	1.94392e+07	2.33483e+07	2.72604e+07	4.16717e+07	3.17638e+07	4.52889e+07	1.38288e+07	1.91791e+07	1.72376e+07	1.42321e+07	4.18753e+07	3.36089e+08	8.62572e+07	1.18854e+08	8.58662e+07	7.03409e+07	1.48726e+08	7.16697e+07	1.69054e+08	1.54053e+09
Q92572;F5H459	Q92572;F5H459	3;2	3;2	3;2	AP-3 complex subunit sigma-1	AP3S1	sp|Q92572|AP3S1_HUMAN AP-3 complex subunit sigma-1 OS=Homo sapiens GN=AP3S1 PE=1 SV=1;tr|F5H459|F5H459_HUMAN AP-3 complex subunit sigma-1 OS=Homo sapiens GN=AP3S1 PE=4 SV=1	2	3	3	3	21.732	193	193;162	0.0025407	3.4679	21				3676	0	0	0	0	0	0	0	0	1.23627e+07	5.9212e+06	5.49683e+06	0	0	4.95062e+06	6.38648e+06	1.10764e+07	2.80507e+07	1.12934e+07	0	0	0	0	0	0	8.55383e+07
Q2VPB7	Q2VPB7	3	3	3	AP-5 complex subunit beta-1	AP5B1	sp|Q2VPB7|AP5B1_HUMAN AP-5 complex subunit beta-1 OS=Homo sapiens GN=AP5B1 PE=1 SV=4	1	3	3	3	93.948	878	878	0	29.097	17				2999	0	8.37768e+07	0	6.94215e+07	0	0	5.25648e+07	4.01832e+07	3.49221e+07	0	4.32957e+07	0	0	0	0	0	3.19666e+08	1.07183e+08	0	3.20914e+07	3.82555e+07	6.81231e+07	6.549e+07	8.2434e+07	1.03741e+09
O43299;O43299-3;O43299-2	O43299;O43299-3;O43299-2	3;2;2	3;2;2	3;2;2	AP-5 complex subunit zeta-1	AP5Z1	sp|O43299|AP5Z1_HUMAN AP-5 complex subunit zeta-1 OS=Homo sapiens GN=AP5Z1 PE=1 SV=2;sp|O43299-3|AP5Z1_HUMAN Isoform 3 of AP-5 complex subunit zeta-1 OS=Homo sapiens GN=AP5Z1;sp|O43299-2|AP5Z1_HUMAN Isoform 2 of AP-5 complex subunit zeta-1 OS=Homo sapiens	3	3	3	3	88.604	807	807;446;613	0.0081126	2.7269	3				1536	0	0	0	0	0	0	0	0	0	0	0	0	0	0	0	0	0	0	0	0	0	0	0	1.33221e+07	1.33221e+07
P25054-2;P25054;E9PFT7;B7Z2B6;E7EMH9;H3BNH8;D6RFL6	P25054-2;P25054;E9PFT7;B7Z2B6	10;10;8;5;2;1;1	10;10;8;5;2;1;1	10;10;8;5;2;1;1	Adenomatous polyposis coli protein	APC	sp|P25054-2|APC_HUMAN Isoform Short of Adenomatous polyposis coli protein OS=Homo sapiens GN=APC;sp|P25054|APC_HUMAN Adenomatous polyposis coli protein OS=Homo sapiens GN=APC PE=1 SV=2;tr|E9PFT7|E9PFT7_HUMAN Adenomatous polyposis coli protein (Fragment) OS	7	10	10	10	300.44	2742	2742;2843;1305;1135;287;77;118	0	20.491	46				2044	2.88385e+07	3.8355e+07	0	3.60476e+07	3.48306e+07	3.59828e+07	3.16339e+07	3.30768e+07	2.03542e+07	0	2.45788e+07	1.32823e+07	2.36561e+07	2.03465e+07	2.73467e+07	2.52054e+07	7.11888e+07	4.1346e+07	5.25314e+07	5.43737e+07	4.83605e+07	4.38553e+07	4.49631e+07	4.86346e+07	7.98789e+08
G3V1C3;Q9BZZ5-2;Q9BZZ5;Q9BZZ5-3;Q9BZZ5-5;Q9BZZ5-1;B4DDR3;H0YER7;E9PQK6	G3V1C3;Q9BZZ5-2;Q9BZZ5;Q9BZZ5-3;Q9BZZ5-5;Q9BZZ5-1;B4DDR3;H0YER7	18;18;18;17;14;13;12;9;5	18;18;18;17;14;13;12;9;5	18;18;18;17;14;13;12;9;5	Apoptosis inhibitor 5	API5	tr|G3V1C3|G3V1C3_HUMAN Apoptosis inhibitor 5 OS=Homo sapiens GN=API5 PE=4 SV=1;sp|Q9BZZ5-2|API5_HUMAN Isoform 2 of Apoptosis inhibitor 5 OS=Homo sapiens GN=API5;sp|Q9BZZ5|API5_HUMAN Apoptosis inhibitor 5 OS=Homo sapiens GN=API5 PE=1 SV=3;sp|Q9BZZ5-3|API5_H	9	18	18	18	57.56	510	510;504;524;445;450;438;331;294;123	0	323.31	206				1169	4.15853e+08	9.04627e+08	8.44724e+08	1.00931e+09	8.70296e+08	1.12858e+09	7.49618e+08	1.04869e+09	9.46307e+08	9.53214e+08	5.82869e+08	3.94416e+08	4.67012e+08	7.41483e+08	4.48672e+08	6.8029e+08	3.76218e+09	1.77149e+09	1.15197e+09	1.56763e+09	1.37096e+09	1.88818e+09	2.16282e+09	2.85127e+09	2.87125e+10
B4DKY3;F5H845;F5GZY0;Q06481-5;Q06481-4;Q06481-2;Q06481-3;H7BXI4;Q06481	B4DKY3;F5H845;F5GZY0;Q06481-5;Q06481-4;Q06481-2;Q06481-3;H7BXI4;Q06481	1;1;1;1;1;1;1;1;1	1;1;1;1;1;1;1;1;1	1;1;1;1;1;1;1;1;1	Amyloid-like protein 2	APLP2	tr|B4DKY3|B4DKY3_HUMAN Uncharacterized protein OS=Homo sapiens GN=APLP2 PE=2 SV=1;tr|F5H845|F5H845_HUMAN Amyloid-like protein 2 OS=Homo sapiens GN=APLP2 PE=4 SV=1;tr|F5GZY0|F5GZY0_HUMAN Amyloid-like protein 2 OS=Homo sapiens GN=APLP2 PE=4 SV=1;sp|Q06481-5|	9	1	1	1	44.258	396	396;551;658;522;695;707;751;761;763	0.00078472	3.8919	1				231	0	0	0	0	0	0	0	0	0	0	0	2.15794e+07	0	0	0	0	0	0	0	0	0	0	0	0	2.15794e+07
Q9HDC9;H0Y512;Q9HDC9-2	Q9HDC9;H0Y512;Q9HDC9-2	12;11;10	12;11;10	12;11;10	Adipocyte plasma membrane-associated protein	APMAP	sp|Q9HDC9|APMAP_HUMAN Adipocyte plasma membrane-associated protein OS=Homo sapiens GN=APMAP PE=1 SV=2;tr|H0Y512|H0Y512_HUMAN Protein C20orf3 (Fragment) OS=Homo sapiens GN=C20orf3 PE=4 SV=1;sp|Q9HDC9-2|APMAP_HUMAN Isoform 2 of Adipocyte plasma membrane-asso	3	12	12	12	46.48	416	416;409;289	0	26.933	46				4205	9.03578e+06	2.17731e+07	0	2.01124e+07	0	0	0	9.8191e+06	1.5087e+08	8.68207e+07	6.10214e+07	3.30719e+07	3.96043e+07	3.43853e+07	1.80028e+07	4.61449e+07	1.41312e+08	3.42424e+07	0	4.55452e+07	0	0	1.89347e+07	0	7.70695e+08
Q5T3I4;Q5T3I3;Q8NCW5-2;Q8NCW5	Q5T3I4;Q5T3I3;Q8NCW5-2;Q8NCW5	3;3;3;3	3;3;3;3	3;3;3;3	NAD(P)H-hydrate epimerase	APOA1BP	tr|Q5T3I4|Q5T3I4_HUMAN Apolipoprotein A-I binding protein OS=Homo sapiens GN=APOA1BP PE=2 SV=1;tr|Q5T3I3|Q5T3I3_HUMAN Apolipoprotein A-I binding protein OS=Homo sapiens GN=APOA1BP PE=2 SV=1;sp|Q8NCW5-2|NNRE_HUMAN Isoform 2 of NAD(P)H-hydrate epimerase OS=H	4	3	3	3	26.686	245	245;260;185;288	0	6.3929	15				3103	6.38317e+06	4.18116e+06	0	0	0	0	0	8.78171e+06	1.84492e+07	2.65573e+07	1.19616e+07	7.7425e+06	4.65207e+06	7.23973e+06	9.71751e+06	1.82996e+07	2.14564e+07	1.13227e+07	0	0	0	1.21685e+07	0	0	1.68913e+08
B0QYD3;Q9UH17;B0QYD2;P31941-2;P31941;Q9UH17-2	B0QYD3;Q9UH17;B0QYD2	11;11;9;5;5;4	11;11;9;5;5;4	9;9;7;5;5;2	DNA dC->dU-editing enzyme APOBEC-3B	APOBEC3B	tr|B0QYD3|B0QYD3_HUMAN Apolipoprotein B mRNA editing enzyme, catalytic polypeptide-like 3B OS=Homo sapiens GN=APOBEC3B PE=4 SV=1;sp|Q9UH17|ABC3B_HUMAN Probable DNA dC->dU-editing enzyme APOBEC-3B OS=Homo sapiens GN=APOBEC3B PE=1 SV=1;tr|B0QYD2|B0QYD2_HUMAN	6	11	11	9	57.208	490	490;382;357;187;199;251	0	323.31	235				131	3.17127e+08	3.6188e+08	7.98169e+08	3.81604e+08	4.57643e+08	2.72181e+08	2.94295e+08	3.73718e+08	4.85572e+08	2.91806e+08	4.18177e+08	2.4666e+08	1.72125e+08	3.08768e+08	2.29415e+08	4.70004e+08	1.3333e+09	1.12298e+09	1.13396e+09	1.52049e+09	9.67896e+08	1.40221e+09	1.09574e+09	1.30156e+09	1.57573e+10
Q9NRW3	Q9NRW3	6	6	5	DNA dC->dU-editing enzyme APOBEC-3C	APOBEC3C	sp|Q9NRW3|ABC3C_HUMAN Probable DNA dC->dU-editing enzyme APOBEC-3C OS=Homo sapiens GN=APOBEC3C PE=1 SV=2	1	6	6	5	22.826	190	190	0	89.849	140				4245	8.27032e+07	4.7005e+07	1.74713e+08	1.05955e+08	9.95049e+07	6.77472e+07	1.01652e+08	1.08689e+08	1.67902e+08	1.26493e+08	1.21365e+08	6.98006e+07	5.75479e+07	1.12749e+08	6.48778e+07	1.44441e+08	6.57222e+08	3.43558e+08	3.24887e+08	4.54027e+08	3.9069e+08	5.69503e+08	3.84001e+08	6.46935e+08	5.42397e+09
Q8IUX4;Q9HC16-3;Q8IUX4-2;Q8IUX4-3;Q9HC16	Q8IUX4	5;1;1;1;1	4;1;1;1;1	3;1;1;1;1	DNA dC->dU-editing enzyme APOBEC-3F	APOBEC3F	sp|Q8IUX4|ABC3F_HUMAN DNA dC->dU-editing enzyme APOBEC-3F OS=Homo sapiens GN=APOBEC3F PE=1 SV=3	5	5	4	3	45.02	373	373;79;79;101;384	0	6.9729	10				3391	0	1.5783e+07	2.31475e+07	0	0	1.2941e+07	1.31851e+07	1.51714e+07	0	1.6193e+07	0	0	6.92401e+06	9.72524e+06	9.14618e+06	1.16129e+07	1.45542e+08	4.20096e+07	3.73338e+07	5.59952e+07	3.19819e+07	5.70315e+07	3.80185e+07	3.32293e+07	5.74971e+08
G3V1B6;H7C1U8;C9J574;Q9BUR5-2;Q9BUR5	G3V1B6;H7C1U8;C9J574;Q9BUR5-2;Q9BUR5	2;2;2;2;2	2;2;2;2;2	2;2;2;2;2	Apolipoprotein O	APOO	tr|G3V1B6|G3V1B6_HUMAN Apolipoprotein O OS=Homo sapiens GN=APOO PE=4 SV=1;tr|H7C1U8|H7C1U8_HUMAN Apolipoprotein O (Fragment) OS=Homo sapiens GN=APOO PE=4 SV=1;tr|C9J574|C9J574_HUMAN Apolipoprotein O OS=Homo sapiens GN=APOO PE=4 SV=1;sp|Q9BUR5-2|APOO_HUMAN	5	2	2	2	13.101	114	114;178;179;180;198	0.0010379	3.7785	2				455	0	0	0	0	0	0	0	0	0	0	0	0	0	0	0	0	0	0	0	0	0	0	0	1.22404e+07	1.22404e+07
Q6UXV4;C9J5N9	Q6UXV4;C9J5N9	10;8	10;8	10;8	MICOS complex subunit MIC27	APOOL	sp|Q6UXV4|APOOL_HUMAN Apolipoprotein O-like OS=Homo sapiens GN=APOOL PE=1 SV=1;tr|C9J5N9|C9J5N9_HUMAN Apolipoprotein O-like OS=Homo sapiens GN=APOOL PE=4 SV=2	2	10	10	10	29.159	268	268;267	0	28.117	123				3249	7.68787e+07	6.57584e+07	1.19966e+08	9.00775e+07	1.29026e+08	5.91014e+07	6.6121e+07	8.22589e+07	2.01028e+08	1.2025e+08	1.03999e+08	4.92589e+07	5.26357e+07	8.71179e+07	7.73223e+07	9.70527e+07	5.41237e+08	2.58055e+08	2.58227e+08	4.0783e+08	2.55102e+08	3.98392e+08	2.90099e+08	3.29079e+08	4.21588e+09
E9PEV0;E9PG40;P05067-10;P05067-4;P05067-6;B4DII8;P05067-8;P05067;P05067-3;P05067-5;P05067-7;P05067-9;H7C104	E9PEV0;E9PG40;P05067-10;P05067-4;P05067-6;B4DII8;P05067-8;P05067;P05067-3;P05067-5;P05067-7;P05067-9	3;3;3;3;3;3;3;3;2;2;2;2;1	3;3;3;3;3;3;3;3;2;2;2;2;1	3;3;3;3;3;3;3;3;2;2;2;2;1	Amyloid beta A4 protein;N-APP;Soluble APP-alpha;Soluble APP-beta;C99;Beta-amyloid protein 42;Beta-amyloid protein 40;C83;P3(42);P3(40);C80;Gamma-secretase C-terminal fragment 59;Gamma-secretase C-terminal fragment 57;Gamma-secretase C-terminal fragment 50;C31	APP	tr|E9PEV0|E9PEV0_HUMAN Gamma-secretase C-terminal fragment 50 OS=Homo sapiens GN=APP PE=4 SV=1;tr|E9PG40|E9PG40_HUMAN Gamma-secretase C-terminal fragment 50 OS=Homo sapiens GN=APP PE=4 SV=1;sp|P05067-10|A4_HUMAN Isoform APP639 of Amyloid beta A4 protein OS	13	3	3	3	75.109	660	660;714;639;695;714;746;751;770;677;696;733;752;308	0.00028369	5.3505	13				220	0	0	0	0	0	0	2.62024e+07	0	2.4175e+07	3.23071e+07	2.93767e+07	0	2.26057e+07	1.82003e+07	2.38647e+07	0	0	0	0	0	0	0	0	0	1.76732e+08
H3BQF1;G5E9J2;P07741;H3BSW3;H3BQZ9;H3BQB1	H3BQF1;G5E9J2;P07741;H3BSW3;H3BQZ9;H3BQB1	4;4;4;3;3;3	4;4;4;3;3;3	4;4;4;3;3;3	Adenine phosphoribosyltransferase	APRT	tr|H3BQF1|H3BQF1_HUMAN Adenine phosphoribosyltransferase (Fragment) OS=Homo sapiens GN=APRT PE=4 SV=1;tr|G5E9J2|G5E9J2_HUMAN Adenine phosphoribosyltransferase OS=Homo sapiens GN=APRT PE=4 SV=1;sp|P07741|APT_HUMAN Adenine phosphoribosyltransferase OS=Homo s	6	4	4	4	16.437	149	149;134;180;63;153;162	0	40.751	29				1219	0	0	2.10016e+07	0	0	0	0	0	4.6782e+07	2.63895e+07	3.03503e+07	1.54689e+07	1.11614e+07	1.58707e+07	1.31946e+07	2.30384e+07	0	0	0	0	0	0	0	0	2.03257e+08
Q7Z2E3-7;Q7Z2E3;H7BXV7;Q7Z2E3-5;Q7Z2E3-9;Q7Z2E3-10;Q7Z2E3-11;Q7Z2E3-8;C9JZ40;Q7Z2E3-4;Q7Z2E3-3;F8W6G5;Q7Z2E3-2;Q6JV81;C9J8U3;Q7Z2E3-6	Q7Z2E3-7;Q7Z2E3;H7BXV7;Q7Z2E3-5;Q7Z2E3-9;Q7Z2E3-10;Q7Z2E3-11;Q7Z2E3-8;C9JZ40;Q7Z2E3-4;Q7Z2E3-3;F8W6G5;Q7Z2E3-2;Q6JV81	8;8;7;7;7;7;7;7;6;6;6;5;4;4;3;3	8;8;7;7;7;7;7;7;6;6;6;5;4;4;3;3	7;7;6;6;6;6;6;6;5;6;5;4;4;3;2;3	Aprataxin	APTX	sp|Q7Z2E3-7|APTX_HUMAN Isoform 7 of Aprataxin OS=Homo sapiens GN=APTX;sp|Q7Z2E3|APTX_HUMAN Aprataxin OS=Homo sapiens GN=APTX PE=1 SV=2;tr|H7BXV7|H7BXV7_HUMAN Aprataxin OS=Homo sapiens GN=APTX PE=4 SV=1;sp|Q7Z2E3-5|APTX_HUMAN Isoform 5 of Aprataxin OS=Homo	16	8	8	7	39.104	342	342;356;337;288;292;302;306;337;216;254;284;198;168;192;155;113	0	13.382	54				3318	4.8438e+07	3.27425e+07	5.33535e+07	4.28102e+07	6.93218e+07	2.70269e+07	3.46471e+07	4.78308e+07	6.96771e+07	5.36592e+07	6.3654e+07	2.66194e+07	2.69866e+07	4.04314e+07	3.3067e+07	5.24166e+07	1.02233e+08	8.75267e+07	1.02142e+08	1.14897e+08	8.17653e+07	9.61758e+07	1.0419e+08	1.20247e+08	1.53186e+09
O60306;H0YH15;H0YLN9	O60306	79;35;6	78;35;6	78;35;6	Intron-binding protein aquarius	AQR	sp|O60306|AQR_HUMAN Intron-binding protein aquarius OS=Homo sapiens GN=AQR PE=1 SV=4	3	79	78	78	171.29	1485	1485;646;180	0	323.31	1013				1583	1.84545e+09	2.31557e+09	2.16746e+09	2.0107e+09	2.30718e+09	2.33465e+09	2.26881e+09	2.36561e+09	1.62847e+09	1.50619e+09	1.41033e+09	9.62961e+08	1.25393e+09	1.39714e+09	1.5048e+09	2.029e+09	5.62009e+09	3.75624e+09	4.02627e+09	3.90703e+09	2.96617e+09	3.79079e+09	3.86186e+09	4.67523e+09	6.19119e+10
P10398;B4DMG5;Q5H9B2;H7C4S5;H7C560;P15056	P10398;B4DMG5;Q5H9B2	4;2;2;1;1;1	4;2;2;1;1;1	3;2;2;0;0;0	Serine/threonine-protein kinase A-Raf	ARAF	sp|P10398|ARAF_HUMAN Serine/threonine-protein kinase A-Raf OS=Homo sapiens GN=ARAF PE=1 SV=2;tr|B4DMG5|B4DMG5_HUMAN Serine/threonine-protein kinase A-Raf OS=Homo sapiens GN=ARAF PE=2 SV=1;tr|Q5H9B2|Q5H9B2_HUMAN Ras-binding protein DA-Raf OS=Homo sapiens GN	6	4	4	3	67.585	606	606;188;186;102;375;766	0	6.4673	23				1891	6.13231e+06	7.80231e+06	5.18422e+06	7.66792e+06	6.39178e+06	4.21584e+06	5.38767e+06	6.4345e+06	1.04971e+07	9.56798e+06	6.17148e+06	3.70033e+06	4.51909e+06	7.97544e+06	3.75437e+06	5.38783e+06	1.19241e+08	1.68273e+07	1.53622e+07	2.56476e+07	1.94362e+07	2.7699e+07	3.29436e+07	4.26483e+07	4.00595e+08
Q96P48-3;Q96P48;E7EU13;Q96P48-7;Q96P48-2;Q96P48-4;Q96P48-1;H0YGD1;F5GWQ2;H3BLV2;Q96P48-5	Q96P48-3;Q96P48;E7EU13;Q96P48-7;Q96P48-2;Q96P48-4;Q96P48-1	3;3;2;2;2;2;2;1;1;1;1	3;3;2;2;2;2;2;1;1;1;1	3;3;2;2;2;2;2;1;1;1;1	Arf-GAP with Rho-GAP domain, ANK repeat and PH domain-containing protein 1	ARAP1	sp|Q96P48-3|ARAP1_HUMAN Isoform 3 of Arf-GAP with Rho-GAP domain, ANK repeat and PH domain-containing protein 1 OS=Homo sapiens GN=ARAP1;sp|Q96P48|ARAP1_HUMAN Arf-GAP with Rho-GAP domain, ANK repeat and PH domain-containing protein 1 OS=Homo sapiens GN=ARA	11	3	3	3	160.99	1439	1439;1450;1194;1133;1199;1205;1210;178;233;627;679	0	24.339	4				3856	0	0	0	0	0	0	0	0	0	0	0	0	0	0	0	0	7.44918e+07	0	0	0	0	0	0	0	7.44918e+07
G5E9Y3;Q8WWN8;B4DIT1;E5RJU5;Q05CH1	G5E9Y3;Q8WWN8;B4DIT1	7;7;5;3;3	7;7;5;3;3	7;7;5;3;3	Arf-GAP with Rho-GAP domain, ANK repeat and PH domain-containing protein 3	ARAP3	tr|G5E9Y3|G5E9Y3_HUMAN Arf-GAP with Rho-GAP domain, ANK repeat and PH domain-containing protein 3 OS=Homo sapiens GN=ARAP3 PE=4 SV=1;sp|Q8WWN8|ARAP3_HUMAN Arf-GAP with Rho-GAP domain, ANK repeat and PH domain-containing protein 3 OS=Homo sapiens GN=ARAP3 P	5	7	7	7	151.14	1375	1375;1544;1193;390;473	0	14.464	10				1230	3.24138e+07	0	0	0	0	0	0	0	2.16375e+07	0	0	0	0	0	0	0	1.6285e+08	5.97552e+07	6.36609e+07	5.59313e+07	4.6505e+07	5.92607e+07	5.24003e+07	5.92026e+07	6.13618e+08
P48444;B0YIW6;E9PEU4;Q6P1Q5;E9PK34	P48444;B0YIW6;E9PEU4	20;19;13;9;3	20;19;13;9;3	20;19;13;9;3	Coatomer subunit delta	ARCN1	sp|P48444|COPD_HUMAN Coatomer subunit delta OS=Homo sapiens GN=ARCN1 PE=1 SV=1;tr|B0YIW6|B0YIW6_HUMAN Archain 1, isoform CRA_a OS=Homo sapiens GN=ARCN1 PE=4 SV=1;tr|E9PEU4|E9PEU4_HUMAN Coatomer subunit delta OS=Homo sapiens GN=ARCN1 PE=4 SV=1	5	20	20	20	57.21	511	511;552;423;189;83	0	232.03	210				2246	1.28133e+08	2.04162e+08	1.96535e+08	2.5719e+08	1.99122e+08	1.53514e+08	1.77202e+08	2.00937e+08	2.84979e+08	2.49116e+08	2.11097e+08	1.53364e+08	1.46401e+08	1.74646e+08	1.46681e+08	2.07383e+08	1.99812e+09	4.02579e+08	3.40719e+08	3.94282e+08	2.93204e+08	4.89525e+08	5.00536e+08	6.29798e+08	8.13923e+09
G3V506;B4DLA5;O15033-2;O15033;H0YJ69;G3V2B5	G3V506;B4DLA5;O15033-2;O15033;H0YJ69;G3V2B5	2;2;2;2;1;1	2;2;2;2;1;1	2;2;2;2;1;1	Apoptosis-resistant E3 ubiquitin protein ligase 1	AREL1	tr|G3V506|G3V506_HUMAN Protein KIAA0317 (Fragment) OS=Homo sapiens GN=KIAA0317 PE=4 SV=1;tr|B4DLA5|B4DLA5_HUMAN Protein KIAA0317 OS=Homo sapiens GN=KIAA0317 PE=2 SV=1;sp|O15033-2|K0317_HUMAN Isoform 2 of Protein KIAA0317 OS=Homo sapiens GN=KIAA0317;sp|O150	6	2	2	2	72.144	631	631;640;789;823;119;504	0.0080683	2.6868	2				234	0	0	0	0	0	0	0	0	0	0	2.94199e+07	0	0	0	0	0	0	0	0	0	0	0	0	0	2.94199e+07
C9JPM4;P18085;F5H1V1;F5H6T5;F8WCJ5;F8WDB3;F5H0C7;C9JAK5;F5H3A6;F5H423;B7ZB63;P84077;P61204	C9JPM4;P18085;F5H1V1;F5H6T5;F8WCJ5;F8WDB3;F5H0C7;C9JAK5;F5H3A6;F5H423;B7ZB63;P84077;P61204	2;2;1;1;1;1;1;1;1;1;1;1;1	2;2;1;1;1;1;1;1;1;1;1;1;1	1;1;0;0;0;0;0;1;0;0;0;0;0	ADP-ribosylation factor 4;ADP-ribosylation factor 3;ADP-ribosylation factor 1	ARF4;ARF3;ARF1	tr|C9JPM4|C9JPM4_HUMAN ADP-ribosylation factor 4 (Fragment) OS=Homo sapiens GN=ARF4 PE=3 SV=1;sp|P18085|ARF4_HUMAN ADP-ribosylation factor 4 OS=Homo sapiens GN=ARF4 PE=1 SV=3;tr|F5H1V1|F5H1V1_HUMAN ADP-ribosylation factor 3 (Fragment) OS=Homo sapiens GN=AR	13	2	2	1	14.553	127	127;180;40;50;56;59;102;153;172;210;144;181;181	0.00054274	4.5176	19				503	0	0	0	9.2721e+06	0	7.78999e+06	0	0	0	6.37569e+06	0	0	0	0	0	0	1.24226e+08	2.48286e+07	2.71391e+07	2.99404e+07	0	0	0	0	2.29571e+08
Q8N6T3;Q8N6T3-2;E7EV62;F8VWH9;F8W1U7;Q8N6T3-3;E5RHC5;B7Z8H8;E5RHT6;E5RHH7;F8VWB3;H0YIQ0;E5RGL6;E5RIU2	Q8N6T3;Q8N6T3-2;E7EV62;F8VWH9;F8W1U7;Q8N6T3-3;E5RHC5;B7Z8H8;E5RHT6	23;22;21;20;16;15;14;14;12;9;5;4;3;2	23;22;21;20;16;15;14;14;12;9;5;4;3;2	23;22;21;20;16;15;14;14;12;9;5;4;3;2	ADP-ribosylation factor GTPase-activating protein 1	ARFGAP1	sp|Q8N6T3|ARFG1_HUMAN ADP-ribosylation factor GTPase-activating protein 1 OS=Homo sapiens GN=ARFGAP1 PE=1 SV=2;sp|Q8N6T3-2|ARFG1_HUMAN Isoform 2 of ADP-ribosylation factor GTPase-activating protein 1 OS=Homo sapiens GN=ARFGAP1;tr|E7EV62|E7EV62_HUMAN ADP-ri	14	23	23	23	44.667	406	406;414;361;340;271;403;261;293;244;153;122;104;130;79	0	117.75	234				3496	1.87472e+08	1.24462e+08	2.40178e+08	1.65153e+08	2.0119e+08	1.22278e+08	1.04062e+08	1.42623e+08	4.05338e+08	2.75371e+08	3.13672e+08	1.59273e+08	1.13072e+08	1.68014e+08	1.03554e+08	1.93525e+08	2.14834e+09	4.9105e+08	4.55207e+08	7.21477e+08	4.0111e+08	5.83618e+08	4.90823e+08	5.66223e+08	8.87709e+09
G5E9L0;Q8N6H7;E9PQP3;E9PMU9;E9PIY6;B4E327;B4DX29;H0YDN9;E9PMR9;E9PM63;E9PJT7;E9PK28;E9PN48;E9PNY8;E9PM18;H0YDX1;H0YF45	G5E9L0;Q8N6H7;E9PQP3;E9PMU9;E9PIY6;B4E327;B4DX29;H0YDN9	10;10;8;6;6;6;6;5;4;4;4;4;4;3;2;2;1	10;10;8;6;6;6;6;5;4;4;4;4;4;3;2;2;1	9;9;7;5;5;6;6;5;3;3;3;3;3;2;2;1;1	ADP-ribosylation factor GTPase-activating protein 2	ARFGAP2	tr|G5E9L0|G5E9L0_HUMAN ADP-ribosylation factor GTPase-activating protein 2 OS=Homo sapiens GN=ARFGAP2 PE=4 SV=1;sp|Q8N6H7|ARFG2_HUMAN ADP-ribosylation factor GTPase-activating protein 2 OS=Homo sapiens GN=ARFGAP2 PE=1 SV=1;tr|E9PQP3|E9PQP3_HUMAN ADP-ribosy	17	10	10	9	42.153	385	385;521;274;156;327;382;414;237;89;94;173;239;252;110;70;133;119	0	26.86	59				1221	2.30751e+07	3.86564e+07	3.92738e+07	5.45584e+07	3.82611e+07	3.11791e+07	3.63985e+07	3.76505e+07	4.96932e+07	3.56063e+07	3.79435e+07	1.80044e+07	2.03713e+07	2.46453e+07	1.86352e+07	3.41558e+07	4.10269e+08	9.72043e+07	6.46015e+07	9.72238e+07	5.50713e+07	1.0878e+08	1.06388e+08	1.19346e+08	1.59699e+09
C9JZR4;E9PB03;Q9NP61;H0Y6A0;B0QYV8;B0QYV9	C9JZR4;E9PB03;Q9NP61;H0Y6A0	9;9;9;5;3;2	8;8;8;5;2;1	8;8;8;5;2;1	ADP-ribosylation factor GTPase-activating protein 3	ARFGAP3	tr|C9JZR4|C9JZR4_HUMAN ADP-ribosylation factor GTPase-activating protein 3 OS=Homo sapiens GN=ARFGAP3 PE=4 SV=2;tr|E9PB03|E9PB03_HUMAN ADP-ribosylation factor GTPase-activating protein 3 OS=Homo sapiens GN=ARFGAP3 PE=4 SV=1;sp|Q9NP61|ARFG3_HUMAN ADP-ribosy	6	9	8	8	48.884	444	444;472;516;273;152;92	0	11.406	24				529	1.32014e+07	1.65864e+07	1.63759e+07	3.45246e+07	1.61914e+07	1.18963e+07	9.44247e+06	9.77381e+06	2.83851e+07	2.30523e+07	1.70363e+07	0	0	1.01287e+07	4.73166e+06	0	3.24879e+08	5.0158e+07	2.87321e+07	3.90319e+07	3.25958e+07	6.48759e+07	4.68172e+07	8.39364e+07	8.82352e+08
Q9Y6D5;F5H3H3	Q9Y6D5;F5H3H3	2;1	2;1	1;1	Brefeldin A-inhibited guanine nucleotide-exchange protein 2	ARFGEF2	sp|Q9Y6D5|BIG2_HUMAN Brefeldin A-inhibited guanine nucleotide-exchange protein 2 OS=Homo sapiens GN=ARFGEF2 PE=1 SV=3;tr|F5H3H3|F5H3H3_HUMAN Brefeldin A-inhibited guanine nucleotide-exchange protein 2 OS=Homo sapiens GN=ARFGEF2 PE=4 SV=1	2	2	2	1	202.04	1785	1785;832	0.00079323	4.0618	9				4704	0	0	0	0	0	0	0	0	0	0	0	0	0	0	0	0	2.68851e+07	0	0	0	0	0	0	0	2.68851e+07
Q9NWB6;E7EUG0;Q9NWB6-2	Q9NWB6;E7EUG0;Q9NWB6-2	11;10;10	11;10;10	10;10;10	Arginine and glutamate-rich protein 1	ARGLU1	sp|Q9NWB6|ARGL1_HUMAN Arginine and glutamate-rich protein 1 OS=Homo sapiens GN=ARGLU1 PE=1 SV=1;tr|E7EUG0|E7EUG0_HUMAN Arginine and glutamate-rich protein 1 OS=Homo sapiens GN=ARGLU1 PE=4 SV=1;sp|Q9NWB6-2|ARGL1_HUMAN Isoform 2 of Arginine and glutamate-ric	3	11	11	10	33.216	273	273;223;273	0	199.38	260				4302	3.16119e+08	2.73687e+08	5.03436e+08	3.09748e+08	5.02267e+08	2.19175e+08	2.68126e+08	3.07948e+08	4.329e+08	3.44903e+08	3.51908e+08	2.11031e+08	2.14516e+08	3.29883e+08	2.1646e+08	3.32887e+08	1.49914e+09	7.71011e+08	8.5912e+08	8.89138e+08	5.79309e+08	7.44585e+08	5.81794e+08	5.56208e+08	1.16153e+10
E9PNR6;E9PCG8;Q07960	E9PNR6;E9PCG8;Q07960	1;1;1	1;1;1	1;1;1	Rho GTPase-activating protein 1	ARHGAP1	tr|E9PNR6|E9PNR6_HUMAN Rho GTPase-activating protein 1 (Fragment) OS=Homo sapiens GN=ARHGAP1 PE=4 SV=1;tr|E9PCG8|E9PCG8_HUMAN Rho GTPase-activating protein 1 OS=Homo sapiens GN=ARHGAP1 PE=4 SV=2;sp|Q07960|RHG01_HUMAN Rho GTPase-activating protein 1 OS=Homo	3	1	1	1	22.491	192	192;458;439	0.0056084	2.9323	1				788	0	0	0	0	0	0	0	0	0	0	0	0	0	0	0	0	3.70089e+07	0	0	0	0	0	0	0	3.70089e+07
Q8IWW6-3;Q8IWW6-2;Q504X1;Q8IWW6	Q8IWW6-3;Q8IWW6-2;Q504X1;Q8IWW6	3;3;3;3	3;3;3;3	3;3;3;3	Rho GTPase-activating protein 12	ARHGAP12	sp|Q8IWW6-3|RHG12_HUMAN Isoform 3 of Rho GTPase-activating protein 12 OS=Homo sapiens GN=ARHGAP12;sp|Q8IWW6-2|RHG12_HUMAN Isoform 2 of Rho GTPase-activating protein 12 OS=Homo sapiens GN=ARHGAP12;tr|Q504X1|Q504X1_HUMAN ARHGAP12 protein OS=Homo sapiens GN=A	4	3	3	3	90.402	794	794;816;841;846	0.0060591	2.8808	4				3027	0	0	0	0	0	0	0	0	0	0	0	0	0	0	0	0	3.90493e+07	0	0	0	0	0	0	0	3.90493e+07
Q68EM7-2;Q68EM7-6;Q68EM7-5;Q68EM7;C9IZD3;Q68EM7-4;Q68EM7-3;I3L4P0;I3L1S9;I3L4P6;I3L3P1;I3L4Y5;I3L460;Q68EM7-7	Q68EM7-2;Q68EM7-6;Q68EM7-5;Q68EM7;C9IZD3;Q68EM7-4	7;7;7;7;4;4;3;2;2;1;1;1;1;1	7;7;7;7;4;4;3;2;2;1;1;1;1;1	7;7;7;7;4;4;3;2;2;1;1;1;1;1	Rho GTPase-activating protein 17	ARHGAP17	sp|Q68EM7-2|RHG17_HUMAN Isoform 2 of Rho GTPase-activating protein 17 OS=Homo sapiens GN=ARHGAP17;sp|Q68EM7-6|RHG17_HUMAN Isoform 6 of Rho GTPase-activating protein 17 OS=Homo sapiens GN=ARHGAP17;sp|Q68EM7-5|RHG17_HUMAN Isoform 5 of Rho GTPase-activating p	14	7	7	7	87.608	803	803;840;867;881;211;226;608;71;124;76;95;128;235;414	0	10.716	23				3165	2.07176e+07	2.15187e+07	1.17684e+07	1.30538e+07	1.66885e+07	0	1.92238e+07	1.82163e+07	1.34415e+07	9.26407e+06	1.26604e+07	1.12299e+07	1.08936e+07	1.21755e+07	0	1.44975e+07	2.19926e+08	3.41043e+07	4.72169e+07	5.8515e+07	3.2349e+07	4.92648e+07	6.13239e+07	9.20057e+07	8.00056e+08
Q5T5U3;E9PED6;F8W9U9;Q5T5U3-3;E7ESW5;F8W7V1;Q5JSD8;H0Y5T2;H0Y468;F5H652	Q5T5U3;E9PED6;F8W9U9;Q5T5U3-3;E7ESW5;F8W7V1	45;31;30;30;28;24;4;3;2;1	45;31;30;30;28;24;4;3;2;1	45;31;30;30;28;24;4;3;2;1	Rho GTPase-activating protein 21	ARHGAP21	sp|Q5T5U3|RHG21_HUMAN Rho GTPase-activating protein 21 OS=Homo sapiens GN=ARHGAP21 PE=1 SV=1;tr|E9PED6|E9PED6_HUMAN Rho GTPase-activating protein 21 OS=Homo sapiens GN=ARHGAP21 PE=4 SV=1;tr|F8W9U9|F8W9U9_HUMAN Rho GTPase-activating protein 21 (Fragment) OS	10	45	45	45	217.33	1957	1957;1407;1165;1164;1131;907;113;179;197;92	0	123.44	453				3108	4.51617e+08	5.44988e+08	4.68688e+08	4.49844e+08	5.13865e+08	4.35972e+08	4.07138e+08	3.98529e+08	2.32579e+08	2.32666e+08	2.05183e+08	1.3424e+08	1.79747e+08	1.78649e+08	1.8544e+08	1.74642e+08	8.35207e+08	8.65684e+08	9.72128e+08	8.26708e+08	7.24616e+08	7.41607e+08	7.53727e+08	5.83769e+08	1.14972e+10
Q9P227;C9JVU9;Q9P227-2;H0YHQ9	Q9P227;C9JVU9;Q9P227-2	8;7;7;1	8;7;7;1	8;7;7;1	Rho GTPase-activating protein 23	ARHGAP23	sp|Q9P227|RHG23_HUMAN Rho GTPase-activating protein 23 OS=Homo sapiens GN=ARHGAP23 PE=1 SV=2;tr|C9JVU9|C9JVU9_HUMAN Rho GTPase-activating protein 23 OS=Homo sapiens GN=ARHGAP23 PE=4 SV=1;sp|Q9P227-2|RHG23_HUMAN Isoform 2 of Rho GTPase-activating protein 23	4	8	8	8	162.19	1491	1491;1397;1144;137	0	11.961	42				4379	4.29683e+07	6.63019e+07	0	3.99138e+07	2.22091e+07	6.15475e+07	2.60694e+07	0	0	0	1.93482e+07	0	0	3.05188e+07	0	1.91287e+07	1.30522e+08	5.27052e+07	5.125e+07	5.72405e+07	6.67958e+07	1.01067e+08	1.36627e+08	6.15112e+07	9.85725e+08
Q52LW3;F8VWZ8;Q52LW3-2	Q52LW3;F8VWZ8	13;8;2	13;8;2	13;8;2	Rho GTPase-activating protein 29	ARHGAP29	sp|Q52LW3|RHG29_HUMAN Rho GTPase-activating protein 29 OS=Homo sapiens GN=ARHGAP29 PE=1 SV=2;tr|F8VWZ8|F8VWZ8_HUMAN Rho GTPase-activating protein 29 OS=Homo sapiens GN=ARHGAP29 PE=4 SV=1	3	13	13	13	142.06	1261	1261;1035;393	0	16.374	19				3029	0	0	0	2.23383e+07	3.55299e+07	0	0	0	3.54874e+07	2.53653e+07	0	0	0	0	0	3.89457e+07	4.02831e+08	4.84311e+07	0	0	4.17731e+07	4.87792e+07	1.13998e+08	9.04874e+07	9.03966e+08
A7KAX9-2;A7KAX9	A7KAX9-2;A7KAX9	3;3	3;3	3;3	Rho GTPase-activating protein 32	ARHGAP32	sp|A7KAX9-2|RHG32_HUMAN Isoform 2 of Rho GTPase-activating protein 32 OS=Homo sapiens GN=ARHGAP32;sp|A7KAX9|RHG32_HUMAN Rho GTPase-activating protein 32 OS=Homo sapiens GN=ARHGAP32 PE=1 SV=1	2	3	3	3	190.97	1738	1738;2087	0.0010455	3.8817	7				85	0	0	0	0	0	0	0	0	0	0	0	0	0	0	0	0	0	0	0	2.29415e+07	0	0	0	0	2.29415e+07
Q13017-2;Q13017;G3V360;Q13017-3;Q13017-4	Q13017-2;Q13017	11;11;3;3;3	11;11;3;3;3	11;11;3;3;3	Rho GTPase-activating protein 5	ARHGAP5	sp|Q13017-2|RHG05_HUMAN Isoform 2 of Rho GTPase-activating protein 5 OS=Homo sapiens GN=ARHGAP5;sp|Q13017|RHG05_HUMAN Rho GTPase-activating protein 5 OS=Homo sapiens GN=ARHGAP5 PE=1 SV=2	5	11	11	11	172.33	1501	1501;1502;137;237;241	0	11.992	17				2721	4.06258e+07	5.07127e+07	0	3.02504e+07	0	0	5.25311e+07	2.11073e+07	2.52362e+07	0	3.1249e+07	0	0	0	0	0	4.56475e+08	0	3.40992e+07	8.42612e+07	5.44787e+07	1.27071e+08	0	8.64065e+07	1.0945e+09
H0Y2T4;Q92888-2;Q92888;Q92888-3;Q6NX52	H0Y2T4;Q92888-2;Q92888;Q92888-3;Q6NX52	1;1;1;1;1	1;1;1;1;1	1;1;1;1;1	Rho guanine nucleotide exchange factor 1	ARHGEF1	tr|H0Y2T4|H0Y2T4_HUMAN Rho guanine nucleotide exchange factor 1 OS=Homo sapiens GN=ARHGEF1 PE=4 SV=1;sp|Q92888-2|ARHG1_HUMAN Isoform 2 of Rho guanine nucleotide exchange factor 1 OS=Homo sapiens GN=ARHGEF1;sp|Q92888|ARHG1_HUMAN Rho guanine nucleotide excha	5	1	1	1	73.417	675	675;879;912;927;948	0	11.507	13				1244	0	0	0	0	0	0	0	0	0	0	0	0	0	0	0	6.92251e+06	0	0	0	0	0	0	0	0	6.92251e+06
Q96PE2	Q96PE2	38	38	38	Rho guanine nucleotide exchange factor 17	ARHGEF17	sp|Q96PE2|ARHGH_HUMAN Rho guanine nucleotide exchange factor 17 OS=Homo sapiens GN=ARHGEF17 PE=1 SV=1	1	38	38	38	221.67	2063	2063	0	168.99	364				3858	1.09962e+09	1.12249e+09	1.08597e+09	1.19376e+09	1.01576e+09	9.22315e+08	8.36205e+08	9.24252e+08	2.97086e+08	3.54336e+08	3.41118e+08	2.54849e+08	2.05283e+08	2.54253e+08	3.06779e+08	3.10381e+08	1.74137e+09	1.61809e+09	1.53267e+09	1.3986e+09	9.39804e+08	1.29703e+09	1.17007e+09	1.05852e+09	2.12806e+10
I3L3Q1;Q6ZSZ5-2;Q6ZSZ5-3;Q6ZSZ5;I3L2Q6	I3L3Q1;Q6ZSZ5-2;Q6ZSZ5-3;Q6ZSZ5;I3L2Q6	8;8;8;8;5	7;7;7;7;4	6;6;6;6;3	Rho guanine nucleotide exchange factor 18	ARHGEF18	tr|I3L3Q1|I3L3Q1_HUMAN Uncharacterized protein (Fragment) OS=Homo sapiens PE=4 SV=1;sp|Q6ZSZ5-2|ARHGI_HUMAN Isoform 2 of Rho guanine nucleotide exchange factor 18 OS=Homo sapiens GN=ARHGEF18;sp|Q6ZSZ5-3|ARHGI_HUMAN Isoform 3 of Rho guanine nucleotide excha	5	8	7	6	124.76	1114	1114;1015;1030;1173;812	0	8.1424	8				1391	0	0	0	0	0	0	1.15359e+07	0	0	0	0	0	0	0	0	0	1.00816e+08	0	0	0	0	2.1434e+07	2.30192e+07	2.3274e+07	1.80079e+08
Q5VY93;Q92974-3;Q92974-2;Q92974;F5H3H5;B7Z977;F5H8M3;A8MYJ1;H0Y4V5;H7BYL5;Q12802-4;Q12802;Q12802-2	Q5VY93;Q92974-3;Q92974-2;Q92974;F5H3H5;B7Z977	21;21;21;21;11;11;1;1;1;1;1;1;1	21;21;21;21;11;11;1;1;1;1;1;1;1	20;20;20;20;10;10;0;0;0;0;0;0;0	Rho guanine nucleotide exchange factor 2	ARHGEF2	tr|Q5VY93|Q5VY93_HUMAN Rho guanine nucleotide exchange factor 2 OS=Homo sapiens GN=ARHGEF2 PE=2 SV=1;sp|Q92974-3|ARHG2_HUMAN Isoform 3 of Rho guanine nucleotide exchange factor 2 OS=Homo sapiens GN=ARHGEF2;sp|Q92974-2|ARHG2_HUMAN Isoform 2 of Rho guanine n	13	21	21	20	111.49	987	987;958;985;986;443;515;414;1058;2792;2816;2793;2813;2817	0	187.69	252				3141	3.40359e+08	3.98777e+08	3.61552e+08	3.9776e+08	3.65378e+08	3.28664e+08	2.93794e+08	3.57138e+08	2.71718e+08	3.84891e+08	2.84598e+08	2.31336e+08	1.84457e+08	2.19918e+08	2.17519e+08	2.97429e+08	1.41566e+09	6.23148e+08	6.37154e+08	5.44869e+08	5.35951e+08	5.4797e+08	5.92894e+08	5.89575e+08	1.04225e+10
Q8N1W1-4;Q8N1W1-3;Q8N1W1;E9PC75;B5MDA3;D6RGZ3;Q8N1W1-2	Q8N1W1-4;Q8N1W1-3;Q8N1W1;E9PC75;B5MDA3	7;7;7;7;6;1;1	5;5;5;5;4;1;1	5;5;5;5;4;1;1	Rho guanine nucleotide exchange factor 28	ARHGEF28	sp|Q8N1W1-4|RGNEF_HUMAN Isoform 4 of Rho-guanine nucleotide exchange factor OS=Homo sapiens GN=RGNEF;sp|Q8N1W1-3|RGNEF_HUMAN Isoform 3 of Rho-guanine nucleotide exchange factor OS=Homo sapiens GN=RGNEF;sp|Q8N1W1|RGNEF_HUMAN Rho-guanine nucleotide exchange	7	7	5	5	185.84	1651	1651;1687;1705;1731;1392;651;602	0.00028137	5.1685	11				787	0	0	8.14189e+06	0	0	0	0	0	9.26605e+06	6.44643e+06	5.96778e+06	0	0	0	0	0	3.05836e+07	0	0	0	0	0	0	0	6.04057e+07
Q8TER5-4;Q8TER5-3;Q8TER5;Q8TER5-2;G3V5C1;G3V3N2;G3V485	Q8TER5-4;Q8TER5-3;Q8TER5;Q8TER5-2	24;24;24;16;7;6;5	24;24;24;16;7;6;5	24;24;24;16;7;6;5	Rho guanine nucleotide exchange factor 40	ARHGEF40	sp|Q8TER5-4|ARH40_HUMAN Isoform 4 of Rho guanine nucleotide exchange factor 40 OS=Homo sapiens GN=ARHGEF40;sp|Q8TER5-3|ARH40_HUMAN Isoform 3 of Rho guanine nucleotide exchange factor 40 OS=Homo sapiens GN=ARHGEF40;sp|Q8TER5|ARH40_HUMAN Rho guanine nucleoti	7	24	24	24	159.7	1471	1471;1498;1519;805;620;557;502	0	165.93	264				3611	1.97185e+08	2.13327e+08	2.19348e+08	2.17065e+08	2.07795e+08	2.00398e+08	1.92161e+08	1.78074e+08	1.9812e+08	2.15106e+08	1.30966e+08	9.78625e+07	1.15562e+08	1.37732e+08	1.30326e+08	1.52733e+08	1.00311e+09	4.14346e+08	3.21109e+08	3.43264e+08	2.66178e+08	3.93735e+08	3.46849e+08	4.37866e+08	6.33022e+09
B1ALK7;Q14155-6;Q14155-1;B7Z6G2;Q14155-2;E7EUY6;E9PDQ5;C9JDI6;B1ANY6;E7EU80;F5H8B2;B7Z3C7;Q15052-2;Q15052;C9JAD7;E7ENL8;B7Z6D9	B1ALK7;Q14155-6;Q14155-1;B7Z6G2;Q14155-2;E7EUY6;E9PDQ5	7;7;7;6;6;5;5;2;2;2;2;2;2;2;1;1;1	7;7;7;6;6;5;5;2;2;2;2;2;2;2;1;1;1	1;1;1;0;0;1;0;1;1;1;0;0;0;0;1;0;0	Rho guanine nucleotide exchange factor 7	ARHGEF7	tr|B1ALK7|B1ALK7_HUMAN Rho guanine nucleotide exchange factor (GEF) 7 OS=Homo sapiens GN=ARHGEF7 PE=4 SV=1;sp|Q14155-6|ARHG7_HUMAN Isoform 6 of Rho guanine nucleotide exchange factor 7 OS=Homo sapiens GN=ARHGEF7;sp|Q14155-1|ARHG7_HUMAN Isoform 1 of Rho gua	17	7	7	1	79.831	705	705;625;646;721;753;447;547;61;66;151;622;649;622;776;39;143;181	0	8.6795	17				153	8.28919e+06	0	0	1.16869e+07	0	0	1.025e+07	1.13208e+07	1.19829e+07	0	6.95713e+06	0	5.83798e+06	7.06398e+06	6.55318e+06	6.34179e+06	2.5293e+08	1.98384e+07	0	2.16706e+07	1.39149e+07	0	0	2.75218e+07	4.2216e+08
O14497;O14497-2;O14497-3;H0Y488;Q96SM7;H0YCU6;H0YEW5	O14497;O14497-2;O14497-3;H0Y488	44;39;38;26;18;1;1	37;32;31;24;16;1;1	37;32;31;24;16;1;1	AT-rich interactive domain-containing protein 1A	ARID1A	sp|O14497|ARI1A_HUMAN AT-rich interactive domain-containing protein 1A OS=Homo sapiens GN=ARID1A PE=1 SV=3;sp|O14497-2|ARI1A_HUMAN Isoform 2 of AT-rich interactive domain-containing protein 1A OS=Homo sapiens GN=ARID1A;sp|O14497-3|ARI1A_HUMAN Isoform 3 of	7	44	37	37	242.04	2285	2285;2068;1902;1182;613;144;188	0	169.87	588				1439	3.04605e+08	5.10242e+08	4.65158e+08	4.66419e+08	4.88005e+08	5.27596e+08	4.99074e+08	5.00719e+08	3.64956e+08	3.90267e+08	4.17806e+08	3.14917e+08	3.94216e+08	3.76354e+08	3.99664e+08	4.29142e+08	8.15615e+08	8.88621e+08	8.92245e+08	7.41143e+08	5.50972e+08	7.23629e+08	7.9511e+08	6.99322e+08	1.29558e+10
Q8NFD5-3;Q8NFD5;Q8NFD5-2	Q8NFD5-3;Q8NFD5;Q8NFD5-2	93;92;92	93;92;92	2;2;2	AT-rich interactive domain-containing protein 1B	ARID1B	sp|Q8NFD5-3|ARI1B_HUMAN Isoform 3 of AT-rich interactive domain-containing protein 1B OS=Homo sapiens GN=ARID1B;sp|Q8NFD5|ARI1B_HUMAN AT-rich interactive domain-containing protein 1B OS=Homo sapiens GN=ARID1B PE=1 SV=2;sp|Q8NFD5-2|ARI1B_HUMAN Isoform 2 of	3	93	93	2	241.46	2289	2289;2236;2249	0	323.31	2241				3553	4.6282e+09	4.9562e+09	4.65392e+09	4.06177e+09	5.35212e+09	4.9048e+09	4.36055e+09	4.15109e+09	2.38958e+09	2.46277e+09	2.79109e+09	2.02866e+09	2.53035e+09	2.6129e+09	2.48041e+09	2.59625e+09	7.87116e+09	8.46787e+09	8.17231e+09	7.81862e+09	5.98123e+09	6.42983e+09	6.23264e+09	5.54059e+09	1.13475e+11
G3XAA0;H0Y7H8;Q8NFD5-4;H0Y2R3;C9JZD6;H0Y3S9	G3XAA0;H0Y7H8;Q8NFD5-4	92;75;71;28;27;18	1;0;0;0;0;0	1;0;0;0;0;0	AT-rich interactive domain-containing protein 1B	ARID1B	tr|G3XAA0|G3XAA0_HUMAN AT rich interactive domain 1B (SWI1-like), isoform CRA_a OS=Homo sapiens GN=ARID1B PE=4 SV=1;tr|H0Y7H8|H0Y7H8_HUMAN AT-rich interactive domain-containing protein 1B (Fragment) OS=Homo sapiens GN=ARID1B PE=4 SV=1;sp|Q8NFD5-4|ARI1B_HUM	6	92	1	1	236.56	2231	2231;1758;1486;728;723;273	0.0020429	3.5296	21				1204	0	0	0	0	0	0	0	0	0	0	0	0	0	0	0	0	0	0	0	0	0	0	0	1.48289e+07	1.48289e+07
Q68CP9-3;Q68CP9;F8WCU9;F8W108;E7ENG3;Q68CP9-2;F8VWP4	Q68CP9-3;Q68CP9;F8WCU9;F8W108	23;23;22;17;9;9;8	23;23;22;17;9;9;8	23;23;22;17;9;9;8	AT-rich interactive domain-containing protein 2	ARID2	sp|Q68CP9-3|ARID2_HUMAN Isoform 3 of AT-rich interactive domain-containing protein 2 OS=Homo sapiens GN=ARID2;sp|Q68CP9|ARID2_HUMAN AT-rich interactive domain-containing protein 2 OS=Homo sapiens GN=ARID2 PE=1 SV=2;tr|F8WCU9|F8WCU9_HUMAN AT-rich interactiv	7	23	23	23	191.42	1783	1783;1835;1639;1445;952;952;401	0	49.848	195				3158	2.27138e+08	2.81934e+08	2.42247e+08	2.5944e+08	3.12858e+08	3.7747e+08	3.4381e+08	2.38401e+08	2.15268e+08	2.81026e+08	2.19827e+08	2.08198e+08	2.22706e+08	2.0088e+08	2.45602e+08	2.69597e+08	7.82008e+08	4.15171e+08	5.22607e+08	6.15589e+08	4.64867e+08	4.8263e+08	5.35589e+08	6.14135e+08	8.579e+09
P29374-3;P29374-2;P29374;H7C485	P29374-3;P29374-2;P29374	8;8;8;3	8;8;8;3	4;4;4;3	AT-rich interactive domain-containing protein 4A	ARID4A	sp|P29374-3|ARI4A_HUMAN Isoform III of AT-rich interactive domain-containing protein 4A OS=Homo sapiens GN=ARID4A;sp|P29374-2|ARI4A_HUMAN Isoform II of AT-rich interactive domain-containing protein 4A OS=Homo sapiens GN=ARID4A;sp|P29374|ARI4A_HUMAN AT-rich	4	8	8	4	134.95	1188	1188;1203;1257;748	0	13.453	12				2087	0	0	0	0	0	0	0	4.92413e+07	3.48012e+07	3.57253e+07	0	2.68779e+07	3.45263e+07	2.74118e+07	3.1937e+07	4.04709e+07	0	0	0	0	0	0	0	0	2.80992e+08
Q14865;Q14865-2;Q14865-3	Q14865;Q14865-2	33;31;3	33;31;3	33;31;3	AT-rich interactive domain-containing protein 5B	ARID5B	sp|Q14865|ARI5B_HUMAN AT-rich interactive domain-containing protein 5B OS=Homo sapiens GN=ARID5B PE=1 SV=3;sp|Q14865-2|ARI5B_HUMAN Isoform 2 of AT-rich interactive domain-containing protein 5B OS=Homo sapiens GN=ARID5B	3	33	33	33	132.37	1188	1188;945;318	0	142.15	445				2873	5.72074e+08	5.16124e+08	5.44872e+08	4.86095e+08	4.58706e+08	4.7812e+08	4.44132e+08	4.72778e+08	3.25368e+08	3.22576e+08	3.42995e+08	2.97025e+08	2.21851e+08	2.86523e+08	2.2938e+08	2.31847e+08	1.28471e+09	1.21345e+09	1.13372e+09	1.11174e+09	8.64073e+08	8.82827e+08	9.04136e+08	8.05285e+08	1.44304e+10
Q9Y4X5;H0Y2Q2;H3BSK4;H3BNB9	Q9Y4X5;H0Y2Q2	7;6;2;2	7;6;2;2	7;6;2;2	E3 ubiquitin-protein ligase ARIH1	ARIH1	sp|Q9Y4X5|ARI1_HUMAN E3 ubiquitin-protein ligase ARIH1 OS=Homo sapiens GN=ARIH1 PE=1 SV=2;tr|H0Y2Q2|H0Y2Q2_HUMAN E3 ubiquitin-protein ligase ARIH1 OS=Homo sapiens GN=ARIH1 PE=4 SV=1	4	7	7	7	64.117	557	557;527;167;204	0	123.66	54				4668	3.01561e+07	4.3117e+07	4.8218e+07	4.89281e+07	2.13235e+07	3.9672e+07	1.32207e+07	3.76752e+07	4.30285e+07	3.43484e+07	2.92835e+07	2.13341e+07	1.48223e+07	2.34921e+07	2.41893e+07	2.41238e+07	4.85524e+08	7.32412e+07	6.41321e+07	7.82008e+07	6.75896e+07	1.13596e+08	8.98915e+07	1.1631e+08	1.58542e+09
O95376;H7C0R0;H0Y3N1;C9JZ71	O95376;H7C0R0;H0Y3N1	11;9;7;1	11;9;7;1	11;9;7;1	E3 ubiquitin-protein ligase ARIH2	ARIH2	sp|O95376|ARI2_HUMAN E3 ubiquitin-protein ligase ARIH2 OS=Homo sapiens GN=ARIH2 PE=1 SV=1;tr|H7C0R0|H7C0R0_HUMAN E3 ubiquitin-protein ligase ARIH2 OS=Homo sapiens GN=ARIH2 PE=4 SV=1;tr|H0Y3N1|H0Y3N1_HUMAN E3 ubiquitin-protein ligase ARIH2 OS=Homo sapiens G	4	11	11	11	57.818	493	493;410;317;138	0	72.157	55				1728	8.51443e+07	7.74226e+07	1.34141e+08	1.08904e+08	8.58743e+07	8.80292e+07	8.33698e+07	8.49885e+07	1.15263e+08	6.54814e+07	7.02262e+07	6.05004e+07	5.29187e+07	7.0287e+07	4.40351e+07	5.98953e+07	1.1341e+09	1.57572e+08	1.2688e+08	1.86852e+08	1.4884e+08	1.76237e+08	1.46944e+08	1.91133e+08	3.55504e+09
B4DZG7;B4DWW1;P40616;F8W1Z8;F8VYN9	B4DZG7;B4DWW1;P40616;F8W1Z8;F8VYN9	2;2;2;1;1	2;2;2;1;1	2;2;2;1;1	ADP-ribosylation factor-like protein 1	ARL1	tr|B4DZG7|B4DZG7_HUMAN ADP-ribosylation factor-like protein 1 OS=Homo sapiens GN=ARL1 PE=2 SV=1;tr|B4DWW1|B4DWW1_HUMAN ADP-ribosylation factor-like protein 1 OS=Homo sapiens GN=ARL1 PE=2 SV=1;sp|P40616|ARL1_HUMAN ADP-ribosylation factor-like protein 1 OS=H	5	2	2	2	15.443	135	135;164;181;52;194	0.00080819	4.3463	5				308	0	0	0	0	0	0	0	0	6.53848e+06	0	0	0	0	0	0	0	0	0	0	0	0	0	0	0	6.53848e+06
Q8N8R7;E9PRK7	Q8N8R7;E9PRK7	3;2	3;2	3;2	ARL14 effector protein	ARL14EP	sp|Q8N8R7|AR7EP_HUMAN ARF7 effector protein OS=Homo sapiens GN=C11orf46 PE=1 SV=1;tr|E9PRK7|E9PRK7_HUMAN ARF7 effector protein (Fragment) OS=Homo sapiens GN=C11orf46 PE=4 SV=1	2	3	3	3	29.337	260	260;168	0.00080841	4.359	5				3505	7.84268e+06	0	0	9.1128e+06	0	6.93827e+06	0	0	0	0	0	0	0	0	0	0	0	0	0	0	0	3.1188e+07	0	0	5.50818e+07
P36404;G3V184	P36404;G3V184	3;2	3;2	3;2	ADP-ribosylation factor-like protein 2	ARL2	sp|P36404|ARL2_HUMAN ADP-ribosylation factor-like protein 2 OS=Homo sapiens GN=ARL2 PE=1 SV=4;tr|G3V184|G3V184_HUMAN ADP-ribosylation factor-like protein 2 OS=Homo sapiens GN=ARL2 PE=3 SV=1	2	3	3	3	20.878	184	184;157	0	9.9906	22				2154	0	0	0	0	8.098e+06	7.17654e+06	0	6.20941e+06	3.35185e+07	2.85405e+07	7.72819e+06	4.02996e+06	4.55254e+06	8.24419e+06	4.28378e+06	7.63128e+06	0	1.84003e+07	1.70959e+07	0	0	1.43374e+07	0	1.63478e+07	1.86194e+08
P56559	P56559	4	4	4	ADP-ribosylation factor-like protein 4C	ARL4C	sp|P56559|ARL4C_HUMAN ADP-ribosylation factor-like protein 4C OS=Homo sapiens GN=ARL4C PE=1 SV=1	1	4	4	4	21.487	192	192	0.00028393	5.3592	18				2383	7.88352e+06	0	0	1.0024e+07	0	9.09356e+06	0	1.12056e+07	1.68255e+07	1.24902e+07	1.08732e+07	7.2058e+06	0	1.03782e+07	6.12325e+06	1.94701e+07	7.29674e+07	3.34696e+07	3.82705e+07	4.39255e+07	2.93189e+07	6.65527e+07	3.32384e+07	5.79915e+07	4.97308e+08
F5GYV5;H7BZV4;F8WCT1;F5H7X4;B3V0L1;Q66PJ3-4;Q66PJ3-3;Q66PJ3-2;Q66PJ3	F5GYV5;H7BZV4;F8WCT1;F5H7X4;B3V0L1;Q66PJ3-4;Q66PJ3-3;Q66PJ3-2;Q66PJ3	3;3;3;3;3;3;3;3;3	3;3;3;3;3;3;3;3;3	3;3;3;3;3;3;3;3;3	ADP-ribosylation factor-like protein 6-interacting protein 4	ARL6IP4	tr|F5GYV5|F5GYV5_HUMAN ADP-ribosylation factor-like protein 6-interacting protein 4 (Fragment) OS=Homo sapiens GN=ARL6IP4 PE=4 SV=1;tr|H7BZV4|H7BZV4_HUMAN ADP-ribosylation factor-like protein 6-interacting protein 4 (Fragment) OS=Homo sapiens GN=ARL6IP4 PE	9	3	3	3	23.687	211	211;216;229;307;226;338;341;352;360	0	9.7461	14				194	2.21896e+07	0	0	1.58975e+07	0	0	0	0	0	0	1.26787e+07	8.19168e+06	0	0	0	0	2.28395e+08	0	5.76122e+07	0	0	0	3.24944e+07	0	3.77459e+08
Q8N6S5	Q8N6S5	3	3	3	ADP-ribosylation factor-like protein 6-interacting protein 6	ARL6IP6	sp|Q8N6S5|AR6P6_HUMAN ADP-ribosylation factor-like protein 6-interacting protein 6 OS=Homo sapiens GN=ARL6IP6 PE=1 SV=1	1	3	3	3	24.676	226	226	0.00079512	4.1036	31				3495	8.56782e+06	8.13106e+06	9.3472e+06	1.05702e+07	1.115e+07	7.82144e+06	9.89049e+06	8.89661e+06	1.41005e+07	9.988e+06	7.49795e+06	4.2466e+06	3.70226e+06	5.62552e+06	4.08588e+06	6.23162e+06	3.13589e+07	1.59296e+07	2.48334e+07	3.12588e+07	1.87446e+07	2.22462e+07	2.82814e+07	2.10862e+07	3.23592e+08
Q8N2F6-3;Q8N2F6;H7BXQ8;C9J5N7;H7C2M7	Q8N2F6-3;Q8N2F6;H7BXQ8;C9J5N7	10;10;6;6;2	10;10;6;6;2	3;3;3;3;0	Armadillo repeat-containing protein 10	ARMC10	sp|Q8N2F6-3|ARM10_HUMAN Isoform 3 of Armadillo repeat-containing protein 10 OS=Homo sapiens GN=ARMC10;sp|Q8N2F6|ARM10_HUMAN Armadillo repeat-containing protein 10 OS=Homo sapiens GN=ARMC10 PE=1 SV=1;tr|H7BXQ8|H7BXQ8_HUMAN Armadillo repeat-containing protei	5	10	10	3	31.079	284	284;343;193;233;185	0	258.96	55				3460	4.82675e+07	4.25355e+07	9.48959e+07	5.77799e+07	7.66581e+07	1.29705e+08	6.69461e+07	6.38995e+07	2.28407e+08	2.62956e+08	1.64023e+08	7.12575e+07	6.0101e+07	1.09619e+08	8.35192e+07	2.4953e+08	5.01292e+08	1.49736e+08	1.72272e+08	3.74835e+08	1.80773e+08	2.545e+08	2.42732e+08	2.57815e+08	3.94406e+09
Q6NXE6-2;Q6NXE6;B4E1N1;H0YH65;F5GYG2;H0YGL0;F5H3X1;F5H052;H0YGQ5;F5H2X2;F5H2K4;F5GWK8;F5GWV0;F5H4P3	Q6NXE6-2;Q6NXE6;B4E1N1;H0YH65;F5GYG2	6;6;5;4;3;2;1;1;1;1;1;1;1;1	6;6;5;4;3;2;1;1;1;1;1;1;1;1	6;6;5;4;3;2;1;1;1;1;1;1;1;1	Armadillo repeat-containing protein 6	ARMC6	sp|Q6NXE6-2|ARMC6_HUMAN Isoform 2 of Armadillo repeat-containing protein 6 OS=Homo sapiens GN=ARMC6;sp|Q6NXE6|ARMC6_HUMAN Armadillo repeat-containing protein 6 OS=Homo sapiens GN=ARMC6 PE=1 SV=2;tr|B4E1N1|B4E1N1_HUMAN Armadillo repeat-containing protein 6	14	6	6	6	51.547	476	476;501;408;145;464;81;70;103;137;161;163;180;257;259	0	23.166	17				3196	1.31971e+07	3.30675e+07	6.83951e+07	0	0	0	0	3.35136e+07	3.15415e+07	0	0	1.61674e+07	1.93285e+07	0	2.27081e+07	3.06564e+07	0	1.11667e+08	2.78012e+07	0	2.95581e+08	4.72576e+07	0	1.68681e+08	9.19562e+08
B7Z637;A8MTG8;B7Z441;Q8IUR7-3;F5GWK4;Q8IUR7-2;Q8IUR7;C9J8P8;C9JAA7;C9JBY2;G5E9V7;G5E9V6;H0YGM5;Q8IUR7-6	B7Z637;A8MTG8;B7Z441;Q8IUR7-3;F5GWK4;Q8IUR7-2;Q8IUR7;C9J8P8;C9JAA7;C9JBY2;G5E9V7;G5E9V6;H0YGM5;Q8IUR7-6	2;2;2;2;2;2;2;1;1;1;1;1;1;1	2;2;2;2;2;2;2;1;1;1;1;1;1;1	2;2;2;2;2;2;2;1;1;1;1;1;1;1	Armadillo repeat-containing protein 8	ARMC8	tr|B7Z637|B7Z637_HUMAN Armadillo repeat containing 8, isoform CRA_g OS=Homo sapiens GN=ARMC8 PE=2 SV=1;tr|A8MTG8|A8MTG8_HUMAN Armadillo repeat-containing protein 8 OS=Homo sapiens GN=ARMC8 PE=4 SV=3;tr|B7Z441|B7Z441_HUMAN Armadillo repeat-containing protei	14	2	2	2	67.185	600	600;663;606;631;642;659;673;130;198;227;357;399;530;385	0.0067324	2.7963	7				99	3.23163e+06	0	0	0	0	0	0	0	0	5.06517e+06	3.50665e+06	0	0	0	3.66205e+06	0	2.09064e+07	0	0	0	0	0	0	1.59652e+07	5.23371e+07
Q9P291;Q68D26	Q9P291	16;4	16;4	16;4	Armadillo repeat-containing X-linked protein 1	ARMCX1	sp|Q9P291|ARMX1_HUMAN Armadillo repeat-containing X-linked protein 1 OS=Homo sapiens GN=ARMCX1 PE=1 SV=1	2	16	16	16	49.18	453	453;158	0	131.23	243				4387	1.60316e+08	1.24496e+08	2.2339e+08	1.66606e+08	1.67845e+08	1.03001e+08	1.33981e+08	1.61096e+08	2.78878e+08	1.81038e+08	1.54834e+08	7.42347e+07	9.03068e+07	1.76744e+08	1.47683e+08	2.4058e+08	1.04046e+09	5.14234e+08	5.27865e+08	5.64681e+08	4.13831e+08	8.98043e+08	6.86362e+08	7.44588e+08	7.97509e+09
Q7L311;Q5H9E0;Q5H9E1;Q5H9D8	Q7L311	18;4;4;1	18;4;4;1	18;4;4;1	Armadillo repeat-containing X-linked protein 2	ARMCX2	sp|Q7L311|ARMX2_HUMAN Armadillo repeat-containing X-linked protein 2 OS=Homo sapiens GN=ARMCX2 PE=2 SV=1	4	18	18	18	65.683	632	632;165;167;93	0	323.31	172				3305	1.94129e+08	3.6635e+08	2.86904e+08	3.63349e+08	2.81296e+08	3.23659e+08	3.36215e+08	2.99416e+08	4.32092e+08	3.71437e+08	2.65565e+08	1.54119e+08	1.99343e+08	2.52592e+08	2.56327e+08	3.39979e+08	2.32452e+09	9.9805e+08	8.15829e+08	1.0782e+09	8.1421e+08	1.2807e+09	1.27008e+09	1.59093e+09	1.48953e+10
Q9UH62;H3BV87;H3BM63	Q9UH62	22;3;2	22;3;2	22;3;2	Armadillo repeat-containing X-linked protein 3	ARMCX3	sp|Q9UH62|ARMX3_HUMAN Armadillo repeat-containing X-linked protein 3 OS=Homo sapiens GN=ARMCX3 PE=1 SV=1	3	22	22	22	42.5	379	379;94;63	0	323.31	432				4452	4.33671e+08	2.91514e+08	6.9211e+08	4.83199e+08	6.11478e+08	3.77443e+08	3.42731e+08	4.37229e+08	7.84954e+08	6.89319e+08	4.91482e+08	2.91175e+08	2.94986e+08	4.57026e+08	2.82384e+08	5.45581e+08	1.99173e+09	1.25118e+09	1.09478e+09	1.62988e+09	1.10999e+09	1.58337e+09	1.14956e+09	1.45872e+09	1.87755e+10
O15143;F8WCG3;C9J4Z7;C9JEY1;C9JQM8;C9JFG9;C9J6C8;C9JBJ7;C9K057;C9JTT6;F8VXW2;C9JM51;F8WEB3	O15143;F8WCG3;C9J4Z7;C9JEY1;C9JQM8;C9JFG9;C9J6C8	14;9;7;7;7;7;7;6;6;5;2;2;2	14;9;7;7;7;7;7;6;6;5;2;2;2	13;8;7;7;7;7;7;6;6;5;2;2;2	Actin-related protein 2/3 complex subunit 1B	ARPC1B	sp|O15143|ARC1B_HUMAN Actin-related protein 2/3 complex subunit 1B OS=Homo sapiens GN=ARPC1B PE=1 SV=3;tr|F8WCG3|F8WCG3_HUMAN Actin-related protein 2/3 complex subunit 1B OS=Homo sapiens GN=ARPC1B PE=4 SV=1;tr|C9J4Z7|C9J4Z7_HUMAN Actin-related protein 2/3	13	14	14	13	40.949	372	372;213;128;130;133;133;133;102;108;83;21;21;32	0	98.359	179				1486	1.10401e+08	7.76993e+07	1.18655e+08	9.22474e+07	1.37345e+08	6.10292e+07	8.16801e+07	8.42278e+07	3.57965e+08	2.60441e+08	2.59441e+08	1.45383e+08	1.30003e+08	2.28455e+08	1.49191e+08	2.12996e+08	9.23977e+08	3.15139e+08	3.5106e+08	4.76688e+08	3.34215e+08	5.13621e+08	4.17666e+08	5.65992e+08	6.40552e+09
O15144;G5E9S7;C9JTV5;G5E9J0;H7C3F9	O15144	7;2;2;2;1	7;2;2;2;1	7;2;2;2;1	Actin-related protein 2/3 complex subunit 2	ARPC2	sp|O15144|ARPC2_HUMAN Actin-related protein 2/3 complex subunit 2 OS=Homo sapiens GN=ARPC2 PE=1 SV=1	5	7	7	7	34.333	300	300;38;90;91;165	0	46.556	45				1487	2.66354e+07	2.93127e+07	3.5831e+07	2.84422e+07	3.97923e+07	1.83641e+07	3.96275e+07	3.64734e+07	9.23684e+07	7.40768e+07	4.48939e+07	4.57623e+07	3.91304e+07	3.72159e+07	2.70859e+07	7.94553e+07	3.51779e+08	1.25852e+08	8.98399e+07	1.99743e+08	1.6403e+08	2.17571e+08	1.17654e+08	1.90564e+08	2.1515e+09
O15145;F8VR50;C9JZD1;B4DM63	O15145;F8VR50;C9JZD1;B4DM63	3;2;2;2	3;2;2;2	3;2;2;2	Actin-related protein 2/3 complex subunit 3	ARPC3	sp|O15145|ARPC3_HUMAN Actin-related protein 2/3 complex subunit 3 OS=Homo sapiens GN=ARPC3 PE=1 SV=3;tr|F8VR50|F8VR50_HUMAN Actin-related protein 2/3 complex subunit 3 (Fragment) OS=Homo sapiens GN=ARPC3 PE=4 SV=1;tr|C9JZD1|C9JZD1_HUMAN Actin-related prote	4	3	3	3	20.546	178	178;84;99;167	0	7.6096	32				1488	8.76144e+06	6.31634e+06	0	9.64666e+06	2.22068e+07	8.27786e+06	1.58136e+07	1.00089e+07	1.98392e+07	2.29857e+07	1.84981e+07	1.1352e+07	7.59596e+06	1.81336e+07	7.3684e+06	1.524e+07	1.65624e+08	3.45866e+07	3.57798e+07	9.07142e+07	2.74359e+07	3.13469e+07	5.24887e+07	3.41528e+07	6.74174e+08
F8WDD7;F8WCF6;P59998;C9JWM7;E7ETI0;H7C0A3;F6TTL5	F8WDD7;F8WCF6;P59998;C9JWM7;E7ETI0;H7C0A3	3;3;3;3;3;2;1	3;3;3;3;3;2;1	3;3;3;3;3;2;1	Actin-related protein 2/3 complex subunit 4	ARPC4;ARPC4-TTLL3	tr|F8WDD7|F8WDD7_HUMAN Actin-related protein 2/3 complex subunit 4 OS=Homo sapiens GN=ARPC4 PE=4 SV=1;tr|F8WCF6|F8WCF6_HUMAN Actin-related protein 2/3 complex subunit 4 OS=Homo sapiens GN=ARPC4 PE=4 SV=1;sp|P59998|ARPC4_HUMAN Actin-related protein 2/3 comp	7	3	3	3	13.057	113	113;181;168;187;625;167;78	0	35.622	27				523	0	0	0	0	0	5.53809e+06	1.09517e+07	0	1.55958e+07	1.70731e+07	2.77293e+07	1.21841e+07	9.23279e+06	1.59457e+07	5.7848e+06	9.67507e+06	1.2734e+08	2.3994e+07	3.62063e+07	4.42031e+07	1.80225e+07	0	1.54292e+07	4.54932e+07	4.40399e+08
C9JJX6;E9PDC3;O00192-2;O00192	C9JJX6;E9PDC3;O00192-2;O00192	36;36;36;36	36;36;36;36	36;36;36;36	Armadillo repeat protein deleted in velo-cardio-facial syndrome	ARVCF	tr|C9JJX6|C9JJX6_HUMAN Armadillo repeat protein deleted in velo-cardio-facial syndrome OS=Homo sapiens GN=ARVCF PE=4 SV=1;tr|E9PDC3|E9PDC3_HUMAN Armadillo repeat protein deleted in velo-cardio-facial syndrome OS=Homo sapiens GN=ARVCF PE=4 SV=1;sp|O00192-2|	4	36	36	36	96.827	893	893;956;899;962	0	323.31	658				484	1.36495e+09	1.31118e+09	1.20393e+09	1.04861e+09	2.21325e+09	2.06985e+09	1.79862e+09	1.68983e+09	1.86476e+09	1.8235e+09	1.45955e+09	1.1056e+09	1.19938e+09	1.29407e+09	1.52212e+09	1.74394e+09	2.2517e+09	1.52428e+09	1.63976e+09	1.50317e+09	1.39382e+09	1.59602e+09	1.71633e+09	1.70483e+09	3.80431e+10
Q9ULH1;F8WBW0;Q9ULH1-2;H0YBF7;H0YBY9;E5RHD7;H0YBM4;O43150-2;O43150	Q9ULH1;F8WBW0;Q9ULH1-2;H0YBF7	7;6;6;5;3;1;1;1;1	7;6;6;5;3;1;1;1;1	7;6;6;5;3;1;1;1;1	Arf-GAP with SH3 domain, ANK repeat and PH domain-containing protein 1	ASAP1	sp|Q9ULH1|ASAP1_HUMAN Arf-GAP with SH3 domain, ANK repeat and PH domain-containing protein 1 OS=Homo sapiens GN=ASAP1 PE=1 SV=4;tr|F8WBW0|F8WBW0_HUMAN Arf-GAP with SH3 domain, ANK repeat and PH domain-containing protein 1 OS=Homo sapiens GN=ASAP1 PE=4 SV=1	9	7	7	7	125.5	1129	1129;1132;1132;950;320;98;484;961;1006	0	7.7845	19				4520	2.22271e+07	4.45523e+07	2.91159e+07	0	3.33325e+07	2.23045e+07	2.64453e+07	3.72556e+07	4.08286e+07	4.35143e+07	0	1.67346e+07	0	0	1.9796e+07	2.0403e+07	1.22746e+08	8.64674e+07	7.97153e+07	5.23086e+07	0	0	5.01837e+07	1.32299e+08	8.8023e+08
C9JX97;A6NK59;D2YW15;A6NK59-2	C9JX97;A6NK59;D2YW15;A6NK59-2	3;3;2;2	3;3;2;2	3;3;2;2	Ankyrin repeat and SOCS box protein 14	ASB14	tr|C9JX97|C9JX97_HUMAN Ankyrin repeat and SOCS box protein 14 OS=Homo sapiens GN=ASB14 PE=4 SV=1;sp|A6NK59|ASB14_HUMAN Ankyrin repeat and SOCS box protein 14 OS=Homo sapiens GN=ASB14 PE=2 SV=2;tr|D2YW15|D2YW15_HUMAN Ankyrin repeat and SOCS box protein 14 O	4	3	3	3	65.205	587	587;587;423;302	0.0020508	3.5761	25				65	0	1.46401e+08	1.22505e+08	1.02053e+08	0	9.81121e+07	1.52198e+08	1.01701e+08	1.34089e+08	1.37918e+08	1.18367e+08	9.69008e+07	4.97528e+07	4.6809e+07	6.74694e+07	1.39711e+08	0	2.43917e+08	0	0	0	2.39068e+08	2.02355e+08	3.02442e+08	2.50177e+09
Q8N3C0;Q8N3C0-4;E5RFZ0;Q8N3C0-3	Q8N3C0	24;6;1;1	24;6;1;1	24;6;1;1	Activating signal cointegrator 1 complex subunit 3	ASCC3	sp|Q8N3C0|ASCC3_HUMAN Activating signal cointegrator 1 complex subunit 3 OS=Homo sapiens GN=ASCC3 PE=1 SV=3	4	24	24	24	251.46	2202	2202;731;176;111	0	38.557	139				3464	1.70619e+08	2.11624e+08	1.65924e+08	1.83849e+08	2.44637e+08	1.63416e+08	2.07969e+08	1.52156e+08	1.72223e+08	1.74781e+08	1.07956e+08	4.64435e+07	6.5397e+07	1.24866e+08	1.23786e+08	1.88407e+08	7.58041e+08	3.52151e+08	4.65782e+08	3.67805e+08	2.4747e+08	3.78953e+08	2.81149e+08	4.25915e+08	5.78132e+09
F5H8F7;Q9UBL3-2;Q9UBL3-3;Q9UBL3;H0YBF6	F5H8F7;Q9UBL3-2;Q9UBL3-3;Q9UBL3	10;10;10;10;1	10;10;10;10;1	10;10;10;10;1	Set1/Ash2 histone methyltransferase complex subunit ASH2	ASH2L	tr|F5H8F7|F5H8F7_HUMAN Set1/Ash2 histone methyltransferase complex subunit ASH2 OS=Homo sapiens GN=ASH2L PE=4 SV=1;sp|Q9UBL3-2|ASH2L_HUMAN Isoform 2 of Set1/Ash2 histone methyltransferase complex subunit ASH2 OS=Homo sapiens GN=ASH2L;sp|Q9UBL3-3|ASH2L_HUMA	5	10	10	10	55.324	489	489;501;534;628;192	0	52.689	56				1071	8.68918e+07	1.4118e+08	1.54363e+08	1.60062e+08	1.28444e+08	1.29035e+08	1.25981e+08	1.63205e+08	8.71303e+07	9.21319e+07	6.18802e+07	5.62516e+07	5.54536e+07	3.70299e+07	7.37541e+07	5.20326e+07	5.0991e+08	2.34726e+08	2.34059e+08	2.48186e+08	2.30651e+08	2.79752e+08	2.34979e+08	2.36523e+08	3.81361e+09
O43681	O43681	7	7	7	ATPase ASNA1	ASNA1	sp|O43681|ASNA_HUMAN ATPase ASNA1 OS=Homo sapiens GN=ASNA1 PE=1 SV=2	1	7	7	7	38.792	348	348	0	48.138	90				1551	6.19567e+07	3.7174e+07	6.26805e+07	5.1916e+07	5.33086e+07	4.6164e+07	2.89726e+07	2.9451e+07	1.58112e+08	1.10058e+08	9.56875e+07	5.54731e+07	3.19123e+07	4.75082e+07	3.87368e+07	6.46388e+07	6.28016e+08	8.3605e+07	1.15896e+08	1.87673e+08	1.15306e+08	2.47136e+08	2.31389e+08	2.81842e+08	2.86461e+09
E9PCX6;E9PCI3;P08243;F8WEJ5;C9JT45;C9J057	E9PCX6;E9PCI3;P08243;F8WEJ5	6;6;6;3;1;1	6;6;6;3;1;1	6;6;6;3;1;1	Asparagine synthetase [glutamine-hydrolyzing]	ASNS	tr|E9PCX6|E9PCX6_HUMAN Asparagine synthetase OS=Homo sapiens GN=ASNS PE=4 SV=1;tr|E9PCI3|E9PCI3_HUMAN Asparagine synthetase OS=Homo sapiens GN=ASNS PE=4 SV=1;sp|P08243|ASNS_HUMAN Asparagine synthetase [glutamine-hydrolyzing] OS=Homo sapiens GN=ASNS PE=1 SV	6	6	6	6	54.817	478	478;540;561;401;162;215	0	50.496	29				790	2.13802e+07	4.02531e+07	1.74979e+07	1.96539e+07	2.03624e+07	0	2.44202e+07	0	7.88147e+07	1.1519e+08	1.0356e+08	3.4739e+07	3.37876e+07	4.22921e+07	6.28273e+07	4.48102e+07	7.13905e+08	5.45146e+07	7.21399e+07	1.00938e+08	6.99707e+07	8.88982e+07	1.59809e+08	1.23837e+08	2.0436e+09
Q12797;F5H667;F8W7A9;E5RG56;Q8TB28;Q12797-2;E5RG29;B4DIC9;B7ZM95;Q9H291;E5RHK2;E5RHJ2;Q6NXR7;G3XAN5;Q12797-4;Q12797-3	Q12797;F5H667	36;35;14;5;5;5;4;4;4;4;3;2;2;1;1;1	36;35;14;5;5;5;4;4;4;4;3;2;2;1;1;1	36;35;14;5;5;5;4;4;4;4;3;2;2;1;1;1	Aspartyl/asparaginyl beta-hydroxylase	ASPH	sp|Q12797|ASPH_HUMAN Aspartyl/asparaginyl beta-hydroxylase OS=Homo sapiens GN=ASPH PE=1 SV=3;tr|F5H667|F5H667_HUMAN Aspartyl/asparaginyl beta-hydroxylase OS=Homo sapiens GN=ASPH PE=4 SV=1	16	36	36	36	85.862	758	758;729;429;327;270;313;198;256;298;299;136;113;203;174;210;225	0	323.31	706				2700	1.17369e+09	1.45908e+09	1.35207e+09	1.36856e+09	1.77421e+09	1.5506e+09	1.54145e+09	1.54297e+09	1.59403e+09	1.46598e+09	1.09839e+09	8.13755e+08	8.69206e+08	9.38592e+08	1.07978e+09	1.24575e+09	4.12915e+09	2.49275e+09	2.55948e+09	2.75411e+09	1.78579e+09	2.30945e+09	2.35552e+09	2.89158e+09	4.2146e+10
Q9NVM9;B4DNK1;H0YH12;H0YI01;F5GZE7;F5H457;F5H5W1;F8VRX9;H0YIA9;H7BXF9	Q9NVM9;B4DNK1;H0YH12	12;10;6;5;5;4;3;2;2;1	12;10;6;5;5;4;3;2;2;1	12;10;6;5;5;4;3;2;2;1	Protein asunder homolog	ASUN	sp|Q9NVM9|ASUN_HUMAN Protein asunder homolog OS=Homo sapiens GN=Asun PE=1 SV=2;tr|B4DNK1|B4DNK1_HUMAN Protein ASUN OS=Homo sapiens GN=ASUN PE=2 SV=1;tr|H0YH12|H0YH12_HUMAN Protein ASUN (Fragment) OS=Homo sapiens GN=ASUN PE=4 SV=1	10	12	12	12	80.224	706	706;605;353;223;293;225;163;124;153;84	0	15.443	52				4289	3.74632e+07	6.16048e+07	6.48574e+07	7.184e+07	5.31772e+07	4.89506e+07	6.09411e+07	7.58099e+07	1.08313e+08	4.5122e+07	5.09537e+07	3.05398e+07	3.87396e+07	4.06944e+07	4.6856e+07	6.29085e+07	3.62073e+08	8.41676e+07	1.13811e+08	1.32308e+08	9.9416e+07	1.57292e+08	1.60909e+08	1.8632e+08	2.19507e+09
E7EWD6;Q76L83;Q76L83-2	E7EWD6;Q76L83;Q76L83-2	5;5;4	5;5;4	5;5;4	Putative Polycomb group protein ASXL2	ASXL2	tr|E7EWD6|E7EWD6_HUMAN Putative Polycomb group protein ASXL2 OS=Homo sapiens GN=ASXL2 PE=4 SV=1;sp|Q76L83|ASXL2_HUMAN Putative Polycomb group protein ASXL2 OS=Homo sapiens GN=ASXL2 PE=1 SV=1;sp|Q76L83-2|ASXL2_HUMAN Isoform 2 of Putative Polycomb group prot	3	5	5	5	150.46	1407	1407;1435;918	0	10.744	14				754	0	0	0	0	0	0	0	2.73185e+07	0	0	0	0	0	0	0	0	0	0	0	0	0	0	0	0	2.73185e+07
Q8NBU5;B4E2J1;Q8NBU5-2	Q8NBU5;B4E2J1;Q8NBU5-2	10;8;6	10;8;6	10;8;6	ATPase family AAA domain-containing protein 1	ATAD1	sp|Q8NBU5|ATAD1_HUMAN ATPase family AAA domain-containing protein 1 OS=Homo sapiens GN=ATAD1 PE=1 SV=1;tr|B4E2J1|B4E2J1_HUMAN ATPase family AAA domain-containing protein 1 OS=Homo sapiens GN=ATAD1 PE=2 SV=1;sp|Q8NBU5-2|ATAD1_HUMAN Isoform 2 of ATPase famil	3	10	10	10	40.744	361	361;273;287	0	35.266	109				3521	3.56868e+07	2.9957e+07	4.9324e+07	5.44863e+07	6.10427e+07	3.19074e+07	3.71214e+07	4.24856e+07	1.05107e+08	7.05095e+07	6.34082e+07	3.59495e+07	4.12822e+07	5.76645e+07	3.54974e+07	7.67433e+07	1.88709e+08	1.13448e+08	1.0228e+08	1.22663e+08	9.05663e+07	1.15666e+08	1.02783e+08	1.31571e+08	1.79586e+09
Q6PL18;Q6PL18-2;H7C475;E5RHW7;E5RIP2	Q6PL18	70;17;4;1;1	70;17;4;1;1	62;13;0;1;1	ATPase family AAA domain-containing protein 2	ATAD2	sp|Q6PL18|ATAD2_HUMAN ATPase family AAA domain-containing protein 2 OS=Homo sapiens GN=ATAD2 PE=1 SV=1	5	70	70	62	158.55	1390	1390;412;155;63;64	0	323.31	1080				3233	1.81758e+09	1.92565e+09	2.03083e+09	2.18733e+09	2.14206e+09	2.18487e+09	1.94754e+09	2.2492e+09	1.78466e+09	1.6274e+09	1.25835e+09	9.41481e+08	1.26845e+09	1.24744e+09	1.46968e+09	1.61984e+09	5.77882e+09	3.0434e+09	3.27087e+09	3.12113e+09	2.52254e+09	3.88339e+09	3.38403e+09	4.50599e+09	5.72125e+10
Q9ULI0-2;Q9ULI0;H7BYF1;B3KWS5;C9JG15	Q9ULI0-2;Q9ULI0	11;11;3;2;1	3;3;2;1;1	3;3;2;1;1	ATPase family AAA domain-containing protein 2B	ATAD2B	sp|Q9ULI0-2|ATD2B_HUMAN Isoform 2 of ATPase family AAA domain-containing protein 2B OS=Homo sapiens GN=ATAD2B;sp|Q9ULI0|ATD2B_HUMAN ATPase family AAA domain-containing protein 2B OS=Homo sapiens GN=ATAD2B PE=1 SV=3	5	11	3	3	164.33	1453	1453;1458;734;626;370	0.0030227	3.3172	6				4521	0	0	0	0	0	0	0	0	0	0	0	0	0	0	0	0	0	0	0	0	0	0	0	2.22529e+07	2.22529e+07
Q9NVI7-2;Q9NVI7;H0Y2W2;G3V1I6;E9PDY1;Q5SV16;Q5SV15	Q9NVI7-2;Q9NVI7;H0Y2W2;G3V1I6	41;38;37;36;17;16;9	41;38;37;36;17;16;9	12;12;10;10;5;4;1	ATPase family AAA domain-containing protein 3A	ATAD3A	sp|Q9NVI7-2|ATD3A_HUMAN Isoform 2 of ATPase family AAA domain-containing protein 3A OS=Homo sapiens GN=ATAD3A;sp|Q9NVI7|ATD3A_HUMAN ATPase family AAA domain-containing protein 3A OS=Homo sapiens GN=ATAD3A PE=1 SV=2;tr|H0Y2W2|H0Y2W2_HUMAN ATPase family AAA	7	41	41	12	66.217	586	586;634;572;507;263;201;144	0	323.31	907				4288	1.03446e+09	1.5755e+09	1.71641e+09	1.95506e+09	1.75501e+09	1.48187e+09	1.47456e+09	1.68639e+09	1.507e+09	1.37137e+09	7.82407e+08	5.31051e+08	6.43952e+08	9.06008e+08	6.86303e+08	9.60307e+08	1.11197e+10	3.63073e+09	3.44244e+09	4.52238e+09	2.93113e+09	5.01059e+09	4.74711e+09	5.30174e+09	6.07734e+10
Q5T9A4;Q5T9A4-3;A8MSP6;A6NMA2;Q5T9A4-2;Q5T9A2;A6NFL3;Q5SV14	Q5T9A4;Q5T9A4-3	29;22;14;14;8;4;4;1	7;5;4;1;0;0;0;0	5;3;2;1;0;0;0;0	ATPase family AAA domain-containing protein 3B	ATAD3B	sp|Q5T9A4|ATD3B_HUMAN ATPase family AAA domain-containing protein 3B OS=Homo sapiens GN=ATAD3B PE=1 SV=1;sp|Q5T9A4-3|ATD3B_HUMAN Isoform 3 of ATPase family AAA domain-containing protein 3B OS=Homo sapiens GN=ATAD3B	8	29	7	5	72.572	648	648;602;299;482;166;116;117;102	0	9.3376	12				3119	2.2003e+07	0	3.67056e+07	0	2.35564e+07	0	3.66818e+07	0	0	9.23397e+07	0	0	0	0	0	3.05937e+07	0	0	0	1.9023e+08	5.07706e+07	1.31725e+08	1.06089e+08	8.50463e+07	8.05741e+08
Q96QE3-2;Q96QE3	Q96QE3-2;Q96QE3	4;4	4;4	4;4	ATPase family AAA domain-containing protein 5	ATAD5	sp|Q96QE3-2|ATAD5_HUMAN Isoform 2 of ATPase family AAA domain-containing protein 5 OS=Homo sapiens GN=ATAD5;sp|Q96QE3|ATAD5_HUMAN ATPase family AAA domain-containing protein 5 OS=Homo sapiens GN=ATAD5 PE=1 SV=4	2	4	4	4	135.88	1204	1204;1844	0.00028694	5.6074	27				3867	0	2.00599e+07	1.35143e+07	2.53692e+07	1.81466e+07	1.37972e+07	2.2824e+07	0	0	0	0	0	1.14877e+07	0	1.79776e+07	0	4.85471e+07	2.79219e+07	4.38615e+07	3.45967e+07	2.65584e+07	4.1341e+07	2.4823e+07	3.55344e+07	4.2636e+08
Q5SQI0-7;Q5SQI0-6;Q5SQI0-5;Q5SQI0-4;Q5SQI0-3;Q5SQI0;Q5SQI0-2	Q5SQI0-7;Q5SQI0-6;Q5SQI0-5;Q5SQI0-4;Q5SQI0-3;Q5SQI0;Q5SQI0-2	2;2;2;2;2;2;1	2;2;2;2;2;2;1	2;2;2;2;2;2;1	Alpha-tubulin N-acetyltransferase 1	ATAT1	sp|Q5SQI0-7|ATAT_HUMAN Isoform 7 of Alpha-tubulin N-acetyltransferase OS=Homo sapiens GN=ATAT1;sp|Q5SQI0-6|ATAT_HUMAN Isoform 6 of Alpha-tubulin N-acetyltransferase OS=Homo sapiens GN=ATAT1;sp|Q5SQI0-5|ATAT_HUMAN Isoform 5 of Alpha-tubulin N-acetyltransfer	7	2	2	2	33.99	300	300;310;323;333;398;421;409	0.00054363	4.5459	7				3083	0	0	0	0	0	0	0	0	0	0	0	0	0	0	0	0	3.32265e+07	0	0	0	0	1.1063e+07	1.19489e+07	0	5.62385e+07
Q99941-2;Q99941	Q99941-2;Q99941	3;3	3;3	3;3	Cyclic AMP-dependent transcription factor ATF-6 beta;Processed cyclic AMP-dependent transcription factor ATF-6 beta	ATF6B	sp|Q99941-2|ATF6B_HUMAN Isoform 1 of Cyclic AMP-dependent transcription factor ATF-6 beta OS=Homo sapiens GN=ATF6B;sp|Q99941|ATF6B_HUMAN Cyclic AMP-dependent transcription factor ATF-6 beta OS=Homo sapiens GN=ATF6B PE=1 SV=2	2	3	3	3	76.411	700	700;703	0.0020523	3.5871	2				3922	0	0	0	0	0	0	1.5322e+07	0	0	0	0	0	0	0	0	0	0	0	0	0	0	0	0	0	1.5322e+07
G3V1U0;Q6VMQ6;F5GX74;Q6VMQ6-2;A8MV73	G3V1U0;Q6VMQ6;F5GX74;Q6VMQ6-2;A8MV73	4;4;4;3;2	4;4;4;3;2	4;4;4;3;2	Activating transcription factor 7-interacting protein 1	ATF7IP	tr|G3V1U0|G3V1U0_HUMAN Activating transcription factor 7 interacting protein, isoform CRA_f OS=Homo sapiens GN=ATF7IP PE=4 SV=1;sp|Q6VMQ6|MCAF1_HUMAN Activating transcription factor 7-interacting protein 1 OS=Homo sapiens GN=ATF7IP PE=1 SV=3;tr|F5GX74|F5GX	5	4	4	4	136.32	1269	1269;1270;1278;1105;515	0.0042194	3.1407	16				948	3.91357e+09	2.83099e+09	6.44755e+09	5.7768e+09	0	5.32574e+09	9.12776e+09	5.8733e+09	3.24132e+09	2.81707e+09	3.10005e+09	2.41656e+09	3.4944e+09	3.08691e+09	9.33685e+08	1.13427e+09	6.06747e+09	1.28257e+09	2.43095e+09	2.07503e+09	2.45718e+09	4.48895e+09	6.33861e+09	4.80717e+09	8.94679e+10
Q7Z3C6-2;Q7Z3C6;H7C1G6;H7C152	Q7Z3C6-2;Q7Z3C6;H7C1G6;H7C152	5;5;4;4	5;5;4;4	5;5;4;4	Autophagy-related protein 9A	ATG9A	sp|Q7Z3C6-2|ATG9A_HUMAN Isoform 2 of Autophagy-related protein 9A OS=Homo sapiens GN=ATG9A;sp|Q7Z3C6|ATG9A_HUMAN Autophagy-related protein 9A OS=Homo sapiens GN=ATG9A PE=1 SV=3;tr|H7C1G6|H7C1G6_HUMAN Autophagy-related protein 9A (Fragment) OS=Homo sapiens	4	5	5	5	87.378	778	778;839;244;255	0	12.32	34				3325	0	0	0	0	0	0	6.18587e+07	0	1.0582e+08	8.71146e+07	7.82745e+07	6.90462e+07	4.68277e+07	3.93333e+07	5.40043e+07	7.09221e+07	2.69584e+08	1.61322e+08	1.31378e+08	1.28987e+08	8.15033e+07	1.27086e+08	1.45346e+08	1.54547e+08	1.81295e+09
E9PBU3;P31939;F5GWY2;H7C1S2;F8WEF0;H7BZU3;H7C084	E9PBU3;P31939;F5GWY2	5;5;4;2;1;1;1	5;5;4;2;1;1;1	5;5;4;2;1;1;1	Bifunctional purine biosynthesis protein PURH;Phosphoribosylaminoimidazolecarboxamide formyltransferase;IMP cyclohydrolase	ATIC	tr|E9PBU3|E9PBU3_HUMAN Phosphoribosylaminoimidazolecarboxamide formyltransferase OS=Homo sapiens GN=ATIC PE=4 SV=1;sp|P31939|PUR9_HUMAN Bifunctional purine biosynthesis protein PURH OS=Homo sapiens GN=ATIC PE=1 SV=3;tr|F5GWY2|F5GWY2_HUMAN Phosphoribosylami	7	5	5	5	64.523	591	591;592;533;231;84;107;200	0	10.581	10				780	0	0	0	0	0	0	0	0	3.32325e+07	3.35965e+07	2.64383e+07	0	0	0	0	0	1.43761e+08	0	0	0	0	0	0	0	2.37028e+08
F8WD04;G5E9T1;Q8WXF7;H0YJ65;G3V4Y8	F8WD04;G5E9T1;Q8WXF7	4;4;4;1;1	4;4;4;1;1	4;4;4;1;1	Atlastin-1	ATL1	tr|F8WD04|F8WD04_HUMAN Atlastin-1 OS=Homo sapiens GN=ATL1 PE=4 SV=1;tr|G5E9T1|G5E9T1_HUMAN Atlastin-1 OS=Homo sapiens GN=ATL1 PE=4 SV=1;sp|Q8WXF7|ATLA1_HUMAN Atlastin-1 OS=Homo sapiens GN=ATL1 PE=1 SV=1	5	4	4	4	63.561	558	558;553;558;52;75	0	6.3599	6				1153	0	0	0	0	0	0	0	0	1.21853e+08	0	0	0	1.51954e+07	1.63851e+07	0	0	0	0	0	0	0	0	0	0	1.53434e+08
B7Z7X8;Q8NHH9;Q8NHH9-3;Q8NHH9-4;Q8NHH9-2;B5MCN0;C9JQQ5;H7C3A2;C9JC25	B7Z7X8;Q8NHH9;Q8NHH9-3;Q8NHH9-4;Q8NHH9-2;B5MCN0;C9JQQ5	8;8;7;7;7;6;4;3;1	8;8;7;7;7;6;4;3;1	8;8;7;7;7;6;4;3;1	Atlastin-2	ATL2	tr|B7Z7X8|B7Z7X8_HUMAN Atlastin-2 OS=Homo sapiens GN=ATL2 PE=2 SV=1;sp|Q8NHH9|ATLA2_HUMAN Atlastin-2 OS=Homo sapiens GN=ATL2 PE=1 SV=2;sp|Q8NHH9-3|ATLA2_HUMAN Isoform 3 of Atlastin-2 OS=Homo sapiens GN=ATL2;sp|Q8NHH9-4|ATLA2_HUMAN Isoform 4 of Atlastin-2 O	9	8	8	8	64.521	565	565;583;412;566;579;413;175;258;186	0	45.514	31				397	0	3.88906e+07	3.53457e+07	3.10394e+07	0	3.06419e+07	0	3.98852e+07	2.01952e+08	1.29389e+08	5.59352e+07	3.37664e+07	8.16598e+07	9.67136e+07	1.06043e+08	6.91462e+07	1.21708e+08	1.04502e+08	4.31546e+07	5.79599e+07	0	0	7.26462e+07	9.19933e+07	1.44237e+09
Q6DD88;F5H6I7;C9JUU1;F5GWF8	Q6DD88;F5H6I7;C9JUU1	24;23;20;6	24;23;20;6	24;23;20;6	Atlastin-3	ATL3	sp|Q6DD88|ATLA3_HUMAN Atlastin-3 OS=Homo sapiens GN=ATL3 PE=1 SV=1;tr|F5H6I7|F5H6I7_HUMAN Atlastin-3 OS=Homo sapiens GN=ATL3 PE=4 SV=1;tr|C9JUU1|C9JUU1_HUMAN Atlastin-3 OS=Homo sapiens GN=ATL3 PE=4 SV=1	4	24	24	24	60.541	541	541;523;568;169	0	323.31	249				3171	3.07414e+08	5.34523e+08	6.2223e+08	9.0621e+08	7.14118e+08	6.05323e+08	6.22115e+08	8.57029e+08	2.06939e+09	1.76946e+09	1.18509e+09	7.31809e+08	7.67212e+08	1.26386e+09	1.121e+09	1.46671e+09	3.4269e+09	8.87941e+08	8.30844e+08	1.14455e+09	8.40825e+08	1.63577e+09	1.4284e+09	2.39151e+09	2.81302e+10
Q13315;E9PIN0;E9PIQ5;E9PRG7;H0YCK8;H0YCZ1;E7EV38;H0YDU7;H0YEC6	Q13315	73;29;6;3;3;2;2;2;1	73;29;6;3;3;2;2;2;1	73;29;6;3;3;2;2;2;1	Serine-protein kinase ATM	ATM	sp|Q13315|ATM_HUMAN Serine-protein kinase ATM OS=Homo sapiens GN=ATM PE=1 SV=3	9	73	73	73	350.71	3056	3056;1369;154;93;226;102;138;156;77	0	235.12	345				2754	3.37025e+08	4.06486e+08	3.31219e+08	3.78859e+08	3.30959e+08	2.55308e+08	2.96233e+08	2.76359e+08	1.70633e+08	2.12239e+08	1.68358e+08	7.0267e+07	1.13172e+08	1.10363e+08	1.22377e+08	1.94547e+08	2.71444e+09	7.2456e+08	6.71779e+08	6.63064e+08	5.31228e+08	7.24369e+08	6.17939e+08	7.49311e+08	1.11711e+10
P54259;H0Y2L6	P54259;H0Y2L6	26;18	26;18	26;18	Atrophin-1	ATN1	sp|P54259|ATN1_HUMAN Atrophin-1 OS=Homo sapiens GN=ATN1 PE=1 SV=3;tr|H0Y2L6|H0Y2L6_HUMAN Atrophin-1 OS=Homo sapiens GN=ATN1 PE=4 SV=1	2	26	26	26	125.41	1190	1190;775	0	323.31	632				2352	1.20125e+09	1.20854e+09	1.13023e+09	1.10873e+09	1.37643e+09	1.58072e+09	1.15214e+09	1.15704e+09	8.18448e+08	7.79114e+08	1.14593e+09	9.09866e+08	1.0763e+09	1.16238e+09	1.25258e+09	1.12738e+09	2.3609e+09	2.00222e+09	2.02239e+09	2.07102e+09	1.487e+09	1.73264e+09	1.75124e+09	1.35041e+09	3.29649e+10
H0Y547;E9PEJ6;P98196;H0Y8F0;E7EMP5	H0Y547;E9PEJ6;P98196;H0Y8F0;E7EMP5	3;3;3;2;2	3;3;3;2;2	3;3;3;2;2	Phospholipid-transporting ATPase;Probable phospholipid-transporting ATPase IH	ATP11A	tr|H0Y547|H0Y547_HUMAN Probable phospholipid-transporting ATPase IH (Fragment) OS=Homo sapiens GN=ATP11A PE=4 SV=1;tr|E9PEJ6|E9PEJ6_HUMAN Probable phospholipid-transporting ATPase IH OS=Homo sapiens GN=ATP11A PE=4 SV=1;sp|P98196|AT11A_HUMAN Probable phosph	5	3	3	3	106.51	935	935;1191;1134;352;372	0.0008058	4.3135	6				816	0	0	0	0	0	0	0	0	8.50039e+06	0	0	0	0	0	4.97631e+06	0	0	0	0	0	0	0	0	0	1.34767e+07
Q9HD20;Q9HD20-2;Q9HD20-3;H7C3H2	Q9HD20;Q9HD20-2	21;18;5;1	21;18;5;1	21;18;5;1	Manganese-transporting ATPase 13A1	ATP13A1	sp|Q9HD20|AT131_HUMAN Probable cation-transporting ATPase 13A1 OS=Homo sapiens GN=ATP13A1 PE=1 SV=2;sp|Q9HD20-2|AT131_HUMAN Isoform B of Probable cation-transporting ATPase 13A1 OS=Homo sapiens GN=ATP13A1	4	21	21	21	132.95	1204	1204;1086;344;185	0	58.904	163				4202	1.19321e+08	1.73337e+08	1.53979e+08	1.34445e+08	1.27872e+08	1.63997e+08	1.39918e+08	1.61451e+08	1.30176e+08	1.1152e+08	7.58033e+07	6.07307e+07	4.50591e+07	6.24841e+07	9.56188e+07	8.28695e+07	4.27033e+08	2.31099e+08	2.93066e+08	2.32263e+08	2.10023e+08	2.19033e+08	1.97204e+08	2.75715e+08	3.92402e+09
P05023;F5H3A1;B7Z3U6;H7BXX5;P05023-2;E9PC07;E9PC51;P13637;F5H6J6;B7Z2T0;B7Z1Q9;F5H0J0;H0Y7C1;B4DIQ8;Q13733;Q5TC01;B4DHD7;E9PRA5;Q5TC02;P20648;Q5TC05;E9PHR6	P05023;F5H3A1;B7Z3U6;H7BXX5;P05023-2	62;62;60;42;42;26;26;26;26;26;23;21;19;19;14;9;9;8;6;4;3;3	62;62;60;42;42;26;26;26;26;26;23;21;19;19;14;9;9;8;6;4;3;3	40;40;38;30;30;5;5;5;5;5;3;3;0;0;2;8;0;2;6;0;2;2	Sodium/potassium-transporting ATPase subunit alpha-1	ATP1A1	sp|P05023|AT1A1_HUMAN Sodium/potassium-transporting ATPase subunit alpha-1 OS=Homo sapiens GN=ATP1A1 PE=1 SV=1;tr|F5H3A1|F5H3A1_HUMAN Sodium/potassium-transporting ATPase subunit alpha-1 OS=Homo sapiens GN=ATP1A1 PE=3 SV=1;tr|B7Z3U6|B7Z3U6_HUMAN ATPase, Na	22	62	62	40	112.89	1023	1023;1023;992;680;681;983;1226;1013;1024;1026;912;682;714;723;1029;144;272;517;106;1035;157;159	0	323.31	1245				1021	9.56902e+08	1.09088e+09	9.94479e+08	1.02042e+09	1.30786e+09	1.51726e+09	1.47013e+09	1.42042e+09	4.41073e+09	4.3763e+09	3.33097e+09	2.50714e+09	2.658e+09	2.82277e+09	3.41024e+09	3.78897e+09	4.22554e+09	1.75393e+09	1.69769e+09	1.82962e+09	1.17502e+09	1.58014e+09	1.99666e+09	2.81913e+09	5.41612e+10
B7Z9S8;A6NGH2;P05026-2;P05026	B7Z9S8;A6NGH2;P05026-2;P05026	5;5;5;5	5;5;5;5	5;5;5;5	Sodium/potassium-transporting ATPase subunit beta-1	ATP1B1	tr|B7Z9S8|B7Z9S8_HUMAN Sodium/potassium-transporting ATPase subunit beta-1 OS=Homo sapiens GN=ATP1B1 PE=2 SV=1;tr|A6NGH2|A6NGH2_HUMAN Sodium/potassium-transporting ATPase subunit beta-1 OS=Homo sapiens GN=ATP1B1 PE=2 SV=3;sp|P05026-2|AT1B1_HUMAN Isoform 2	4	5	5	5	28.627	247	247;295;301;303	0	11.438	54				49	1.51172e+07	1.3774e+07	1.63727e+07	1.74076e+07	1.77421e+07	1.2033e+07	1.73616e+07	1.81485e+07	6.44608e+07	3.33105e+07	5.50561e+07	2.22543e+07	1.50789e+07	2.76292e+07	2.08139e+07	5.14257e+07	4.92203e+07	0	2.93455e+07	2.7899e+07	1.2586e+07	0	3.38975e+07	4.26572e+07	6.13592e+08
P54709;C9JA36;B7Z1N7;H7C547;F8WBY4;C9JXZ1;H7C4L9	P54709;C9JA36;B7Z1N7	5;3;3;2;2;2;1	5;3;3;2;2;2;1	5;3;3;2;2;2;1	Sodium/potassium-transporting ATPase subunit beta-3	ATP1B3	sp|P54709|AT1B3_HUMAN Sodium/potassium-transporting ATPase subunit beta-3 OS=Homo sapiens GN=ATP1B3 PE=1 SV=1;tr|C9JA36|C9JA36_HUMAN Sodium/potassium-transporting ATPase subunit beta-3 (Fragment) OS=Homo sapiens GN=ATP1B3 PE=3 SV=1;tr|B7Z1N7|B7Z1N7_HUMAN S	7	5	5	5	31.512	279	279;133;193;43;44;119;27	0	10.659	21				2356	0	1.43398e+07	0	0	0	0	0	1.65067e+07	3.41626e+07	2.75987e+07	2.47463e+07	1.44444e+07	1.00342e+07	1.54467e+07	1.65994e+07	1.7321e+07	4.4013e+07	0	0	3.01924e+07	0	0	0	0	2.65405e+08
P16615;P16615-5;P16615-2;P16615-3;P16615-4;H7C5W9;Q93084-4;Q93084-2;Q93084-3;Q93084-7;Q93084;Q93084-6;Q93084-5;F8VSH0;H3BTW4;H3BVB2;REV__O95263-2;REV__O95263-3;REV__O95263-6;REV__O95263	P16615;P16615-5;P16615-2;P16615-3;P16615-4;H7C5W9	74;72;72;72;68;64;21;21;21;21;21;21;21;5;4;2;1;1;1;1	74;72;72;72;68;64;21;21;21;21;21;21;21;5;4;2;1;1;1;1	49;47;47;47;46;42;8;8;8;8;8;8;8;4;0;0;1;1;1;1	Sarcoplasmic/endoplasmic reticulum calcium ATPase 2	ATP2A2	sp|P16615|AT2A2_HUMAN Sarcoplasmic/endoplasmic reticulum calcium ATPase 2 OS=Homo sapiens GN=ATP2A2 PE=1 SV=1;sp|P16615-5|AT2A2_HUMAN Isoform 5 of Sarcoplasmic/endoplasmic reticulum calcium ATPase 2 OS=Homo sapiens GN=ATP2A2;sp|P16615-2|AT2A2_HUMAN Isoform	20	74	74	49	114.76	1042	1042;997;997;999;1015;933;998;999;1029;1033;1043;1044;1052;57;128;114;788;830;838;885	0	323.31	1787				1959	3.64126e+09	3.85264e+09	3.95703e+09	4.26843e+09	4.48181e+09	4.56519e+09	3.97528e+09	4.45998e+09	4.85097e+09	4.65755e+09	3.18756e+09	2.3425e+09	2.42982e+09	3.07953e+09	3.19776e+09	3.56074e+09	1.03053e+10	6.49258e+09	6.70552e+09	6.49954e+09	4.95686e+09	6.58326e+09	6.43504e+09	7.53112e+09	1.16017e+11
P20020-6;P20020-3;P20020-4;P20020;P20020-5;P20020-2;E7ERY9;H0Y7S3;F5H7F7;Q01814-6;Q01814-8;Q01814-5;Q01814;E7EME2;Q01814-4;Q01814-7;Q01814-3;Q01814-2;F8W1V5;H0YHH6;E9PEG5;H0YDG5;H7BZS8;H7BY13	P20020-6;P20020-3;P20020-4;P20020;P20020-5;P20020-2;E7ERY9	27;27;27;27;24;24;19;6;6;6;6;6;6;5;5;5;5;5;4;4;2;1;1;1	27;27;27;27;24;24;19;6;6;6;6;6;6;5;5;5;5;5;4;4;2;1;1;1	19;19;19;19;16;16;11;1;1;1;1;1;1;0;0;0;0;0;4;3;1;0;0;0	Plasma membrane calcium-transporting ATPase 1;Calcium-transporting ATPase	ATP2B1	sp|P20020-6|AT2B1_HUMAN Isoform K of Plasma membrane calcium-transporting ATPase 1 OS=Homo sapiens GN=ATP2B1;sp|P20020-3|AT2B1_HUMAN Isoform B of Plasma membrane calcium-transporting ATPase 1 OS=Homo sapiens GN=ATP2B1;sp|P20020-4|AT2B1_HUMAN Isoform C of P	24	27	27	19	130.62	1184	1184;1220;1249;1258;1171;1176;963;1099;1178;1198;1212;1229;1243;1199;1154;1168;1185;1199;101;162;432;102;117;129	0	93.587	180				1997	1.70233e+07	2.46303e+07	5.07671e+07	4.83867e+07	1.4907e+07	4.0185e+07	5.56975e+07	1.00932e+08	4.31419e+08	3.59855e+08	1.99531e+08	1.92777e+08	1.58358e+08	3.14957e+08	2.76797e+08	3.18719e+08	1.25276e+08	2.32748e+07	0	2.1415e+07	1.65234e+07	2.17986e+07	2.24798e+07	1.4185e+08	2.97756e+09
P25705;A8K092	P25705;A8K092	43;42	43;42	43;42	ATP synthase subunit alpha, mitochondrial	ATP5A1	sp|P25705|ATPA_HUMAN ATP synthase subunit alpha, mitochondrial OS=Homo sapiens GN=ATP5A1 PE=1 SV=1;tr|A8K092|A8K092_HUMAN ATP synthase subunit alpha OS=Homo sapiens GN=ATP5A1 PE=2 SV=1	2	43	43	43	59.75	553	553;503	0	323.31	1823				2052	5.41531e+09	9.58869e+09	9.40757e+09	1.12262e+10	1.13257e+10	9.37597e+09	1.08033e+10	1.14348e+10	2.36709e+10	1.95115e+10	1.28772e+10	9.41078e+09	1.33594e+10	1.58098e+10	1.43071e+10	1.77708e+10	4.92203e+10	1.64566e+10	1.55302e+10	1.88331e+10	1.33042e+10	2.27877e+10	2.76761e+10	3.15494e+10	4.00652e+11
P06576;F8VPV9;H0YH81;F8W079;F8W0P7;H0YI37;F8VQY0	P06576;F8VPV9;H0YH81;F8W079	28;26;23;16;10;8;5	28;26;23;16;10;8;5	28;26;23;16;10;8;5	ATP synthase subunit beta, mitochondrial;ATP synthase subunit beta	ATP5B	sp|P06576|ATPB_HUMAN ATP synthase subunit beta, mitochondrial OS=Homo sapiens GN=ATP5B PE=1 SV=3;tr|F8VPV9|F8VPV9_HUMAN ATP synthase subunit beta OS=Homo sapiens GN=ATP5B PE=3 SV=1;tr|H0YH81|H0YH81_HUMAN ATP synthase subunit beta (Fragment) OS=Homo sapiens	7	28	28	28	56.559	529	529;518;362;284;259;133;218	0	323.31	641				1831	4.38903e+08	8.12176e+08	7.90767e+08	9.48381e+08	9.44643e+08	8.20217e+08	8.24021e+08	9.34086e+08	5.71052e+09	4.04939e+09	2.45923e+09	1.82238e+09	2.34557e+09	3.05804e+09	2.55598e+09	3.5979e+09	3.98089e+09	1.29085e+09	1.20375e+09	1.49552e+09	1.17618e+09	1.78181e+09	1.72851e+09	2.27573e+09	4.70455e+10
B4DL14;P36542-2	B4DL14;P36542-2	14;14	14;14	1;1	ATP synthase subunit gamma;ATP synthase subunit gamma, mitochondrial	ATP5C1	tr|B4DL14|B4DL14_HUMAN ATP synthase gamma chain OS=Homo sapiens GN=ATP5C1 PE=2 SV=1;sp|P36542-2|ATPG_HUMAN Isoform Heart of ATP synthase subunit gamma, mitochondrial OS=Homo sapiens GN=ATP5C1	2	14	14	1	27.512	250	250;297	0	229.87	435				232	4.98863e+08	3.93892e+08	8.03694e+08	5.46477e+08	7.30071e+08	3.64574e+08	4.47515e+08	5.96271e+08	1.32554e+09	1.01464e+09	7.78086e+08	4.33442e+08	5.00855e+08	8.1018e+08	5.7494e+08	1.20364e+09	2.63743e+09	1.35465e+09	1.23187e+09	1.73841e+09	1.34108e+09	1.99142e+09	1.54764e+09	2.29739e+09	2.51626e+10
P36542	P36542	14	1	1	ATP synthase subunit gamma, mitochondrial	ATP5C1	sp|P36542|ATPG_HUMAN ATP synthase subunit gamma, mitochondrial OS=Homo sapiens GN=ATP5C1 PE=1 SV=1	1	14	1	1	32.996	298	298	0	37.137	44				2156	0	0	0	0	0	0	0	0	0	0	0	0	0	0	0	0	0	0	0	0	0	0	0	3.41972e+08	3.41972e+08
P24539;Q5QNZ2	P24539;Q5QNZ2	11;10	11;10	11;10	ATP synthase F(0) complex subunit B1, mitochondrial	ATP5F1	sp|P24539|AT5F1_HUMAN ATP synthase subunit b, mitochondrial OS=Homo sapiens GN=ATP5F1 PE=1 SV=2;tr|Q5QNZ2|Q5QNZ2_HUMAN ATP synthase subunit b, mitochondrial OS=Homo sapiens GN=ATP5F1 PE=2 SV=1	2	11	11	11	28.908	256	256;195	0	71.426	141				2040	9.14706e+07	1.01537e+08	2.00758e+08	1.58028e+08	1.9815e+08	1.23869e+08	1.36333e+08	1.55566e+08	4.73113e+08	3.22225e+08	2.91991e+08	1.87571e+08	1.53021e+08	2.23516e+08	1.31896e+08	2.98172e+08	6.31762e+08	3.42321e+08	2.78908e+08	4.58775e+08	3.09322e+08	4.9698e+08	4.24968e+08	6.03818e+08	6.79407e+09
O75947;O75947-2;F5H608	O75947;O75947-2;F5H608	6;5;4	6;5;4	6;5;4	ATP synthase subunit d, mitochondrial	ATP5H	sp|O75947|ATP5H_HUMAN ATP synthase subunit d, mitochondrial OS=Homo sapiens GN=ATP5H PE=1 SV=3;sp|O75947-2|ATP5H_HUMAN Isoform 2 of ATP synthase subunit d, mitochondrial OS=Homo sapiens GN=ATP5H;tr|F5H608|F5H608_HUMAN ATP synthase subunit d, mitochondrial	3	6	6	6	18.491	161	161;137;102	0	9.6043	26				1680	1.44203e+07	1.22535e+07	2.09077e+07	1.42442e+07	1.55355e+07	1.87457e+07	1.68893e+07	2.11686e+07	7.29925e+07	6.0677e+07	5.74031e+07	3.51744e+07	1.62839e+07	2.61796e+07	1.68342e+07	2.48562e+07	0	4.68855e+07	5.40991e+07	3.57781e+07	2.41178e+07	3.60885e+07	3.09923e+07	4.41152e+07	7.16642e+08
F8W7V3;P56134	F8W7V3;P56134	4;4	2;2	2;2	ATP synthase subunit f, mitochondrial	ATP5J2	tr|F8W7V3|F8W7V3_HUMAN ATP synthase subunit f, mitochondrial OS=Homo sapiens GN=ATP5J2 PE=4 SV=1;sp|P56134|ATPK_HUMAN ATP synthase subunit f, mitochondrial OS=Homo sapiens GN=ATP5J2 PE=1 SV=3	2	4	2	2	6.2953	55	55;94	0.00054705	4.6274	7				1119	0	0	0	0	0	0	0	0	0	0	0	0	0	0	0	0	0	0	0	0	0	0	0	7.62168e+07	7.62168e+07
G3V325;O75127;H7C2E5;C9JJT5;F5H4H2;C9JU26;C9J8H9;P56134-2;C9JGL8	G3V325;O75127;H7C2E5	9;7;6;2;2;2;2;2;1	9;7;6;2;2;2;2;2;1	7;7;6;0;0;0;0;0;1	Pentatricopeptide repeat-containing protein 1, mitochondrial	ATP5J2-PTCD1;PTCD1	tr|G3V325|G3V325_HUMAN Pentatricopeptide repeat-containing protein 1 OS=Homo sapiens GN=PTCD1 PE=4 SV=1;sp|O75127|PTCD1_HUMAN Pentatricopeptide repeat-containing protein 1 OS=Homo sapiens GN=PTCD1 PE=1 SV=2;tr|H7C2E5|H7C2E5_HUMAN Pentatricopeptide repeat-c	9	9	9	7	84.109	749	749;700;482;54;88;98;49;88;164	0	143.62	61				1186	1.83698e+08	2.21507e+08	1.89271e+08	1.63721e+08	2.83398e+08	2.08924e+08	2.06919e+08	2.35291e+08	6.4579e+08	5.90708e+08	3.4943e+08	2.94025e+08	3.26827e+08	5.16069e+08	4.27894e+08	4.33834e+08	9.11928e+08	3.86464e+08	4.07223e+08	4.61715e+08	3.91071e+08	3.378e+08	5.90535e+08	5.73291e+08	9.33733e+09
E9PN17;O75964	E9PN17;O75964	4;4	4;4	4;4	ATP synthase subunit g, mitochondrial	ATP5L	tr|E9PN17|E9PN17_HUMAN ATP synthase subunit g, mitochondrial OS=Homo sapiens GN=ATP5L PE=4 SV=1;sp|O75964|ATP5L_HUMAN ATP synthase subunit g, mitochondrial OS=Homo sapiens GN=ATP5L PE=1 SV=3	2	4	4	4	8.4518	76	76;103	0	130.33	65				905	7.60983e+07	6.99647e+07	5.69552e+07	6.38493e+07	8.56869e+07	6.79421e+07	7.44461e+07	0	1.45903e+08	2.00441e+08	6.63932e+07	3.6128e+07	4.86233e+07	5.61943e+07	3.83295e+07	1.97953e+07	3.08115e+08	1.60661e+08	1.38761e+08	1.44536e+08	1.08755e+08	1.43859e+08	1.21638e+08	2.39648e+08	2.47272e+09
P48047;H7C0C1;H7C086;H7C068	P48047	15;7;5;5	15;7;5;5	15;7;5;5	ATP synthase subunit O, mitochondrial	ATP5O	sp|P48047|ATPO_HUMAN ATP synthase subunit O, mitochondrial OS=Homo sapiens GN=ATP5O PE=1 SV=1	4	15	15	15	23.277	213	213;191;74;86	0	323.31	382				2241	8.21876e+08	6.28161e+08	1.39751e+09	1.01748e+09	1.41585e+09	8.60255e+08	8.11731e+08	1.00189e+09	2.73022e+09	2.36766e+09	2.11968e+09	1.26696e+09	1.28222e+09	2.20335e+09	1.33838e+09	2.41981e+09	4.1763e+09	2.36869e+09	2.22394e+09	3.20129e+09	2.14731e+09	3.4594e+09	2.53746e+09	3.60547e+09	4.74029e+10
Q99766;Q8WXQ4;Q99766-3;Q99766-2	Q99766;Q8WXQ4;Q99766-3;Q99766-2	2;1;1;1	2;1;1;1	2;1;1;1	ATP synthase subunit s, mitochondrial	ATP5S	sp|Q99766|ATP5S_HUMAN ATP synthase subunit s, mitochondrial OS=Homo sapiens GN=ATP5S PE=1 SV=3;tr|Q8WXQ4|Q8WXQ4_HUMAN ATP synthase coupling factor B-like 1 OS=Homo sapiens GN=ATP5S PE=2 SV=1;sp|Q99766-3|ATP5S_HUMAN Isoform 3 of ATP synthase subunit s, mito	4	2	2	2	24.866	215	215;266;127;136	0	7.1082	18				3917	0	3.23302e+06	8.96665e+06	0	5.88395e+06	4.28188e+06	1.1159e+07	0	1.27954e+07	1.60338e+07	1.03243e+07	0	5.32321e+06	0	8.87839e+06	8.77546e+06	4.96394e+07	1.538e+07	1.25927e+07	1.1059e+07	1.44251e+07	2.23347e+07	0	2.23826e+07	2.43469e+08
E9PDC6;F5GYX8;Q9NW81;F5H4W7;Q9NW81-2;Q9NW81-3	E9PDC6;F5GYX8;Q9NW81;F5H4W7	3;3;3;3;1;1	3;3;3;3;1;1	3;3;3;3;1;1	ATP synthase subunit s-like protein	ATP5SL	tr|E9PDC6|E9PDC6_HUMAN ATP synthase subunit s-like protein OS=Homo sapiens GN=ATP5SL PE=4 SV=2;tr|F5GYX8|F5GYX8_HUMAN ATP synthase subunit s-like protein OS=Homo sapiens GN=ATP5SL PE=4 SV=1;sp|Q9NW81|AT5SL_HUMAN ATP synthase subunit s-like protein OS=Homo	6	3	3	3	26.331	230	230;333;257;263;158;191	0	5.7685	39				803	1.04191e+07	8.18496e+06	1.54939e+07	1.18408e+07	1.40865e+07	7.79043e+06	9.78735e+06	1.16855e+07	1.65558e+07	1.49666e+07	1.14775e+07	6.62245e+06	6.93982e+06	1.1409e+07	6.27937e+06	1.20588e+07	3.83604e+07	2.81239e+07	2.82491e+07	3.21334e+07	2.32342e+07	3.94891e+07	2.40755e+07	2.977e+07	4.19033e+08
H0Y750;B7Z1I9;B7Z413;B7Z9I3;O75787;H7C3E1	H0Y750;B7Z1I9;B7Z413;B7Z9I3;O75787;H7C3E1	4;4;4;4;4;3	4;4;4;4;4;3	4;4;4;4;4;3	Renin receptor	ATP6AP2	tr|H0Y750|H0Y750_HUMAN Renin receptor (Fragment) OS=Homo sapiens GN=ATP6AP2 PE=4 SV=1;tr|B7Z1I9|B7Z1I9_HUMAN Renin receptor OS=Homo sapiens GN=ATP6AP2 PE=2 SV=1;tr|B7Z413|B7Z413_HUMAN Renin receptor OS=Homo sapiens GN=ATP6AP2 PE=2 SV=1;tr|B7Z9I3|B7Z9I3_HUM	6	4	4	4	26.521	243	243;272;274;318;350;259	0.0042173	3.1384	13				370	0	0	0	0	0	0	0	0	1.38186e+07	1.659e+07	9.76591e+06	3.77842e+06	0	6.61691e+06	6.64319e+06	1.21912e+07	2.67803e+07	0	0	0	0	0	0	0	9.61845e+07
B7Z641;F5H569;Q93050-1;Q93050;Q93050-3;F5H1T6	B7Z641;F5H569;Q93050-1;Q93050;Q93050-3	3;3;3;3;3;1	3;3;3;3;3;1	3;3;3;3;3;1	V-type proton ATPase subunit a;V-type proton ATPase 116 kDa subunit a isoform 1	ATP6V0A1	tr|B7Z641|B7Z641_HUMAN V-type proton ATPase 116 kDa subunit a isoform 1 OS=Homo sapiens GN=ATP6V0A1 PE=2 SV=1;tr|F5H569|F5H569_HUMAN V-type proton ATPase 116 kDa subunit a isoform 1 OS=Homo sapiens GN=ATP6V0A1 PE=4 SV=1;sp|Q93050-1|VPP1_HUMAN Isoform 2 of	6	3	3	3	90.499	788	788;837;831;837;838;483	0.00055417	4.8642	18				389	0	0	0	0	0	0	0	0	0	0	0	0	0	0	0	0	0	0	0	0	0	0	0	1.257e+07	1.257e+07
F8WEN9;F5GYQ1;P61421;H3BQJ1	F8WEN9;F5GYQ1;P61421	8;8;8;1	8;8;8;1	8;8;8;1	V-type proton ATPase subunit d 1	ATP6V0D1	tr|F8WEN9|F8WEN9_HUMAN V-type proton ATPase subunit d 1 OS=Homo sapiens GN=ATP6V0D1 PE=4 SV=1;tr|F5GYQ1|F5GYQ1_HUMAN V-type proton ATPase subunit d 1 OS=Homo sapiens GN=ATP6V0D1 PE=4 SV=1;sp|P61421|VA0D1_HUMAN V-type proton ATPase subunit d 1 OS=Homo sapie	4	8	8	8	31.676	274	274;392;351;193	0	22.047	58				968	1.75883e+07	2.03232e+07	2.31859e+07	2.56932e+07	3.63321e+07	2.03705e+07	1.75717e+07	1.68359e+07	1.42812e+08	1.16874e+08	1.00778e+08	3.58614e+07	3.95973e+07	7.30323e+07	3.75037e+07	8.69649e+07	7.82061e+07	5.39664e+07	5.02529e+07	6.01584e+07	4.06564e+07	1.04224e+08	4.56014e+07	1.09409e+08	1.3538e+09
Q8N8Y2	Q8N8Y2	1	1	1	V-type proton ATPase subunit d 2	ATP6V0D2	sp|Q8N8Y2|VA0D2_HUMAN V-type proton ATPase subunit d 2 OS=Homo sapiens GN=ATP6V0D2 PE=2 SV=1	1	1	1	1	40.426	350	350	0.00676	2.8248	3				3507	0	0	0	0	0	0	0	0	0	0	0	0	0	0	0	8.67559e+06	0	0	0	0	0	0	0	0	8.67559e+06
B7Z1R5;P38606;B7Z2V6;C9JA17;C9JVW8	B7Z1R5;P38606;B7Z2V6	9;9;5;3;3	9;9;5;3;3	9;9;5;3;3	V-type proton ATPase catalytic subunit A	ATP6V1A	tr|B7Z1R5|B7Z1R5_HUMAN V-type proton ATPase catalytic subunit A OS=Homo sapiens GN=ATP6V1A PE=2 SV=1;sp|P38606|VATA_HUMAN V-type proton ATPase catalytic subunit A OS=Homo sapiens GN=ATP6V1A PE=1 SV=2;tr|B7Z2V6|B7Z2V6_HUMAN V-type proton ATPase catalytic su	5	9	9	9	64.735	584	584;617;334;185;221	0	20.952	26				371	0	0	0	0	0	1.50037e+07	0	0	2.48327e+07	2.19664e+07	1.24322e+07	0	9.65752e+06	1.59368e+07	1.30522e+07	1.31767e+07	5.0234e+07	3.65794e+07	0	0	3.63755e+07	0	2.62487e+07	3.49057e+07	3.10402e+08
P21281;B4DFM5;B4DQI9;H0YC04;B4DWH7;C9JL73;P15313;H0YC45;E5RGH6;C9J5E3;C9JNS9	P21281;B4DFM5;B4DQI9	11;7;6;4;3;3;3;1;1;1;1	11;7;6;4;3;3;3;1;1;1;1	11;7;6;4;3;3;3;1;1;1;1	V-type proton ATPase subunit B, brain isoform	ATP6V1B2	sp|P21281|VATB2_HUMAN V-type proton ATPase subunit B, brain isoform OS=Homo sapiens GN=ATP6V1B2 PE=1 SV=3;tr|B4DFM5|B4DFM5_HUMAN Uncharacterized protein OS=Homo sapiens GN=ATP6V1B2 PE=2 SV=1;tr|B4DQI9|B4DQI9_HUMAN Uncharacterized protein OS=Homo sapiens GN	11	11	11	11	56.5	511	511;385;278;199;488;496;513;49;66;248;249	0	41.151	60				2002	1.17723e+07	3.20691e+07	2.50204e+07	2.01813e+07	4.09819e+07	2.31419e+07	2.79654e+07	2.95994e+07	8.76738e+07	9.63392e+07	5.89162e+07	3.23296e+07	3.74338e+07	5.85624e+07	4.61613e+07	6.85485e+07	2.8661e+08	0	0	5.47681e+07	0	4.60357e+07	4.07433e+07	3.58664e+07	1.16072e+09
Q9Y5K8;G3V2S6;G3V2V6;H0YJH8;G3V559;H0YJS0;H0YJ55;G3V341;G3V3T8	Q9Y5K8;G3V2S6;G3V2V6;H0YJH8;G3V559	5;4;3;3;3;2;1;1;1	5;4;3;3;3;2;1;1;1	5;4;3;3;3;2;1;1;1	V-type proton ATPase subunit D	ATP6V1D	sp|Q9Y5K8|VATD_HUMAN V-type proton ATPase subunit D OS=Homo sapiens GN=ATP6V1D PE=1 SV=1;tr|G3V2S6|G3V2S6_HUMAN V-type proton ATPase subunit D OS=Homo sapiens GN=ATP6V1D PE=4 SV=1;tr|G3V2V6|G3V2V6_HUMAN V-type proton ATPase subunit D OS=Homo sapiens GN=ATP	9	5	5	5	28.262	247	247;192;148;153;179;119;44;72;86	0	225	31				4676	3.47241e+07	3.60031e+07	7.17164e+07	3.33621e+07	4.32731e+07	3.05883e+07	3.96159e+07	4.40554e+07	1.91857e+08	1.5722e+08	1.12007e+08	5.77304e+07	0	7.01908e+07	5.55136e+07	1.34609e+08	3.68072e+08	1.50874e+08	9.628e+07	1.42836e+08	6.78958e+07	1.4822e+08	1.47752e+08	2.26099e+08	2.46049e+09
P36543-2;P36543;A8MUN4;C9J8H1	P36543-2;P36543;A8MUN4;C9J8H1	4;4;3;2	4;4;3;2	4;4;3;2	V-type proton ATPase subunit E 1	ATP6V1E1	sp|P36543-2|VATE1_HUMAN Isoform 2 of V-type proton ATPase subunit E 1 OS=Homo sapiens GN=ATP6V1E1;sp|P36543|VATE1_HUMAN V-type proton ATPase subunit E 1 OS=Homo sapiens GN=ATP6V1E1 PE=1 SV=1;tr|A8MUN4|A8MUN4_HUMAN V-type proton ATPase subunit E 1 OS=Homo s	4	4	4	4	23.587	204	204;226;196;203	0.0005457	4.5899	9				2157	0	0	1.37906e+07	0	0	0	0	1.31358e+07	1.26412e+07	1.96105e+07	4.7068e+07	9.97686e+06	0	0	1.00428e+07	1.32185e+07	0	0	0	0	0	1.55032e+07	0	5.14422e+07	2.0643e+08
Q9UI12-2;Q9UI12;G3V126;E5RG49;E5RHH0;H0YB41;E5RG90;E5RK31;E5RJG1;E5RFZ9	Q9UI12-2;Q9UI12;G3V126	13;13;12;3;3;2;2;1;1;1	13;13;12;3;3;2;2;1;1;1	13;13;12;3;3;2;2;1;1;1	V-type proton ATPase subunit H	ATP6V1H	sp|Q9UI12-2|VATH_HUMAN Isoform 2 of V-type proton ATPase subunit H OS=Homo sapiens GN=ATP6V1H;sp|Q9UI12|VATH_HUMAN V-type proton ATPase subunit H OS=Homo sapiens GN=ATP6V1H PE=1 SV=1;tr|G3V126|G3V126_HUMAN ATPase, H+ transporting, lysosomal 50/57kDa, V1 su	10	13	13	13	54.151	465	465;483;443;101;102;86;103;36;48;105	0	25.67	78				4470	7.97808e+07	1.14826e+08	1.25235e+08	1.75755e+08	1.43493e+08	1.52486e+08	1.34983e+08	1.51994e+08	2.68817e+08	2.03989e+08	1.27759e+08	7.14475e+07	1.23699e+08	1.4126e+08	8.50825e+07	1.48792e+08	1.11252e+09	3.09307e+08	3.08762e+08	3.62546e+08	2.16056e+08	5.1826e+08	4.30258e+08	5.95205e+08	6.10231e+09
Q13535-2;Q13535;Q13535-3;H0Y9K2;D6RIG7;H0Y8R8;H0Y8Y6	Q13535-2;Q13535;Q13535-3	29;29;28;3;2;1;1	29;29;28;3;2;1;1	29;29;28;3;2;1;1	Serine/threonine-protein kinase ATR	ATR	sp|Q13535-2|ATR_HUMAN Isoform 2 of Serine/threonine-protein kinase ATR OS=Homo sapiens GN=ATR;sp|Q13535|ATR_HUMAN Serine/threonine-protein kinase ATR OS=Homo sapiens GN=ATR PE=1 SV=3;sp|Q13535-3|ATR_HUMAN Isoform 3 of Serine/threonine-protein kinase ATR OS	7	29	29	29	294.22	2580	2580;2644;2610;457;309;39;80	0	57.267	152				2778	1.44922e+08	1.569e+08	1.87437e+08	1.85711e+08	2.18982e+08	1.84436e+08	1.72797e+08	2.08447e+08	1.31711e+08	1.63893e+08	1.26206e+08	1.09069e+08	1.06769e+08	1.33358e+08	1.70109e+08	2.21341e+08	1.07679e+09	5.40921e+08	4.95266e+08	4.84028e+08	3.42381e+08	4.89417e+08	3.85856e+08	6.32426e+08	7.06917e+09
E7ESH8;Q9UBB4;Q9UBB4-2;B1AHE4	E7ESH8;Q9UBB4;Q9UBB4-2	3;3;2;1	3;3;2;1	3;3;2;1	Ataxin-10	ATXN10	tr|E7ESH8|E7ESH8_HUMAN Ataxin-10 OS=Homo sapiens GN=ATXN10 PE=4 SV=2;sp|Q9UBB4|ATX10_HUMAN Ataxin-10 OS=Homo sapiens GN=ATXN10 PE=1 SV=1;sp|Q9UBB4-2|ATX10_HUMAN Isoform 2 of Ataxin-10 OS=Homo sapiens GN=ATXN10	4	3	3	3	50.983	453	453;475;411;197	0.0005463	4.6068	4				719	0	0	0	0	0	0	0	0	0	0	0	0	0	0	0	0	0	0	0	0	0	0	0	1.09858e+07	1.09858e+07
F8WB06;F8VQP2;Q24JQ7;F8VZQ7;F8VQS0;F8VVY6;F8WB05;F8VZC1	F8WB06;F8VQP2;Q24JQ7	44;42;38;9;9;8;3;1	44;42;38;9;9;8;3;1	2;0;0;0;0;0;2;0	Ataxin-2	ATXN2	tr|F8WB06|F8WB06_HUMAN Ataxin-2 OS=Homo sapiens GN=ATXN2 PE=4 SV=1;tr|F8VQP2|F8VQP2_HUMAN Ataxin-2 OS=Homo sapiens GN=ATXN2 PE=4 SV=1;tr|Q24JQ7|Q24JQ7_HUMAN ATXN2 protein OS=Homo sapiens GN=ATXN2 PE=2 SV=1	8	44	44	2	113.88	1050	1050;1073;1006;149;153;184;338;182	0	323.31	890				1142	1.32143e+09	1.63119e+09	1.63557e+09	1.48868e+09	1.75399e+09	1.65445e+09	1.53558e+09	1.29916e+09	9.15395e+08	1.00016e+09	1.03884e+09	8.13409e+08	1.0268e+09	1.01973e+09	9.90959e+08	1.09486e+09	3.55735e+09	2.66957e+09	2.66581e+09	2.55198e+09	2.085e+09	2.02138e+09	2.21052e+09	1.95004e+09	3.99318e+10
Q99700-4;Q99700;H0YH87;Q99700-2	Q99700-4;Q99700;H0YH87;Q99700-2	44;44;43;43	2;2;2;2	2;2;2;2	Ataxin-2	ATXN2	sp|Q99700-4|ATX2_HUMAN Isoform 4 of Ataxin-2 OS=Homo sapiens GN=ATXN2;sp|Q99700|ATX2_HUMAN Ataxin-2 OS=Homo sapiens GN=ATXN2 PE=1 SV=2;tr|H0YH87|H0YH87_HUMAN Ataxin-2 (Fragment) OS=Homo sapiens GN=ATXN2 PE=4 SV=1;sp|Q99700-2|ATX2_HUMAN Isoform 2 of Ataxin-	4	44	2	2	132.88	1243	1243;1313;916;995	0.00028027	5.0386	31				3915	4.69875e+07	3.89208e+07	4.50748e+07	4.36766e+07	4.01763e+07	3.49899e+07	6.23348e+07	5.16556e+07	3.6198e+07	0	2.51446e+07	2.59323e+07	3.7046e+07	1.98437e+07	0	2.2275e+07	1.41157e+08	1.07618e+08	6.66112e+07	1.00098e+08	0	0	6.38926e+07	0	1.00963e+09
Q8WWM7;Q8WWM7-6;Q8WWM7-5;Q8WWM7-4;A8K1R6;Q8WWM7-2;Q63ZY4;Q8WWM7-3;H3BUF6;C9JXV8;Q8WWM7-7;H3BSK9;H3BUE3;H3BSQ5	Q8WWM7;Q8WWM7-6;Q8WWM7-5;Q8WWM7-4;A8K1R6;Q8WWM7-2;Q63ZY4;Q8WWM7-3;H3BUF6	29;28;28;28;28;28;28;28;26;13;13;11;3;2	29;28;28;28;28;28;28;28;26;13;13;11;3;2	27;27;27;27;27;27;27;27;25;13;13;11;3;2	Ataxin-2-like protein	ATXN2L	sp|Q8WWM7|ATX2L_HUMAN Ataxin-2-like protein OS=Homo sapiens GN=ATXN2L PE=1 SV=2;sp|Q8WWM7-6|ATX2L_HUMAN Isoform 6 of Ataxin-2-like protein OS=Homo sapiens GN=ATXN2L;sp|Q8WWM7-5|ATX2L_HUMAN Isoform 5 of Ataxin-2-like protein OS=Homo sapiens GN=ATXN2L;sp|Q8W	14	29	29	27	113.37	1075	1075;968;1044;1044;1044;1062;1062;1097;1068;400;399;336;217;91	0	124	382				3651	3.57372e+08	4.03752e+08	3.89923e+08	4.20374e+08	4.47884e+08	4.8762e+08	4.49646e+08	4.08782e+08	2.6669e+08	2.59351e+08	3.31416e+08	2.90006e+08	2.68548e+08	2.84201e+08	3.43681e+08	3.40598e+08	1.50778e+09	8.55421e+08	7.90961e+08	7.27996e+08	7.24433e+08	7.92759e+08	8.6832e+08	7.65116e+08	1.27826e+10
Q13825;B4DYI6;Q13825-2	Q13825;B4DYI6;Q13825-2	7;4;4	7;4;4	7;4;4	Methylglutaconyl-CoA hydratase, mitochondrial	AUH	sp|Q13825|AUHM_HUMAN Methylglutaconyl-CoA hydratase, mitochondrial OS=Homo sapiens GN=AUH PE=1 SV=1;tr|B4DYI6|B4DYI6_HUMAN Methylglutaconyl-CoA hydratase, mitochondrial OS=Homo sapiens GN=AUH PE=2 SV=1;sp|Q13825-2|AUHM_HUMAN Isoform 2 of Methylglutaconyl-C	3	7	7	7	35.608	339	339;255;310	0	8.6128	30				2803	0	0	0	0	1.31186e+07	0	8.50702e+06	1.21976e+07	2.79544e+07	2.37461e+07	1.65509e+07	9.28352e+06	1.21754e+07	2.17012e+07	1.13852e+07	2.09829e+07	0	2.92656e+07	0	0	2.23582e+07	0	1.92902e+07	0	2.48517e+08
Q9Y679-2;Q9Y679;G8JLM8;Q9Y679-3	Q9Y679-2;Q9Y679;G8JLM8;Q9Y679-3	15;14;12;12	15;14;12;12	15;14;12;12	Ancient ubiquitous protein 1	AUP1	sp|Q9Y679-2|AUP1_HUMAN Isoform Short of Ancient ubiquitous protein 1 OS=Homo sapiens GN=AUP1;sp|Q9Y679|AUP1_HUMAN Ancient ubiquitous protein 1 OS=Homo sapiens GN=AUP1 PE=1 SV=1;tr|G8JLM8|G8JLM8_HUMAN Ancient ubiquitous protein 1 OS=Homo sapiens GN=AUP1 PE=	4	15	15	15	45.786	410	410;476;375;373	0	260.39	196				4699	1.32764e+08	1.15611e+08	2.26089e+08	1.78564e+08	2.25976e+08	1.20786e+08	1.47244e+08	1.64679e+08	2.86915e+08	2.20603e+08	1.72227e+08	9.64458e+07	7.72016e+07	1.521e+08	9.07538e+07	1.74511e+08	7.13722e+08	3.95861e+08	3.94137e+08	5.32763e+08	3.25166e+08	5.88925e+08	4.08889e+08	6.52759e+08	6.59469e+09
Q5QPD4;A3KFJ0;O14965;A3KFJ1;Q9UQB9-2;Q9UQB9-3;Q9UQB9;A3KFJ2;Q5QPD1;Q5QPD2	Q5QPD4;A3KFJ0;O14965;A3KFJ1;Q9UQB9-2;Q9UQB9-3;Q9UQB9	4;4;4;3;2;2;2;1;1;1	2;2;2;1;0;0;0;1;1;1	2;2;2;1;0;0;0;1;1;1	Aurora kinase A;Aurora kinase C	AURKA;AURKC	tr|Q5QPD4|Q5QPD4_HUMAN Aurora kinase A (Fragment) OS=Homo sapiens GN=AURKA PE=2 SV=1;tr|A3KFJ0|A3KFJ0_HUMAN Aurora kinase A OS=Homo sapiens GN=AURKA PE=3 SV=1;sp|O14965|AURKA_HUMAN Aurora kinase A OS=Homo sapiens GN=AURKA PE=1 SV=2;tr|A3KFJ1|A3KFJ1_HUMAN A	10	4	2	2	30.682	271	271;347;403;189;275;290;309;79;106;147	0.0027876	3.4377	22				21	0	0	0	0	0	0	0	0	0	0	0	0	0	0	0	8.73211e+06	0	0	0	0	0	1.875e+07	0	0	2.74821e+07
Q9NWT8	Q9NWT8	1	1	1	Aurora kinase A-interacting protein	AURKAIP1	sp|Q9NWT8|AKIP_HUMAN Aurora kinase A-interacting protein OS=Homo sapiens GN=AURKAIP1 PE=1 SV=1	1	1	1	1	22.354	199	199	0.0042184	3.1396	7				4307	0	0	0	0	0	0	0	0	0	0	0	0	0	0	0	0	0	0	0	0	0	0	0	3.81839e+07	3.81839e+07
Q96GD4;B4DNM4;C7G535	Q96GD4;B4DNM4;C7G535	14;11;9	14;11;9	12;9;7	Aurora kinase B	AURKB	sp|Q96GD4|AURKB_HUMAN Aurora kinase B OS=Homo sapiens GN=AURKB PE=1 SV=3;tr|B4DNM4|B4DNM4_HUMAN Aurora kinase B OS=Homo sapiens GN=AURKB PE=2 SV=1;tr|C7G535|C7G535_HUMAN Aurora kinase B OS=Homo sapiens GN=aurkb-sv2 PE=2 SV=1	3	14	14	12	39.31	344	344;303;142	0	54.414	157				3788	7.64703e+07	8.27941e+07	1.68559e+08	1.21701e+08	1.4347e+08	8.40978e+07	9.13942e+07	1.01484e+08	1.32268e+08	1.11886e+08	9.55998e+07	6.55334e+07	5.19274e+07	8.27691e+07	5.68736e+07	9.00462e+07	4.57863e+08	2.53644e+08	2.61654e+08	3.86795e+08	2.41269e+08	3.90107e+08	2.71437e+08	3.0127e+08	4.12091e+09
Q8WXX7;Q8WXX7-2;H7C090;H7C0G5;H7BZZ9;Q8WXX7-3	Q8WXX7;Q8WXX7-2	21;20;4;4;3;1	21;20;4;4;3;1	21;20;4;4;3;1	Autism susceptibility gene 2 protein	AUTS2	sp|Q8WXX7|AUTS2_HUMAN Autism susceptibility gene 2 protein OS=Homo sapiens GN=AUTS2 PE=1 SV=1;sp|Q8WXX7-2|AUTS2_HUMAN Isoform Short of Autism susceptibility gene 2 protein OS=Homo sapiens GN=AUTS2	6	21	21	21	138.98	1259	1259;1235;181;199;183;266	0	116.29	424				3661	3.36178e+08	3.29106e+08	3.64261e+08	3.19887e+08	4.32194e+08	4.6332e+08	2.66323e+08	2.37981e+08	2.3427e+08	2.10275e+08	3.14631e+08	2.42952e+08	1.78557e+08	1.67629e+08	1.72233e+08	1.71685e+08	1.09256e+09	6.67929e+08	6.29189e+08	7.57175e+08	4.36043e+08	4.30972e+08	5.12833e+08	4.73436e+08	9.44162e+09
O15169-2;O15169;H0Y830	O15169-2;O15169	17;17;1	17;17;1	17;17;1	Axin-1	AXIN1	sp|O15169-2|AXIN1_HUMAN Isoform 2 of Axin-1 OS=Homo sapiens GN=AXIN1;sp|O15169|AXIN1_HUMAN Axin-1 OS=Homo sapiens GN=AXIN1 PE=1 SV=2	3	17	17	17	91.652	826	826;862;102	0	38.74	95				1492	1.66663e+08	1.88856e+08	1.56368e+08	1.7695e+08	1.89957e+08	1.64328e+08	1.58088e+08	1.40514e+08	4.29442e+07	9.37231e+07	1.09812e+08	1.00177e+08	8.58017e+07	7.34492e+07	5.82258e+07	9.4792e+07	4.2706e+08	3.10729e+08	3.36824e+08	2.93196e+08	2.57052e+08	2.1822e+08	2.85121e+08	2.74827e+08	4.40368e+09
P30530-2;P30530	P30530-2;P30530	7;7	7;7	7;7	Tyrosine-protein kinase receptor UFO	AXL	sp|P30530-2|UFO_HUMAN Isoform Short of Tyrosine-protein kinase receptor UFO OS=Homo sapiens GN=AXL;sp|P30530|UFO_HUMAN Tyrosine-protein kinase receptor UFO OS=Homo sapiens GN=AXL PE=1 SV=3	2	7	7	7	97.376	885	885;894	0	11.336	44				2102	2.51817e+07	2.91985e+07	2.61499e+07	3.02827e+07	3.36399e+07	3.02156e+07	2.65253e+07	2.52904e+07	6.84678e+07	5.30916e+07	4.30682e+07	4.0022e+07	3.52234e+07	4.26956e+07	3.27221e+07	5.62164e+07	1.23238e+08	5.22662e+07	6.85236e+07	5.95376e+07	3.80544e+07	4.86962e+07	7.92994e+07	1.11639e+08	1.17925e+09
P25311;C9JEV0	P25311;C9JEV0	5;3	5;3	4;3	Zinc-alpha-2-glycoprotein	AZGP1	sp|P25311|ZA2G_HUMAN Zinc-alpha-2-glycoprotein OS=Homo sapiens GN=AZGP1 PE=1 SV=2;tr|C9JEV0|C9JEV0_HUMAN Zinc-alpha-2-glycoprotein OS=Homo sapiens GN=AZGP1 PE=3 SV=1	2	5	5	4	34.258	298	298;227	0	6.2576	11				2047	0	6.10592e+06	1.53862e+07	2.07582e+07	1.31632e+07	9.72005e+06	7.87962e+06	1.44872e+07	0	0	0	0	0	0	0	0	0	0	0	7.92562e+07	0	2.95311e+07	0	0	1.96288e+08
G3V150;B7ZAB3;O94766;E9PNA1	G3V150;B7ZAB3;O94766;E9PNA1	4;4;4;2	4;4;4;2	4;4;4;2	Galactosylgalactosylxylosylprotein 3-beta-glucuronosyltransferase 3	B3GAT3	tr|G3V150|G3V150_HUMAN Beta-1,3-glucuronyltransferase 3 (Glucuronosyltransferase I), isoform CRA_a OS=Homo sapiens GN=B3GAT3 PE=4 SV=1;tr|B7ZAB3|B7ZAB3_HUMAN Galactosylgalactosylxylosylprotein 3-beta-glucuronosyltransferase 3 OS=Homo sapiens GN=B3GAT3 PE=2	4	4	4	4	34.963	319	319;315;335;223	0	8.8668	40				404	1.36817e+07	0	1.87383e+07	1.75852e+07	1.75136e+07	1.19374e+07	1.43601e+07	1.81001e+07	2.14412e+07	1.7658e+07	0	8.56311e+06	7.14311e+06	1.12345e+07	0	1.89801e+07	6.95491e+07	2.59538e+07	0	2.921e+07	2.54676e+07	3.2771e+07	3.05258e+07	5.03785e+07	4.60792e+08
O14867;C9IYH8;H7C4B6;C9JMP6;C9IYR0	O14867	4;1;1;1;1	4;1;1;1;1	4;1;1;1;1	Transcription regulator protein BACH1	BACH1	sp|O14867|BACH1_HUMAN Transcription regulator protein BACH1 OS=Homo sapiens GN=BACH1 PE=1 SV=2	5	4	4	4	81.957	736	736;170;218;220;225	0	7.8767	7				1456	0	0	0	0	0	0	0	0	0	0	7.16846e+06	5.15163e+06	0	0	0	0	0	0	0	0	0	0	0	0	1.23201e+07
O95816;B4DXE2;A2A296	O95816;B4DXE2	13;11;5	13;11;5	13;11;5	BAG family molecular chaperone regulator 2	BAG2	sp|O95816|BAG2_HUMAN BAG family molecular chaperone regulator 2 OS=Homo sapiens GN=BAG2 PE=1 SV=1;tr|B4DXE2|B4DXE2_HUMAN BAG family molecular chaperone regulator 2 OS=Homo sapiens GN=BAG2 PE=2 SV=1	3	13	13	13	23.772	211	211;178;108	0	323.31	203				1759	9.73155e+08	7.43032e+08	1.50875e+09	6.83398e+08	1.29278e+09	6.72512e+08	7.70294e+08	1.03149e+09	1.30828e+09	1.00855e+09	9.07924e+08	6.90462e+08	5.07106e+08	9.16592e+08	5.29689e+08	9.41959e+08	6.00618e+09	3.80219e+09	4.36493e+09	5.04972e+09	2.77985e+09	3.49694e+09	2.76362e+09	3.04448e+09	4.57939e+10
O95817;C9JFK9	O95817;C9JFK9	6;5	6;5	6;5	BAG family molecular chaperone regulator 3	BAG3	sp|O95817|BAG3_HUMAN BAG family molecular chaperone regulator 3 OS=Homo sapiens GN=BAG3 PE=1 SV=3;tr|C9JFK9|C9JFK9_HUMAN BAG family molecular chaperone regulator 3 (Fragment) OS=Homo sapiens GN=BAG3 PE=4 SV=1	2	6	6	6	61.594	575	575;325	0	11.422	14				1760	0	9.67989e+06	0	0	0	0	0	0	8.07985e+06	2.73299e+06	6.59253e+06	4.21193e+06	7.51805e+06	8.42187e+06	4.54442e+06	5.34533e+06	7.10945e+07	1.98159e+07	2.16844e+07	0	1.36668e+07	0	0	0	1.83388e+08
B0UX83;G3V1Z5;P46379-2;P46379;P46379-3;F8VX53;E7EMZ4;F8VXY4;H0Y4L1;F6TC96;F6UR09;F6U1F2;F6XTU0;H0Y710;F6RG75;F6WML8;F6VEM6;F6X9W3;F6U341;F6S6P2;F6TH84	B0UX83;G3V1Z5;P46379-2;P46379;P46379-3;F8VX53;E7EMZ4;F8VXY4	3;3;3;3;3;2;2;2;1;1;1;1;1;1;1;1;1;1;1;1;1	3;3;3;3;3;2;2;2;1;1;1;1;1;1;1;1;1;1;1;1;1	3;3;3;3;3;2;2;2;1;1;1;1;1;1;1;1;1;1;1;1;1	Large proline-rich protein BAG6	BAG6	tr|B0UX83|B0UX83_HUMAN HLA-B associated transcript 3 OS=Homo sapiens GN=BAT3 PE=4 SV=1;tr|G3V1Z5|G3V1Z5_HUMAN HLA-B associated transcript 3, isoform CRA_c OS=Homo sapiens GN=BAG6 PE=4 SV=1;sp|P46379-2|BAG6_HUMAN Isoform 2 of Large proline-rich protein BAG6	21	3	3	3	118.7	1126	1126;1162;1126;1132;1162;1077;903;1077;136;158;197;206;215;226;233;244;258;259;262;515;743	0.00080797	4.3447	4				138	0	0	0	0	0	0	0	0	0	0	0	0	0	0	0	0	2.00611e+07	0	0	0	0	0	0	0	2.00611e+07
Q9UQB8-2;Q9UQB8;Q9UQB8-3;Q9UQB8-5;Q9UQB8-4;Q9UQB8-6;F8W878;I3L4C2;B4DWA1;I3L3C6;I3L0Y9;I3L3C5;I3L2M4;I3L0M4;I3L3J7;I3L327	Q9UQB8-2;Q9UQB8;Q9UQB8-3;Q9UQB8-5;Q9UQB8-4;Q9UQB8-6;F8W878;I3L4C2;B4DWA1;I3L3C6	8;8;7;7;7;7;6;6;5;4;3;2;2;1;1;1	8;8;7;7;7;7;6;6;5;4;3;2;2;1;1;1	8;8;7;7;7;7;6;6;5;4;3;2;2;1;1;1	Brain-specific angiogenesis inhibitor 1-associated protein 2	BAIAP2	sp|Q9UQB8-2|BAIP2_HUMAN Isoform 2 of Brain-specific angiogenesis inhibitor 1-associated protein 2 OS=Homo sapiens GN=BAIAP2;sp|Q9UQB8|BAIP2_HUMAN Brain-specific angiogenesis inhibitor 1-associated protein 2 OS=Homo sapiens GN=BAIAP2 PE=1 SV=1;sp|Q9UQB8-3|B	16	8	8	8	59.013	534	534;552;512;520;521;522;456;553;375;216;130;106;234;140;149;175	0	9.5182	25				4570	0	2.92029e+07	1.88706e+07	0	2.11315e+07	2.14653e+07	2.60376e+07	2.8672e+07	2.29725e+07	2.43719e+07	2.0313e+07	1.75328e+07	1.99806e+07	2.86324e+07	2.5013e+07	2.86203e+07	1.33676e+08	5.08752e+07	4.4253e+07	6.95676e+07	4.62612e+07	7.08359e+07	8.48097e+07	1.01505e+08	9.346e+08
Q9UHR4	Q9UHR4	11	11	11	Brain-specific angiogenesis inhibitor 1-associated protein 2-like protein 1	BAIAP2L1	sp|Q9UHR4|BI2L1_HUMAN Brain-specific angiogenesis inhibitor 1-associated protein 2-like protein 1 OS=Homo sapiens GN=BAIAP2L1 PE=1 SV=2	1	11	11	11	56.882	511	511	0	59.482	66				4465	2.67641e+07	4.84661e+07	4.1248e+07	3.85716e+07	5.30367e+07	4.89846e+07	5.60599e+07	5.54515e+07	3.64052e+07	4.14206e+07	3.68402e+07	1.83638e+07	2.03449e+07	3.54309e+07	2.92423e+07	4.00249e+07	4.35441e+08	1.09868e+08	1.02518e+08	1.26545e+08	1.08904e+08	1.63359e+08	1.53222e+08	1.82591e+08	2.0091e+09
O75531	O75531	1	1	1	Barrier-to-autointegration factor;Barrier-to-autointegration factor, N-terminally processed	BANF1	sp|O75531|BAF_HUMAN Barrier-to-autointegration factor OS=Homo sapiens GN=BANF1 PE=1 SV=1	1	1	1	1	10.058	89	89	0.0080914	2.7022	1				1658	0	0	0	0	0	0	0	0	0	0	0	0	0	0	0	0	0	0	0	0	0	4.73262e+07	0	0	4.73262e+07
Q8N9N5-3;Q8N9N5-6;Q8N9N5-2;Q8N9N5-4;Q8N9N5-5;F5GZM0;Q8N9N5	Q8N9N5-3;Q8N9N5-6;Q8N9N5-2;Q8N9N5-4;Q8N9N5-5;F5GZM0;Q8N9N5	1;1;1;1;1;1;1	1;1;1;1;1;1;1	1;1;1;1;1;1;1	Protein BANP	BANP	sp|Q8N9N5-3|BANP_HUMAN Isoform 3 of Protein BANP OS=Homo sapiens GN=BANP;sp|Q8N9N5-6|BANP_HUMAN Isoform 6 of Protein BANP OS=Homo sapiens GN=BANP;sp|Q8N9N5-2|BANP_HUMAN Isoform 2 of Protein BANP OS=Homo sapiens GN=BANP;sp|Q8N9N5-4|BANP_HUMAN Isoform 4 of P	7	1	1	1	48.403	442	442;466;469;491;497;508;519	0	47.978	3				977	0	0	0	0	0	0	0	0	0	0	0	0	0	0	0	0	0	0	0	0	0	0	0	1.34432e+08	1.34432e+08
F8W6N3;Q92560;H0Y8E8;C9J7L9	F8W6N3;Q92560;H0Y8E8	3;3;2;1	3;3;2;1	3;3;2;1	Ubiquitin carboxyl-terminal hydrolase;Ubiquitin carboxyl-terminal hydrolase BAP1	BAP1	tr|F8W6N3|F8W6N3_HUMAN Ubiquitin carboxyl-terminal hydrolase BAP1 OS=Homo sapiens GN=BAP1 PE=4 SV=1;sp|Q92560|BAP1_HUMAN Ubiquitin carboxyl-terminal hydrolase BAP1 OS=Homo sapiens GN=BAP1 PE=1 SV=2;tr|H0Y8E8|H0Y8E8_HUMAN Ubiquitin carboxyl-terminal hydrola	4	3	3	3	78.15	711	711;729;253;112	0	14.022	15				1111	9.77379e+06	0	0	0	1.89477e+07	1.66803e+07	1.7726e+07	1.57029e+07	0	0	0	0	0	0	1.87017e+07	0	4.51053e+07	0	0	3.32929e+07	0	2.91087e+07	2.80074e+07	0	2.33047e+08
Q9NRL2;Q9NRL2-2;F5H239	Q9NRL2;Q9NRL2-2;F5H239	33;32;26	33;32;26	33;32;26	Bromodomain adjacent to zinc finger domain protein 1A	BAZ1A	sp|Q9NRL2|BAZ1A_HUMAN Bromodomain adjacent to zinc finger domain protein 1A OS=Homo sapiens GN=BAZ1A PE=1 SV=2;sp|Q9NRL2-2|BAZ1A_HUMAN Isoform 2 of Bromodomain adjacent to zinc finger domain protein 1A OS=Homo sapiens GN=BAZ1A;tr|F5H239|F5H239_HUMAN Bromod	3	33	33	33	178.7	1556	1556;1524;1233	0	133.64	274				4242	4.46482e+08	4.07147e+08	5.33268e+08	5.04425e+08	4.08928e+08	5.84848e+08	5.22834e+08	4.79502e+08	3.10537e+08	3.44308e+08	2.5433e+08	2.16203e+08	2.42841e+08	3.15971e+08	3.52962e+08	3.92987e+08	1.47113e+09	1.06369e+09	9.4467e+08	9.96724e+08	6.87824e+08	1.08173e+09	8.70367e+08	1.10696e+09	1.45407e+10
Q9UIG0;Q9UIG0-2	Q9UIG0;Q9UIG0-2	71;70	71;70	71;70	Tyrosine-protein kinase BAZ1B	BAZ1B	sp|Q9UIG0|BAZ1B_HUMAN Tyrosine-protein kinase BAZ1B OS=Homo sapiens GN=BAZ1B PE=1 SV=2;sp|Q9UIG0-2|BAZ1B_HUMAN Isoform 2 of Tyrosine-protein kinase BAZ1B OS=Homo sapiens GN=BAZ1B	2	71	71	71	170.9	1483	1483;1479	0	323.31	1089				4477	9.00469e+08	1.39432e+09	1.37842e+09	1.49912e+09	1.5988e+09	1.91684e+09	1.58175e+09	1.74535e+09	1.42459e+09	1.40986e+09	9.79427e+08	7.28181e+08	8.21578e+08	9.6194e+08	1.02762e+09	1.15022e+09	6.97115e+09	2.49605e+09	3.24263e+09	2.9683e+09	2.29432e+09	4.19781e+09	3.16167e+09	4.23997e+09	5.00904e+10
F8VU39;Q9UIF9-2;Q9UIF9-3;Q9UIF9;H0YII3;H0YHL2;H0YHQ7	F8VU39;Q9UIF9-2;Q9UIF9-3;Q9UIF9	62;62;62;62;10;3;3	62;62;62;62;10;3;3	62;62;62;62;10;3;3	Bromodomain adjacent to zinc finger domain protein 2A	BAZ2A	tr|F8VU39|F8VU39_HUMAN Bromodomain adjacent to zinc finger domain protein 2A OS=Homo sapiens GN=BAZ2A PE=4 SV=1;sp|Q9UIF9-2|BAZ2A_HUMAN Isoform 1 of Bromodomain adjacent to zinc finger domain protein 2A OS=Homo sapiens GN=BAZ2A;sp|Q9UIF9-3|BAZ2A_HUMAN Isof	7	62	62	62	210.93	1903	1903;1878;1901;1905;205;162;277	0	323.31	958				1088	1.10423e+09	1.21784e+09	1.27144e+09	1.25845e+09	1.20342e+09	1.32681e+09	1.24342e+09	1.31412e+09	1.01954e+09	9.85827e+08	8.15761e+08	6.09092e+08	6.54497e+08	8.18775e+08	9.26114e+08	9.63482e+08	4.29784e+09	2.68153e+09	2.79843e+09	2.76233e+09	2.04097e+09	3.08108e+09	2.86145e+09	3.12297e+09	4.03794e+10
Q9UIF8-4;Q9UIF8-5;Q9UIF8-3;Q9UIF8;Q9UIF8-2;F5H6H2;H7C092;H7BXK5	Q9UIF8-4;Q9UIF8-5;Q9UIF8-3;Q9UIF8;Q9UIF8-2	14;14;14;14;13;3;1;1	14;14;14;14;13;3;1;1	12;12;12;12;11;3;1;1	Bromodomain adjacent to zinc finger domain protein 2B	BAZ2B	sp|Q9UIF8-4|BAZ2B_HUMAN Isoform 4 of Bromodomain adjacent to zinc finger domain protein 2B OS=Homo sapiens GN=BAZ2B;sp|Q9UIF8-5|BAZ2B_HUMAN Isoform 5 of Bromodomain adjacent to zinc finger domain protein 2B OS=Homo sapiens GN=BAZ2B;sp|Q9UIF8-3|BAZ2B_HUMAN	8	14	14	12	220.71	1972	1972;2132;2134;2168;2068;520;194;211	0	22.782	37				4476	0	4.6893e+07	3.44338e+07	4.89162e+07	3.61664e+07	0	2.65417e+07	0	2.02502e+07	2.16367e+07	0	0	0	1.96936e+07	0	3.07137e+07	1.64867e+08	9.10115e+07	1.22595e+08	1.19008e+08	6.65308e+07	9.49972e+07	1.02966e+08	9.8967e+07	1.14619e+09
C9JA69;Q8WY36-2;Q8WY36;F8W9C0;C9J8D0;A2RRM7;H7C1Q0;C9JYU6;C9JZA0	C9JA69;Q8WY36-2;Q8WY36;F8W9C0;C9J8D0	12;12;12;7;7;5;1;1;1	12;12;12;7;7;5;1;1;1	12;12;12;7;7;5;1;1;1	HMG box transcription factor BBX	BBX	tr|C9JA69|C9JA69_HUMAN HMG box transcription factor BBX OS=Homo sapiens GN=BBX PE=4 SV=1;sp|Q8WY36-2|BBX_HUMAN Isoform 2 of HMG box transcription factor BBX OS=Homo sapiens GN=BBX;sp|Q8WY36|BBX_HUMAN HMG box transcription factor BBX OS=Homo sapiens GN=BBX	9	12	12	12	99.328	891	891;911;941;302;448;628;131;193;205	0	64.439	77				468	1.202e+08	1.04476e+08	1.03444e+08	1.13091e+08	1.68462e+08	1.27355e+08	1.10635e+08	1.28851e+08	1.26657e+08	1.17304e+08	7.71401e+07	6.07365e+07	7.8221e+07	7.50271e+07	1.10572e+08	9.95378e+07	4.78085e+08	3.28637e+08	2.48704e+08	2.62867e+08	2.41483e+08	2.90148e+08	2.51335e+08	3.10042e+08	4.13301e+09
P51572;P51572-2;C9JSP1;C9JQ75;C9J0M4;C9JMD7;C9JM14	P51572;P51572-2	9;9;4;4;4;2;1	9;9;4;4;4;2;1	9;9;4;4;4;2;1	B-cell receptor-associated protein 31	BCAP31	sp|P51572|BAP31_HUMAN B-cell receptor-associated protein 31 OS=Homo sapiens GN=BCAP31 PE=1 SV=3;sp|P51572-2|BAP31_HUMAN Isoform 2 of B-cell receptor-associated protein 31 OS=Homo sapiens GN=BCAP31	7	9	9	9	27.991	246	246;313;182;187;188;178;138	0	18.874	81				2313	2.92759e+07	2.87749e+07	4.1921e+07	2.38602e+07	5.62523e+07	3.35027e+07	3.47647e+07	3.56439e+07	1.05358e+08	7.53239e+07	5.0136e+07	2.93576e+07	2.33778e+07	3.55104e+07	1.31413e+07	2.47873e+07	1.8282e+08	3.92316e+07	3.87515e+07	5.24218e+07	5.87794e+07	3.36085e+07	3.53197e+07	6.63432e+07	1.14826e+09
O75934	O75934	12	12	12	Pre-mRNA-splicing factor SPF27	BCAS2	sp|O75934|SPF27_HUMAN Pre-mRNA-splicing factor SPF27 OS=Homo sapiens GN=BCAS2 PE=1 SV=1	1	12	12	12	26.131	225	225	0	323.31	166				1679	3.4261e+08	3.2226e+08	5.79877e+08	3.71422e+08	4.95113e+08	2.95176e+08	3.60476e+08	3.91718e+08	5.90618e+08	5.36628e+08	4.12803e+08	2.85335e+08	2.56684e+08	4.68315e+08	2.57337e+08	5.03116e+08	1.32518e+09	8.43201e+08	9.75225e+08	1.20499e+09	7.16846e+08	1.09645e+09	975333625	1.0164e+09	1.46231e+10
Q9P287-4;Q9P287-3;Q9P287;Q9P287-2;B4E318	Q9P287-4;Q9P287-3;Q9P287;Q9P287-2;B4E318	3;3;3;3;2	3;3;3;3;2	3;3;3;3;2	BRCA2 and CDKN1A-interacting protein	BCCIP	sp|Q9P287-4|BCCIP_HUMAN Isoform 4 of BRCA2 and CDKN1A-interacting protein OS=Homo sapiens GN=BCCIP;sp|Q9P287-3|BCCIP_HUMAN Isoform 3 of BRCA2 and CDKN1A-interacting protein OS=Homo sapiens GN=BCCIP;sp|Q9P287|BCCIP_HUMAN BRCA2 and CDKN1A-interacting protein	5	3	3	3	33.242	292	292;292;314;322;262	0	25.34	14				4386	0	0	4.68645e+07	0	0	0	0	0	2.34569e+08	2.40794e+08	1.06045e+08	5.07331e+07	0	6.59766e+07	5.62791e+07	1.61194e+08	2.97716e+08	0	0	0	0	0	0	1.37982e+08	1.39815e+09
P12694;B4DP47;F5H5P2;F5GXU9;E7ESE6;H0YH31	P12694;B4DP47;F5H5P2;F5GXU9;E7ESE6	10;10;9;6;6;3	10;10;9;6;6;3	10;10;9;6;6;3	2-oxoisovalerate dehydrogenase subunit alpha, mitochondrial	BCKDHA	sp|P12694|ODBA_HUMAN 2-oxoisovalerate dehydrogenase subunit alpha, mitochondrial OS=Homo sapiens GN=BCKDHA PE=1 SV=2;tr|B4DP47|B4DP47_HUMAN 2-oxoisovalerate dehydrogenase subunit alpha, mitochondrial OS=Homo sapiens GN=BCKDHA PE=2 SV=1;tr|F5H5P2|F5H5P2_HUM	6	10	10	10	50.47	445	445;448;479;328;403;211	0	17.651	42				251	1.46326e+07	0	2.02273e+07	1.09011e+07	3.03179e+07	7.24223e+06	2.32115e+07	1.68391e+07	6.28609e+07	4.23094e+07	3.98921e+07	1.80799e+07	1.58826e+07	3.3173e+07	1.59734e+07	4.3443e+07	0	0	2.59103e+07	2.90786e+07	2.68265e+07	6.121e+07	2.73414e+07	5.4589e+07	6.19942e+08
B7ZB80;P21953;Q5T2J3	B7ZB80;P21953	4;4;1	4;4;1	4;4;1	2-oxoisovalerate dehydrogenase subunit beta, mitochondrial	BCKDHB	tr|B7ZB80|B7ZB80_HUMAN 2-oxoisovalerate dehydrogenase subunit beta, mitochondrial OS=Homo sapiens GN=BCKDHB PE=2 SV=1;sp|P21953|ODBB_HUMAN 2-oxoisovalerate dehydrogenase subunit beta, mitochondrial OS=Homo sapiens GN=BCKDHB PE=1 SV=2	3	4	4	4	35.507	322	322;392;218	0	8.2342	10				408	0	9.23563e+06	0	0	0	0	0	0	3.55967e+07	5.42183e+07	2.01685e+07	1.91694e+07	9.94634e+06	0	8.58256e+06	0	0	0	0	0	0	0	0	0	1.56917e+08
O14874;Q96G95;A8MY43;H3BTL2;H3BS02;H3BNP3;H3BUV3;H3BQP2	O14874;Q96G95;A8MY43;H3BTL2;H3BS02	18;15;15;11;10;4;3;1	18;15;15;11;10;4;3;1	18;15;15;11;10;4;3;1	[3-methyl-2-oxobutanoate dehydrogenase [lipoamide]] kinase, mitochondrial	BCKDK	sp|O14874|BCKD_HUMAN [3-methyl-2-oxobutanoate dehydrogenase [lipoamide]] kinase, mitochondrial OS=Homo sapiens GN=BCKDK PE=1 SV=2;tr|Q96G95|Q96G95_HUMAN BCKDK protein OS=Homo sapiens GN=BCKDK PE=2 SV=1;tr|A8MY43|A8MY43_HUMAN Branched chain ketoacid dehydro	8	18	18	18	46.36	412	412;335;365;217;217;88;146;60	0	176.06	571				1457	5.16981e+08	4.63877e+08	9.79057e+08	4.83867e+08	8.16885e+08	4.60103e+08	3.97576e+08	4.39747e+08	6.72707e+08	5.38578e+08	6.6244e+08	3.58821e+08	2.96902e+08	4.25327e+08	2.34091e+08	3.79981e+08	1.11218e+09	1.16543e+09	1.23417e+09	1.6336e+09	1.16922e+09	1.58787e+09	1.32033e+09	1.24748e+09	1.85972e+10
D3YTK1;Q9C0K0-2;Q9C0K0	D3YTK1;Q9C0K0-2;Q9C0K0	5;5;5	5;5;5	4;4;4	B-cell lymphoma/leukemia 11B	BCL11B	tr|D3YTK1|D3YTK1_HUMAN B-cell lymphoma/leukemia 11B OS=Homo sapiens GN=BCL11B PE=4 SV=1;sp|Q9C0K0-2|BC11B_HUMAN Isoform 2 of B-cell lymphoma/leukemia 11B OS=Homo sapiens GN=BCL11B;sp|Q9C0K0|BC11B_HUMAN B-cell lymphoma/leukemia 11B OS=Homo sapiens GN=BCL11B	3	5	5	4	75.372	700	700;823;894	0	11.942	11				591	3.07618e+07	3.50384e+07	3.81497e+07	3.94671e+07	4.4433e+07	4.8846e+07	3.99938e+07	3.34265e+07	0	0	0	1.76151e+07	0	0	0	0	0	0	0	0	0	0	0	0	3.27731e+08
Q9NYF8-2;Q9NYF8;Q9NYF8-4;H0YF14	Q9NYF8-2;Q9NYF8;Q9NYF8-4	68;68;49;8	67;67;48;7	3;3;3;3	Bcl-2-associated transcription factor 1	BCLAF1	sp|Q9NYF8-2|BCLF1_HUMAN Isoform 2 of Bcl-2-associated transcription factor 1 OS=Homo sapiens GN=BCLAF1;sp|Q9NYF8|BCLF1_HUMAN Bcl-2-associated transcription factor 1 OS=Homo sapiens GN=BCLAF1 PE=1 SV=2;sp|Q9NYF8-4|BCLF1_HUMAN Isoform 4 of Bcl-2-associated t	4	68	67	3	105.95	918	918;920;747;187	0	323.31	1331				4334	2.29958e+09	2.58337e+09	2.68367e+09	2.81117e+09	2.78953e+09	2.94524e+09	2.48655e+09	2.32537e+09	1.4716e+09	1.42269e+09	1.53018e+09	1.23511e+09	1.27472e+09	1.33493e+09	1.50544e+09	1.4304e+09	8.12209e+09	6.13524e+09	6.48858e+09	5.70415e+09	4.44925e+09	5.95639e+09	5.87673e+09	4.6699e+09	7.95319e+10
Q6W2J9-4;Q6W2J9-2;Q6W2J9;H7BYY2;Q6W2J9-3;A1A564;H7C2V9;A6NE70;H7C231;H7BZ37	Q6W2J9-4;Q6W2J9-2;Q6W2J9;H7BYY2;Q6W2J9-3	7;7;7;6;4;2;2;2;1;1	7;7;7;6;4;2;2;2;1;1	7;7;7;6;4;2;2;2;1;1	BCL-6 corepressor	BCOR	sp|Q6W2J9-4|BCOR_HUMAN Isoform 4 of BCL-6 corepressor OS=Homo sapiens GN=BCOR;sp|Q6W2J9-2|BCOR_HUMAN Isoform 2 of BCL-6 corepressor OS=Homo sapiens GN=BCOR;sp|Q6W2J9|BCOR_HUMAN BCL-6 corepressor OS=Homo sapiens GN=BCOR PE=1 SV=1;tr|H7BYY2|H7BYY2_HUMAN BCL-	10	7	7	7	186.23	1703	1703;1721;1755;1287;1004;411;594;622;289;332	0	9.3218	19				3250	0	2.52107e+07	0	0	0	0	2.18948e+07	0	1.42636e+07	0	0	1.2354e+07	0	0	1.67908e+07	0	5.84771e+07	4.91709e+07	0	0	3.95885e+07	3.58665e+07	0	0	2.73617e+08
Q9Y276;H7C492;H7BZF6;C9J8G3;C9J1S9;C9JAS4;C9J4Q9	Q9Y276;H7C492	10;5;4;4;3;2;1	10;5;4;4;3;2;1	10;5;4;4;3;2;1	Mitochondrial chaperone BCS1	BCS1L	sp|Q9Y276|BCS1_HUMAN Mitochondrial chaperone BCS1 OS=Homo sapiens GN=BCS1L PE=1 SV=1;tr|H7C492|H7C492_HUMAN Mitochondrial chaperone BCS1 (Fragment) OS=Homo sapiens GN=BCS1L PE=4 SV=1	7	10	10	10	47.534	419	419;201;121;206;150;110;77	0	151.09	71				4583	4.01541e+07	4.58442e+07	4.0061e+07	4.37972e+07	6.20986e+07	2.62752e+07	3.82115e+07	3.53685e+07	6.85629e+07	6.27857e+07	3.87618e+07	2.14648e+07	2.05728e+07	2.4866e+07	1.71364e+07	4.20324e+07	2.81397e+08	9.54835e+07	9.7538e+07	1.54139e+08	9.86894e+07	1.33703e+08	1.14848e+08	1.00459e+08	1.70425e+09
Q02338;C9K0G7;E9PCG9;C9JM78;C9JQ90;H7C2W1;C9JEB9	Q02338;C9K0G7;E9PCG9;C9JM78;C9JQ90;H7C2W1	6;5;5;4;4;3;1	6;5;5;4;4;3;1	6;5;5;4;4;3;1	D-beta-hydroxybutyrate dehydrogenase, mitochondrial	BDH1	sp|Q02338|BDH_HUMAN D-beta-hydroxybutyrate dehydrogenase, mitochondrial OS=Homo sapiens GN=BDH1 PE=1 SV=3;tr|C9K0G7|C9K0G7_HUMAN D-beta-hydroxybutyrate dehydrogenase, mitochondrial (Fragment) OS=Homo sapiens GN=BDH1 PE=3 SV=1;tr|E9PCG9|E9PCG9_HUMAN D-beta-	7	6	6	6	38.157	343	343;166;256;169;186;129;89	0	9.6597	16				2625	0	3.84166e+06	0	4.63503e+06	0	0	5.21697e+06	7.28533e+06	1.55972e+07	2.34544e+07	8.94691e+06	7.7903e+06	6.27373e+06	1.82978e+07	8.06941e+06	1.10857e+07	2.40818e+07	0	0	0	1.18474e+07	0	0	0	1.56424e+08
Q5T5X7	Q5T5X7	12	12	12	BEN domain-containing protein 3	BEND3	sp|Q5T5X7|BEND3_HUMAN BEN domain-containing protein 3 OS=Homo sapiens GN=BEND3 PE=1 SV=1	1	12	12	12	94.474	828	828	0	20.446	37				3109	8.16419e+07	9.59687e+07	8.13399e+07	0	1.12745e+08	7.77041e+07	1.33335e+08	1.03912e+08	7.1919e+07	7.67144e+07	5.58846e+07	6.05637e+07	6.11204e+07	4.44749e+07	5.98403e+07	9.11688e+07	3.43476e+08	2.32768e+08	1.90108e+08	2.18879e+08	1.62872e+08	2.26812e+08	2.13056e+08	2.06955e+08	3.00326e+09
H0YDY3;F5GYF2;E9PMH5;B4E026;Q13490;E9PQZ9	H0YDY3;F5GYF2;E9PMH5;B4E026;Q13490	3;3;3;3;3;1	3;3;3;3;3;1	3;3;3;3;3;1	Baculoviral IAP repeat-containing protein 2	BIRC2	tr|H0YDY3|H0YDY3_HUMAN Baculoviral IAP repeat-containing protein 2 (Fragment) OS=Homo sapiens GN=BIRC2 PE=4 SV=1;tr|F5GYF2|F5GYF2_HUMAN Baculoviral IAP repeat-containing protein 2 OS=Homo sapiens GN=BIRC2 PE=4 SV=1;tr|E9PMH5|E9PMH5_HUMAN Baculoviral IAP re	6	3	3	3	29.337	262	262;534;597;569;618;79	0	7.5211	3				326	0	0	0	0	0	0	0	0	0	0	0	0	0	0	0	0	1.97646e+07	0	0	0	0	0	0	0	1.97646e+07
Q9NR09;H7C094;H7C3P0	Q9NR09	3;1;1	3;1;1	3;1;1	Baculoviral IAP repeat-containing protein 6	BIRC6	sp|Q9NR09|BIRC6_HUMAN Baculoviral IAP repeat-containing protein 6 OS=Homo sapiens GN=BIRC6 PE=1 SV=2	3	3	3	3	530.25	4857	4857;110;191	0.0086977	2.5879	4				4230	0	0	0	0	0	0	0	0	0	0	0	0	0	0	0	0	5.23609e+07	0	0	0	0	0	0	0	5.23609e+07
H0YNU5;P54132;H0YLV8;F5H3V6	H0YNU5;P54132	21;21;6;4	21;21;6;4	7;7;6;1	Bloom syndrome protein	BLM	tr|H0YNU5|H0YNU5_HUMAN Bloom syndrome protein OS=Homo sapiens GN=BLM PE=4 SV=1;sp|P54132|BLM_HUMAN Bloom syndrome protein OS=Homo sapiens GN=BLM PE=1 SV=1	4	21	21	7	144.47	1286	1286;1417;413;519	0	69.624	231				1309	2.60329e+08	3.07559e+08	3.20948e+08	3.64361e+08	2.91055e+08	3.0709e+08	2.7923e+08	3.25679e+08	2.26077e+08	2.34329e+08	1.58649e+08	9.78625e+07	1.89905e+08	2.71373e+08	2.22818e+08	2.79398e+08	1.2382e+09	6.68568e+08	5.97427e+08	5.6459e+08	5.61606e+08	8.45934e+08	7.86369e+08	9.71574e+08	1.03709e+10
P53004;C9J1E1	P53004;C9J1E1	2;1	2;1	2;1	Biliverdin reductase A	BLVRA	sp|P53004|BIEA_HUMAN Biliverdin reductase A OS=Homo sapiens GN=BLVRA PE=1 SV=2;tr|C9J1E1|C9J1E1_HUMAN Biliverdin reductase A (Fragment) OS=Homo sapiens GN=BLVRA PE=4 SV=1	2	2	2	2	33.428	296	296;102	0.0053895	2.982	3				2336	0	0	0	0	0	0	0	0	0	0	0	0	0	0	0	3.01958e+06	0	0	0	0	0	0	0	0	3.01958e+06
P30043	P30043	2	2	2	Flavin reductase (NADPH)	BLVRB	sp|P30043|BLVRB_HUMAN Flavin reductase (NADPH) OS=Homo sapiens GN=BLVRB PE=1 SV=3	1	2	2	2	22.119	206	206	0	6.954	10				2093	0	0	0	0	0	0	0	0	1.115e+07	4.48861e+06	0	0	0	0	0	0	0	0	0	0	0	0	0	0	1.56386e+07
Q9H2G9;Q5T532;Q5T534;Q9H2G9-2	Q9H2G9;Q5T532	4;3;1;1	4;3;1;1	4;3;1;1	Golgin-45	BLZF1	sp|Q9H2G9|GO45_HUMAN Golgin-45 OS=Homo sapiens GN=BLZF1 PE=1 SV=2;tr|Q5T532|Q5T532_HUMAN Basic leucine zipper nuclear factor 1 (Fragment) OS=Homo sapiens GN=BLZF1 PE=2 SV=1	4	4	4	4	44.91	400	400;250;127;174	0	7.3209	28				4092	8.79145e+06	6.05034e+06	1.3862e+07	8.14646e+06	1.23084e+07	0	7.35266e+06	7.50008e+06	1.1919e+07	1.20931e+07	1.80734e+07	6.07077e+06	1.35399e+07	1.76442e+07	1.23414e+07	2.07677e+07	0	1.93735e+07	2.05686e+07	1.87253e+07	1.66102e+07	0	2.41934e+07	0	2.75932e+08
P35226;Q5T8Z4;Q5T8Z1;Q5T8Z6;Q5T8Z5;Q5T8Z2;E9PC92	P35226;Q5T8Z4;Q5T8Z1;Q5T8Z6	9;8;8;6;4;3;3	9;8;8;6;4;3;3	7;6;6;4;2;3;3	Polycomb complex protein BMI-1	BMI1;COMMD3-BMI1	sp|P35226|BMI1_HUMAN Polycomb complex protein BMI-1 OS=Homo sapiens GN=BMI1 PE=1 SV=2;tr|Q5T8Z4|Q5T8Z4_HUMAN BMI1 polycomb ring finger oncogene (Fragment) OS=Homo sapiens GN=BMI1 PE=2 SV=1;tr|Q5T8Z1|Q5T8Z1_HUMAN BMI1 polycomb ring finger oncogene (Fragment	7	9	9	7	36.949	326	326;150;207;105;92;184;238	0	30.304	146				2133	1.36517e+08	9.26946e+07	2.10357e+08	1.33498e+08	1.75444e+08	9.16774e+07	1.11281e+08	1.05487e+08	1.84057e+08	1.35926e+08	1.19137e+08	7.25647e+07	7.45946e+07	1.16245e+08	6.61347e+07	1.42591e+08	7.23518e+08	3.4092e+08	2.88197e+08	3.93332e+08	2.90325e+08	4.08771e+08	2.97748e+08	3.39379e+08	5.05039e+09
[truncated: 3,785 more rows]

## Sheet: Chart plotter
Row in "proteins" worksheet to plot ->	3705	G	W	X	Y	Z	AA	AB	AC	AD	AE	AF	AG	AH	AI	AJ	AK	AL	AM	AN	AO	AP	AQ	AR	AS	AT
		TOPORS	3.34698e+08	3.25016e+08	3.36222e+08	3.23224e+08	3.94518e+08	3.23087e+08	3.65999e+08	3.71932e+08	2.91807e+08	2.63687e+08	2.52729e+08	1.98835e+08	7.27024e+08	7.17623e+08	7.28498e+08	6.51699e+08	9.38253e+08	7.02674e+08	6.67553e+08	5.6375e+08	2.74039e+09	2.83145e+09	2.7827e+09	2.79853e+09
[truncated: 9 more rows]
